# Supplementary material for: Discovery of small molecules that normalize the transcriptome and enhance cysteine cathepsin activity in progranulin-deficient microglia
Source: Sci Rep. 2020 Aug 13;10:13688. doi: 10.1038/s41598-020-70534-9 (PMC7426857; doi:10.1038/s41598-020-70534-9)
Supplement: Supplementary file 1 — Supplementary information 1. [file 41598_2020_70534_MOESM1_ESM.xlsx]

## Sheet: 4K80_plate1_dfall
	mM6pr_2	mCtsd_3	mSort1_2	mEea1_3	mUbqln2_2	mTsg101_2	mHspa8_2	mLamp2_2	mLamp1_3	mPdia3_3	mSorl1_2	mRab5a_1	mGrn_1	mDap12_2	mTrem2_1	mCsf1r_2	mTgfbr1_1	mIfngr1_3	mLrp1_1	mLrpap1_3	mIl10ra_3	mC3ar1_2	mIL16_1	mPtafr_1	Psmc4_2	atp5o_3	Tbp_2	adar_3	agpat1_2	Bcat2_3	mIL1B_3	mCXCL1_1	mTNFalpha_1	mIL1alpha_1	mIL15_2	mCCl4_1	mIP10_1	mCCL3_3	mCCL2_3	mVEGF_3	mIba1_1	mCD11b_2
Plate1_A2_PGRN KO treated	524	6911	59	1610	458	599	77197	1599	2469	2679	117	324	24	2424	943	7416	639	266	1085	1031	266	550	17	48	12	1282	59	325	227	114	66	115	255	239	135	2618	39	21277	10817	107	99	545
Plate1_A3_PGRN KO treated	463	7199	66	1200	450	525	73974	1164	2439	2802	152	224	10	2364	877	6789	529	323	1121	692	276	488	18	55	10	1214	40	317	216	105	22	18	174	136	113	2006	13	20606	13076	120	81	460
Plate1_A4_PGRN KO treated	436	9275	48	1193	408	667	70018	1641	2935	2646	160	314	7	2738	1136	5268	438	285	1161	705	249	631	14	55	6	1291	49	338	221	135	21	16	116	161	87	2158	13	15743	10790	99	76	362
Plate1_A5_PGRN KO treated	504	10557	62	1443	536	540	83379	1777	3560	3147	180	323	13	2975	1092	6228	505	350	1554	864	326	614	11	92	17	1611	49	448	273	129	13	34	143	235	120	2357	22	20830	15111	171	88	430
Plate1_A6_PGRN KO treated	392	8582	45	1066	446	658	72423	1330	3182	2272	156	198	8	2648	934	6385	700	317	1209	637	247	526	11	54	17	1206	65	344	240	107	15	28	118	160	113	1350	14	13415	8897	95	86	347
Plate1_A7_PGRN WT Ctrl	318	2926	29	1031	548	267	68234	803	1810	2613	140	138	6794	1891	479	16171	761	318	1502	306	385	392	22	74	13	1090	29	319	135	79	37	19	79	53	78	435	12	5551	4927	100	245	548
Plate1_A8_PGRN KO treated	405	7813	70	1268	473	600	83686	1541	3764	2835	183	306	63	2858	1043	7792	675	386	1720	619	289	637	10	59	13	1480	49	320	255	157	18	15	131	114	117	1282	14	13485	7792	95	145	363
Plate1_A9_PGRN KO treated	476	9259	55	1497	656	574	91454	1550	3760	2769	225	260	13	3506	854	10174	966	449	1733	655	472	727	24	104	19	1702	52	412	254	121	21	27	137	135	167	1000	55	11345	5377	81	189	291
Plate1_A10_PGRN KO treated	398	4949	50	1320	680	344	95789	872	2726	2423	187	173	9	3140	478	13482	1054	336	1314	628	418	254	36	134	26	1611	27	265	128	57	19	30	104	198	145	596	40	11576	4636	94	184	210
Plate1_A11_PGRN KO treated	434	9790	81	1302	527	505	87415	2039	4600	3026	167	246	8	3680	1463	7709	625	400	2080	915	449	705	28	87	17	1233	60	305	208	147	19	21	152	254	106	788	15	9696	3062	186	90	280
Plate1_A12_PGRN KO treated	475	13049	79	1206	539	1014	82414	2446	4701	3710	213	367	11	4027	1564	8321	617	453	1781	1078	373	1215	20	120	14	1827	73	759	375	165	25	17	103	172	109	2048	24	14969	6807	70	209	333
Plate1_A13_PGRN KO Ctrl	406	8261	58	1091	530	509	84815	1621	3826	3039	144	269	53	3605	1022	9085	901	319	1421	717	309	721	8	97	18	1488	35	355	210	110	18	18	122	148	109	1071	30	13003	12112	74	170	412
Plate1_A14_PGRN KO treated	714	8030	68	1351	972	523	126913	1238	3725	3551	362	272	21	4030	752	15169	1753	382	1855	823	573	486	43	209	21	2321	46	436	260	118	29	45	151	253	188	840	49	17697	7285	146	249	421
Plate1_A15_PGRN KO treated	367	4586	35	849	439	262	66381	897	2193	1649	121	130	12	1975	472	6389	638	204	926	443	240	303	11	68	14	1002	28	194	135	73	17	18	100	93	86	534	13	7814	3254	48	67	215
Plate1_A16_PGRN KO treated	506	9680	54	1450	617	723	84507	2125	3989	3374	202	308	11	3578	1202	7957	800	445	2216	953	335	866	27	87	16	1696	94	338	335	212	27	21	167	127	113	1849	21	17553	10201	122	157	467
Plate1_A17_PGRN KO treated	653	3700	61	2936	760	151	89131	242	2180	8195	187	96	46	3458	272	27635	2562	294	968	1394	708	129	106	318	26	2963	31	362	98	3	11	59	145	409	423	254	55	13133	3975	525	653	264
Plate1_A18_PGRN KO treated	711	10168	71	1800	887	981	98168	2573	5527	6089	268	472	23	4579	2140	14882	1509	588	2594	1141	548	1263	21	115	22	2107	70	737	435	194	20	17	254	192	185	1571	7	16766	5302	138	161	413
Plate1_A19_Empty	74	1271	4	100	41	62	11799	204	284	200	11	9	21	257	73	1072	121	40	152	137	57	32	1	9	0	120	8	53	30	5	58	30	50	205	24	149	9	833	790	9	16	51
Plate1_A20_PGRN KO treated	425	3400	32	1336	361	194	82214	413	1093	1571	154	122	39	1110	169	11657	2177	109	666	766	254	78	25	236	29	1126	14	322	35	14	13	28	140	488	185	157	11	8908	4584	346	93	255
Plate1_A21_PGRN KO treated	507	6604	50	1380	522	434	71705	1373	2881	3663	210	192	6	2174	881	6388	618	385	1250	621	297	390	6	59	16	1273	46	341	202	90	18	31	221	191	120	1503	15	23655	14451	170	91	474
Plate1_A22_PGRN KO treated	578	6722	46	1343	481	463	75032	1547	2756	3102	184	235	16	2113	990	6572	663	349	1132	903	243	340	17	77	18	1355	58	297	245	79	23	13	195	263	95	1820	11	21963	14443	152	88	601
Plate1_A23_PGRN KO treated	787	3859	51	1788	745	333	114661	470	1751	3480	239	111	24	2510	327	16225	1227	240	871	871	604	116	60	147	25	2204	18	293	116	53	29	55	266	332	263	974	103	29257	13652	346	240	725
Plate1_A24_PGRN KO treated	437	2668	34	940	368	202	80475	657	1258	1871	121	118	8	1383	296	7701	484	145	565	522	195	173	8	54	13	828	18	265	78	41	8	30	140	142	66	953	36	24146	8641	84	49	318
Plate1_B2_PGRN KO treated	407	6801	20	653	267	425	61200	1278	2358	1383	133	172	16	2106	786	6601	526	266	645	563	295	526	11	33	9	752	35	441	173	59	84	54	197	204	93	1193	558	7710	4133	61	145	241
Plate1_B3_PGRN KO treated	490	7132	43	1248	430	460	80280	1266	2572	2486	132	184	27	2763	662	7540	634	297	1134	721	261	409	18	72	15	1417	46	369	173	92	41	42	177	193	115	1212	17	18150	11389	97	141	333
Plate1_B4_PGRN KO treated	520	6066	13	936	267	304	90918	761	1218	2136	108	60	38	2225	265	12737	950	135	690	811	323	84	27	110	19	1364	45	312	63	43	118	129	183	538	170	462	133	11222	7732	127	230	307
Plate1_B5_PGRN KO treated	328	10182	34	699	320	671	61411	1408	2584	1883	122	204	13	2338	828	3437	310	228	993	515	174	662	6	33	3	1092	32	258	205	111	17	17	107	161	66	1647	11	10852	7479	74	88	223
Plate1_B6_PGRN KO treated	314	9511	32	847	316	507	63134	1505	2816	1875	104	200	20	2367	787	4847	411	260	1196	565	196	528	11	56	10	1093	41	268	206	90	39	43	114	181	87	1443	12	11496	8245	61	80	244
Plate1_B7_PGRN WT Ctrl	496	6651	67	899	493	858	62969	1506	2715	2487	112	318	6394	2586	879	10426	702	510	1814	464	360	763	18	39	15	1374	77	358	231	179	43	51	138	191	74	889	24	4985	5622	84	311	436
Plate1_B8_PGRN KO treated	379	9450	51	991	431	608	71272	1591	3487	2422	149	268	24	2963	977	6170	663	379	1763	616	223	657	15	62	5	1178	69	293	219	112	42	23	111	135	63	1440	17	11839	7969	78	106	298
Plate1_B9_PGRN KO treated	439	15146	65	1182	573	947	85403	2199	4833	2693	163	366	39	3944	1255	6754	672	383	2313	736	325	1011	22	75	14	1617	70	339	321	200	56	48	142	245	115	1326	20	10031	4373	59	86	263
Plate1_B10_PGRN KO treated	283	5003	36	661	373	249	62279	751	2037	1702	122	104	14	2108	373	5577	535	208	1077	418	260	262	9	51	14	890	17	188	125	76	32	36	63	259	82	561	6	7347	3951	119	126	233
Plate1_B11_PGRN KO treated	540	13569	74	1231	639	763	97985	2249	4455	3067	157	308	28	3878	979	7321	808	384	2128	896	433	836	16	111	13	1992	60	400	266	199	50	45	232	263	134	1576	22	15403	7968	85	168	375
Plate1_B12_PGRN KO treated	307	9333	55	803	382	559	71003	1532	3385	1997	116	220	25	2898	764	5147	523	246	1438	520	292	715	9	48	15	1225	57	390	177	94	38	31	104	142	88	1272	7	11815	6110	80	114	214
Plate1_B13_PGRN KO Ctrl	453	6916	37	1346	634	354	107567	766	2355	2668	163	137	37	3468	325	12628	1017	259	1477	630	542	198	32	132	12	2114	37	337	196	78	70	83	143	298	162	1690	68	14594	12812	146	284	309
Plate1_B14_PGRN KO treated	582	9804	42	1058	618	555	99525	1545	3551	2792	133	207	34	3113	491	10228	1113	324	1915	556	426	558	20	89	20	1458	62	320	167	64	64	64	92	330	155	646	14	11407	7825	100	88	551
Plate1_B15_PGRN KO treated	350	11650	47	851	410	499	68575	1604	2986	1865	116	222	29	2960	781	5138	486	232	1355	585	240	574	7	70	6	1105	53	264	178	87	38	27	81	176	72	1000	11	10676	7134	55	87	235
Plate1_B16_PGRN KO treated	584	10234	59	1148	631	457	111433	1435	3247	2572	183	245	23	3580	713	11439	1000	317	1813	639	467	427	15	88	18	1723	66	390	246	85	48	69	115	274	147	943	18	15757	8271	89	121	318
Plate1_B17_PGRN KO treated	427	9241	31	872	488	638	70433	1920	3255	3078	114	305	26	2449	959	7946	690	343	1452	699	258	921	5	38	18	1218	65	333	324	132	22	39	92	235	101	1174	21	10783	4972	36	55	130
Plate1_B18_PGRN KO treated	750	10928	16	848	253	427	111149	1956	2136	1696	226	117	115	2465	480	11299	1030	198	1134	1091	357	279	6	89	3	1176	71	402	270	65	307	128	288	1242	102	954	118	7426	6865	107	185	395
Plate1_B19_Empty	83	1248	5	137	45	67	10671	221	224	198	17	11	19	237	62	1111	153	32	165	123	56	37	1	5	0	130	5	52	29	10	38	27	49	148	19	126	9	792	871	8	12	41
Plate1_B20_PGRN KO treated	453	7471	24	696	438	310	80104	945	2007	2024	192	139	35	2232	460	6752	530	204	1088	551	263	221	14	77	17	1240	24	244	127	51	42	43	90	211	90	814	26	12881	9915	104	119	266
Plate1_B21_PGRN KO treated	422	10362	58	1189	351	761	62659	1575	3225	2521	164	297	20	2520	1015	4450	491	267	1212	685	251	507	12	57	4	1451	49	259	264	154	38	50	169	314	70	1874	13	17138	14307	138	64	393
Plate1_B22_PGRN KO treated	324	5189	29	816	359	262	76414	780	1905	1988	148	129	29	1873	478	5379	493	186	611	483	264	204	15	76	7	1057	23	234	147	44	22	27	120	301	88	1057	34	17791	9814	129	72	289
Plate1_B23_PGRN KO treated	444	7937	38	1116	383	546	62137	1333	2447	2042	120	192	9	2007	882	3702	481	257	908	822	171	437	9	50	13	1048	46	238	235	128	23	37	128	232	52	1817	13	14017	9183	63	56	313
Plate1_B24_PGRN KO treated	461	5529	46	934	380	334	87026	892	1999	2038	123	145	28	1931	439	7140	496	241	827	502	282	228	13	51	13	1097	26	329	169	69	44	53	170	281	119	1319	42	20633	9670	83	98	328
Plate1_C2_PGRN KO treated	511	3332	21	1244	469	236	86702	516	1535	2414	122	102	8	2608	222	13415	872	188	826	682	334	180	19	99	15	1370	14	401	113	38	33	40	133	204	160	632	53	21514	9969	149	151	501
Plate1_C3_PGRN KO treated	451	9726	47	1046	353	615	60295	1569	2926	2289	103	274	11	2626	908	4802	429	291	1225	610	183	636	9	38	8	1093	55	311	218	150	17	12	142	104	69	1836	6	16125	10486	95	67	374
Plate1_C4_PGRN KO treated	420	5633	30	1197	616	351	90819	905	2280	1978	143	187	13	3162	322	9145	589	238	1146	464	451	290	21	109	20	1662	41	413	179	39	38	24	138	187	145	924	37	24555	13315	163	180	439
Plate1_C5_PGRN KO treated	461	13063	57	1138	489	1119	78372	2802	4206	2946	199	458	13	3887	1251	6379	566	365	1865	905	371	1139	15	96	4	1866	80	762	334	194	36	38	212	192	167	2718	77	23871	14158	108	208	423
Plate1_C6_PGRN KO treated	432	13926	86	1587	631	1163	79586	2448	5108	3156	204	481	17	4406	1288	5276	682	478	2337	965	461	937	26	90	26	2119	79	404	380	255	29	22	176	172	124	2440	27	24037	14730	101	156	422
Plate1_C7_PGRN WT Ctrl	377	2813	41	1020	761	352	86685	648	1511	2604	142	130	9254	2584	203	23303	1205	378	1595	308	654	273	56	127	23	2020	27	364	115	62	37	30	130	60	172	392	67	8006	5806	184	689	676
Plate1_C8_PGRN KO treated	516	5164	42	1860	933	354	108260	380	1541	2798	241	59	17	4206	244	18334	1595	252	1341	579	764	142	51	285	29	2520	18	356	75	28	27	21	179	240	351	359	147	18930	6277	266	681	447
Plate1_C9_PGRN KO treated	251	11851	74	840	539	551	66095	1480	3844	2213	87	259	14	3736	736	5311	606	317	1975	614	241	755	8	76	11	1271	37	280	261	137	12	11	74	72	141	986	6	9738	6671	78	74	261
Plate1_C10_PGRN KO treated	336	27517	106	890	1103	1401	49782	5027	8731	1543	178	592	9	6780	2585	12183	1988	1172	3602	548	864	1704	32	181	13	1237	78	439	437	250	15	11	89	59	130	588	3	2924	130	42	78	178
Plate1_C11_PGRN KO treated	355	3310	20	843	389	173	88536	95	852	1879	165	54	11	1879	68	12354	1130	119	755	820	406	64	24	254	32	1996	0	133	49	17	72	34	173	131	181	224	126	9205	4183	195	390	438
Plate1_C12_PGRN KO treated	364	13571	70	1413	748	1086	79863	2307	5274	3251	207	441	15	4669	1118	7385	750	521	2673	652	369	971	24	81	22	1736	93	310	379	184	18	24	149	198	96	1650	14	14813	3796	85	138	281
Plate1_C13_PGRN KO Ctrl	316	10299	46	903	414	724	70641	1804	3603	2559	170	265	12	3627	917	4906	504	324	1676	604	214	683	15	76	14	1511	53	278	219	142	20	21	101	89	81	1190	29	12673	8034	81	127	327
Plate1_C14_PGRN KO treated	376	9195	31	1207	672	445	101153	1320	3177	2724	150	280	19	4464	545	8082	770	303	1718	528	421	500	17	148	16	1754	58	336	236	60	21	22	117	201	108	878	32	20105	11051	119	188	440
Plate1_C15_PGRN KO treated	395	8749	49	1636	664	551	81252	1528	3303	2830	168	266	14	2978	699	6274	712	453	2010	643	340	489	7	106	11	1693	70	243	256	145	24	19	132	136	130	1122	8	16914	9248	118	120	334
Plate1_C16_PGRN KO treated	370	2567	5	1245	343	139	83220	187	673	2008	188	19	11	2325	69	15163	1427	144	834	523	425	51	70	290	28	2009	7	230	26	21	15	16	115	306	150	124	24	6528	2621	242	515	243
Plate1_C17_PGRN KO treated	457	8046	39	1083	827	579	101562	1493	3127	2839	224	247	12	4368	534	10142	987	322	2093	693	450	478	25	173	21	2190	31	317	180	74	19	20	136	163	173	806	15	19123	9893	105	198	329
Plate1_C18_PGRN KO treated	418	4830	29	1199	620	254	101653	622	1958	2035	176	94	12	3702	229	11972	1061	227	1179	563	519	195	12	128	34	1782	22	460	128	42	17	21	129	210	148	499	59	18238	8034	114	235	357
Plate1_C19_Empty	62	1421	4	134	42	55	11523	208	317	210	9	15	27	269	85	1177	141	46	126	139	28	21	3	9	2	121	6	65	42	12	39	35	37	148	29	114	12	894	872	10	15	42
Plate1_C20_PGRN KO treated	639	12634	81	1862	865	889	102727	2005	4601	3977	223	417	20	3700	1194	8264	946	438	2636	1006	458	805	21	106	26	2356	72	454	348	205	35	27	223	259	183	1766	15	24046	15217	190	180	455
Plate1_C21_PGRN KO treated	553	12531	74	1732	653	841	77950	2217	4701	3082	223	436	20	3409	1388	4873	803	360	1731	878	290	753	15	97	16	1705	98	336	272	203	22	30	162	242	91	1736	5	20974	14075	156	85	473
Plate1_C22_PGRN KO treated	752	4357	68	1555	596	292	113004	292	1319	2876	355	82	12	2624	238	15385	1194	220	769	928	541	108	64	249	28	2675	3	211	53	15	27	36	191	687	270	458	260	20829	11641	589	288	467
Plate1_C23_PGRN KO treated	697	7543	46	1510	726	537	106513	1598	3119	3561	229	303	16	2880	960	9146	1060	426	1451	912	483	496	22	131	11	1794	98	476	270	111	34	26	219	255	143	1895	70	24794	13404	160	155	614
Plate1_C24_PGRN KO treated	617	7976	37	1034	501	515	87588	1609	3162	3260	140	269	14	2572	1031	5334	601	302	1161	912	281	471	21	80	20	1358	71	440	206	136	14	18	164	229	106	2021	46	20740	11410	126	70	388
Plate1_D2_PGRN KO treated	430	7931	28	965	385	478	95673	1405	2858	1892	164	205	35	2543	724	7136	585	217	1114	664	303	517	9	90	22	1093	54	634	183	63	64	70	213	384	153	1181	527	12918	7906	70	198	319
Plate1_D3_PGRN KO treated	314	8917	36	918	388	435	67670	1270	2427	1966	110	186	28	2381	635	4521	416	194	1238	446	202	505	6	47	19	1030	41	307	200	68	29	28	93	170	82	1250	26	17646	10737	95	87	260
Plate1_D4_PGRN KO treated	259	7769	32	667	270	597	64843	1147	2599	1867	83	170	11	2162	650	3354	310	246	1248	463	157	510	10	40	2	1170	39	215	177	88	29	19	102	142	52	1577	31	14141	9456	49	75	227
Plate1_D5_PGRN KO treated	282	9698	31	668	359	500	59770	1284	2553	1679	91	199	15	2351	501	3592	338	191	1134	403	185	514	10	46	3	1109	35	309	170	108	28	21	104	145	74	1468	44	12624	8118	56	74	205
Plate1_D6_PGRN KO treated	295	9110	53	868	378	596	84521	1473	3242	2343	119	259	14	2970	741	5127	461	253	1577	599	216	595	11	94	16	1452	36	292	174	96	47	55	151	244	118	1431	14	18022	10826	83	120	304
Plate1_D7_PGRN WT Ctrl	443	7850	87	1388	759	963	86940	1966	3973	3553	204	358	9897	3780	872	12307	996	598	3278	564	523	1018	28	76	25	1934	67	456	268	196	58	62	152	149	125	1198	48	7431	7942	92	443	516
Plate1_D8_PGRN KO treated	373	10766	50	1079	491	665	76053	1760	3626	2263	155	235	15	3046	687	5619	615	381	1955	581	232	638	8	104	6	1470	45	281	216	142	54	39	113	208	84	1386	24	13588	10064	106	127	269
Plate1_D9_PGRN KO treated	385	6103	24	1030	561	366	84219	910	2115	2018	157	137	29	2912	319	7660	670	281	1475	532	311	277	22	99	16	1396	21	249	176	74	36	35	92	246	108	652	7	14723	8051	117	133	261
Plate1_D10_PGRN KO treated	485	9723	34	777	676	307	83261	1076	2150	1696	171	59	85	3819	380	18393	1346	243	1350	706	545	199	39	204	29	1474	31	314	148	25	144	82	193	644	314	576	25	6438	2892	86	246	214
Plate1_D11_PGRN KO treated	545	8852	54	1371	885	633	120019	1642	4235	3554	321	279	42	4631	504	9640	734	331	2087	684	706	365	44	197	34	2726	66	580	298	111	49	107	288	334	269	1280	553	30115	19432	179	400	534
Plate1_D12_PGRN KO treated	241	9102	40	654	426	531	66158	1513	2944	1900	135	201	27	3020	503	4879	420	263	1995	475	225	563	16	49	11	1085	62	233	190	87	50	23	94	188	77	952	8	10844	4861	50	68	192
Plate1_D13_PGRN KO Ctrl	406	8182	34	739	469	469	95838	1176	2844	1926	168	161	60	2309	357	7227	750	155	1537	730	372	288	18	136	21	1383	58	341	113	80	85	80	144	344	133	1729	36	11450	8050	76	186	305
Plate1_D14_PGRN KO treated	357	13532	46	1020	620	857	69837	1865	4597	1704	148	370	28	2855	784	3638	739	283	1662	572	205	702	3	69	7	1433	74	305	277	144	70	25	131	300	134	752	17	7357	3128	97	49	169
Plate1_D15_PGRN KO treated	333	11591	45	1026	496	831	71655	1777	3139	2282	107	302	15	3306	624	5029	457	279	2251	653	232	713	14	72	15	1539	59	296	256	143	42	27	151	210	96	1316	13	13189	7231	92	102	281
Plate1_D16_PGRN KO treated	505	12643	53	1279	587	717	93128	1961	4331	2642	180	316	38	3862	810	7067	821	391	2409	750	336	835	12	79	15	1786	73	401	290	123	67	56	165	285	133	1495	19	16128	11324	81	107	418
Plate1_D17_PGRN KO treated	926	13789	74	1211	700	829	121572	2284	4200	2997	240	314	155	2746	822	10615	1217	394	1832	1259	656	722	29	158	27	2080	80	965	232	73	277	237	384	917	258	1505	100	13018	13495	168	160	549
Plate1_D18_PGRN KO treated	343	10298	44	826	383	642	70610	1396	3556	2056	122	262	21	2881	701	4645	456	298	1795	654	191	668	15	72	10	1414	40	242	211	116	38	52	118	181	81	1292	19	12549	8173	69	98	253
Plate1_D19_Empty	110	1550	7	114	57	94	14874	259	327	244	21	18	26	285	88	1488	121	44	231	136	67	26	2	17	4	141	12	62	27	3	51	49	40	152	29	193	17	944	1053	6	15	54
Plate1_D20_PGRN KO treated	509	5650	24	1068	390	269	87245	665	1477	2108	123	69	37	2749	273	11289	907	219	939	576	345	158	8	82	24	1681	33	227	107	28	109	92	188	390	139	494	28	16361	9719	121	180	379
Plate1_D21_PGRN KO treated	357	11135	44	1215	457	771	78192	1692	3460	2246	139	289	35	2819	1035	6028	694	340	1866	720	239	643	16	60	10	1401	69	266	226	152	47	34	119	196	91	1568	11	13730	9601	111	89	255
Plate1_D22_PGRN KO treated	435	5135	42	1155	545	291	97415	577	1755	2461	186	86	39	2684	255	9651	911	203	851	534	411	128	30	119	12	1638	45	244	164	36	58	73	153	328	176	793	55	20481	10484	206	168	408
Plate1_D23_PGRN KO treated	1023	8597	67	1641	555	561	134333	1345	2291	2909	357	136	73	1883	429	15226	1230	312	1350	992	757	248	57	175	18	1992	51	482	215	68	151	210	298	783	341	899	179	20229	12468	264	288	727
Plate1_D24_PGRN KO treated	460	5338	37	736	283	312	74475	888	1849	2156	154	134	27	1841	524	6313	482	209	866	538	203	288	6	61	8	1051	39	345	138	68	39	42	188	267	86	930	52	15895	8799	72	111	348
Plate1_E2_PGRN KO treated	399	7063	50	1072	476	521	74110	1137	2654	2763	116	240	24	2792	864	6759	572	301	1303	712	295	496	7	52	18	1381	63	338	190	95	144	242	236	415	91	1524	34	20799	12487	98	129	419
Plate1_E3_PGRN KO treated	342	9423	47	927	340	522	55358	1385	2406	1917	111	234	7	2371	626	4052	387	294	1325	525	192	578	10	38	12	1101	50	254	201	114	12	17	89	102	77	1478	29	16609	10848	103	56	283
Plate1_E4_PGRN KO treated	313	12294	49	1140	474	906	67136	1930	3533	2666	135	292	8	3207	899	4099	454	323	1892	734	269	721	15	46	15	1526	57	417	275	180	19	24	140	124	99	2353	94	19147	13114	92	109	336
Plate1_E5_PGRN KO treated	381	12612	60	1184	557	808	70022	1892	3798	2955	183	295	14	3462	825	4599	563	330	2294	744	253	772	21	77	12	1681	66	293	292	163	16	18	178	189	110	1951	27	21344	14051	120	114	412
Plate1_E6_PGRN KO treated	358	13700	40	880	453	937	66366	1835	3734	2144	137	273	15	3454	824	3825	369	272	2039	754	314	814	13	70	21	1557	54	404	197	151	15	17	141	161	89	1954	16	21389	11603	92	103	332
Plate1_E7_PGRN WT Ctrl	433	6802	90	1541	768	880	71546	1967	3476	3426	180	377	10918	3708	743	12822	1005	602	3757	451	559	1059	23	68	26	1875	90	429	327	239	51	13	191	62	128	1219	40	8302	7537	126	514	684
Plate1_E8_PGRN KO treated	253	12962	44	814	475	756	72509	1785	3969	2393	126	307	35	3846	751	4221	472	349	2235	626	233	870	12	85	15	1409	44	268	288	152	20	16	134	103	94	1571	6	18725	9717	55	96	281
Plate1_E9_PGRN KO treated	424	19231	59	1190	611	1020	73990	2159	5160	2577	120	391	13	4468	730	4789	669	356	2867	608	314	918	7	88	12	1732	76	391	298	161	11	25	106	166	126	1484	3	14664	6511	42	84	267
Plate1_E10_PGRN KO treated	215	11109	57	683	673	1024	95820	1405	6487	2061	97	235	6	4782	944	3744	356	325	2906	391	172	996	8	71	15	1739	45	299	292	209	26	24	136	116	97	1951	6	17356	5406	75	108	241
Plate1_E11_PGRN KO treated	289	9875	50	796	374	570	53417	1249	2941	1752	120	249	12	3113	486	3482	407	271	1722	408	197	665	15	59	11	1059	36	197	201	126	16	15	96	82	75	1155	15	10100	6018	54	92	195
Plate1_E12_PGRN KO treated	449	16744	59	1430	677	1125	89569	2602	5566	3337	167	403	15	5263	873	6460	666	413	2574	952	441	1199	24	109	18	2174	89	734	341	257	34	33	184	195	192	2211	49	23066	10507	107	238	308
Plate1_E13_PGRN KO Ctrl	406	6906	35	997	631	413	87424	945	2811	2515	239	226	7	4078	377	7333	877	284	1702	494	415	386	21	106	11	1836	48	253	174	80	45	28	126	155	157	1734	30	17090	12605	142	201	366
Plate1_E14_PGRN KO treated	331	15921	72	1166	677	836	83004	2205	5206	2636	188	370	7	5063	813	4725	671	370	2946	780	316	958	22	131	26	2015	69	420	309	147	15	18	120	182	168	1558	14	17164	6969	127	185	385
Plate1_E15_PGRN KO treated	326	12118	74	970	573	897	46894	2285	4779	2525	111	361	10	3494	878	5184	790	465	2893	491	268	1451	15	50	16	1150	68	318	335	164	10	9	31	79	99	992	5	9676	5962	102	69	337
Plate1_E16_PGRN KO treated	315	9025	54	1126	695	842	77713	1684	4627	2968	199	335	10	4257	806	4922	656	347	2727	609	339	715	14	94	9	1864	64	249	244	127	32	18	133	115	137	1238	21	13962	7534	97	169	291
Plate1_E17_PGRN KO treated	552	16510	85	1461	936	1209	93849	2579	5544	3841	249	518	14	5678	1063	6824	823	382	3483	945	374	1099	32	125	24	2292	63	420	376	263	25	19	167	146	188	2188	8	21902	15077	125	197	591
Plate1_E18_PGRN KO treated	418	10876	56	1303	706	731	82299	1841	3966	3368	210	279	19	4412	803	5570	649	388	2887	660	334	686	8	113	15	1876	78	334	261	177	22	26	228	165	133	1668	10	24673	15570	128	148	476
Plate1_E19_Empty	107	1659	7	164	61	75	12454	224	385	267	27	15	31	337	82	1196	133	35	187	108	44	33	3	6	1	179	6	97	28	3	46	44	51	192	24	178	8	1023	926	10	20	63
Plate1_E20_PGRN KO treated	413	8341	57	1115	537	578	76399	1505	3260	2882	141	301	14	3321	661	5732	614	283	1805	489	337	518	17	63	5	1634	84	272	181	129	16	19	169	155	115	1227	8	24002	14816	114	114	388
Plate1_E21_PGRN KO treated	611	9995	120	1650	678	708	82954	2021	3654	3744	237	388	13	3468	880	8296	854	403	1899	843	601	910	19	140	24	1985	90	683	316	157	14	26	243	160	196	2096	9	27944	16956	183	172	566
Plate1_E22_PGRN KO treated	566	4452	45	1555	628	261	92394	394	1249	2195	177	88	16	1964	162	11070	1382	232	943	601	425	137	14	143	24	1453	33	310	133	39	25	28	177	265	176	507	38	24589	10560	253	190	444
Plate1_E23_PGRN KO treated	809	5855	42	1380	573	290	101634	447	1514	2605	285	85	11	3591	256	12239	1761	169	1013	1052	628	116	42	257	21	1924	12	469	71	12	22	20	126	333	222	464	55	19127	6992	243	182	625
Plate1_E24_PGRN KO treated	471	3157	27	807	413	174	92095	382	1332	2173	133	82	11	1983	174	11712	671	179	536	444	376	103	28	130	13	1427	12	254	81	29	34	27	102	212	132	410	45	19249	9250	166	139	384
Plate1_F2_PGRN KO treated	422	6515	25	876	363	325	78080	951	1864	1962	98	146	24	2505	575	6881	516	245	1146	442	170	344	25	48	5	1080	35	220	175	65	31	35	131	167	101	1020	34	18838	10266	102	79	330
Plate1_F3_PGRN KO treated	327	10724	40	928	387	789	63852	1433	2823	1904	75	265	16	2532	779	4172	412	307	1557	615	203	661	11	41	17	1151	48	283	232	134	42	28	129	141	91	1881	14	14641	10634	68	96	260
Plate1_F4_PGRN KO treated	230	5175	19	723	308	210	69150	703	1600	1594	78	97	18	1868	241	5045	452	132	989	395	196	265	7	58	14	949	22	207	113	35	32	28	93	156	67	590	17	16293	8795	75	78	184
Plate1_F5_PGRN KO treated	325	13864	36	931	423	591	70816	1502	2954	2395	125	265	8	3130	632	4037	386	286	1807	496	243	542	15	74	17	1397	49	229	207	105	34	34	157	189	101	1842	17	20267	13217	86	125	326
Plate1_F6_PGRN KO treated	146	6911	8	309	159	284	47139	983	1853	970	56	105	11	1929	338	2214	205	126	767	312	105	384	3	25	2	624	8	253	126	36	23	17	58	96	48	973	7	13251	6238	32	55	124
Plate1_F7_PGRN WT Ctrl	325	7319	37	821	538	827	64151	1463	2719	2647	149	262	7859	3016	577	8720	1168	374	2736	419	356	825	15	60	10	1309	51	338	266	162	51	49	120	125	92	931	15	6355	6139	58	254	451
Plate1_F8_PGRN KO treated	282	12791	24	889	550	755	78171	2246	4966	1475	162	310	50	2863	750	3169	739	301	1107	618	322	510	14	67	14	1061	61	298	264	137	31	25	109	299	96	424	9	5005	734	99	59	79
Plate1_F9_PGRN KO treated	399	12380	37	1001	552	832	75303	1941	4124	2403	173	244	30	3645	612	5245	622	301	2457	646	313	841	15	102	23	1468	69	316	324	196	53	53	123	269	123	1628	20	15450	9911	85	154	343
Plate1_F10_PGRN KO treated	193	10300	24	461	297	529	57009	1234	2964	1561	87	143	10	2765	544	3323	360	157	1382	386	127	620	4	32	9	806	28	278	137	86	26	29	67	124	63	1097	13	7100	5593	48	68	178
Plate1_F11_PGRN KO treated	272	11770	19	766	401	614	67299	1523	3760	2027	104	226	29	3429	662	4046	435	283	1996	549	168	712	8	55	6	1252	40	235	168	110	31	24	95	135	55	1099	21	11973	6524	56	85	197
Plate1_F12_PGRN KO treated	232	9411	19	480	304	410	56604	1250	2213	1499	103	198	28	3127	478	3833	270	206	1708	383	137	594	14	48	4	964	23	189	171	95	41	20	89	146	80	1034	7	8949	5425	49	55	171
Plate1_F13_PGRN KO Ctrl	677	9555	31	752	421	322	116829	1028	1613	1730	58	126	117	2275	426	10035	1171	210	1060	902	309	192	28	92	34	1462	34	369	169	41	397	124	300	675	268	1751	140	8530	10800	192	419	406
Plate1_F14_PGRN KO treated	684	16163	69	1014	737	826	84675	2791	6200	1711	121	330	87	5264	801	8674	1248	463	2661	993	564	1202	10	139	34	2227	101	620	289	126	122	78	237	652	256	948	36	12178	4965	88	397	648
Plate1_F15_PGRN KO treated	440	7108	31	1142	612	335	87716	848	1969	1868	162	111	46	2897	298	9308	987	223	1475	548	357	164	22	106	19	1528	42	306	123	43	77	69	154	384	133	497	21	13939	7855	133	187	327
Plate1_F16_PGRN KO treated	572	11921	55	900	1018	486	81024	1592	3340	2620	281	278	42	4632	824	12676	1247	309	1761	734	614	407	17	115	14	1580	50	466	187	94	141	62	162	539	224	519	28	7431	2194	149	121	374
Plate1_F17_PGRN KO treated	375	14026	52	1009	494	788	73731	1833	3844	2290	128	365	10	3722	741	4442	557	287	2219	650	183	799	9	74	22	1605	55	268	257	161	41	39	159	165	93	1452	9	16441	9153	64	73	335
Plate1_F18_PGRN KO treated	314	10373	25	720	397	467	73019	1350	3194	1875	113	208	16	3083	524	4793	492	247	1562	550	231	526	6	84	10	1210	38	357	187	73	42	25	145	223	108	1070	19	15883	8268	59	92	240
Plate1_F19_Empty	81	1219	6	117	41	79	11792	210	277	212	21	19	21	237	86	1149	145	38	171	106	37	30	2	4	0	126	9	84	23	10	44	23	38	177	27	173	13	914	1017	9	7	50
Plate1_F20_PGRN KO treated	468	6252	32	1055	354	327	87557	817	1346	1638	169	62	73	1693	210	9109	870	169	992	640	309	159	18	156	10	1008	26	331	112	19	96	78	177	432	134	537	60	15992	10084	150	196	299
Plate1_F21_PGRN KO treated	356	11009	62	1158	441	825	60102	1884	3269	2360	135	284	15	2825	949	4135	493	337	1850	611	196	751	10	37	17	1431	67	341	262	163	26	32	175	164	123	1777	12	18147	11018	105	96	266
Plate1_F22_PGRN KO treated	362	6630	38	839	398	401	71319	1277	2325	1992	130	189	32	1688	468	5284	475	245	1113	508	234	423	19	68	11	1006	53	295	129	65	35	49	100	265	89	1263	27	14138	8532	95	87	327
Plate1_F23_PGRN KO treated	585	7957	50	1280	530	502	92052	1508	3311	3202	195	252	30	3210	859	6911	717	308	1361	872	383	528	21	97	17	1523	56	394	251	107	37	37	203	334	143	1538	38	21181	12287	121	151	473
Plate1_F24_PGRN KO treated	314	6559	33	662	252	378	60288	1248	2181	1872	86	179	12	1769	670	5066	399	237	807	627	218	480	5	50	12	878	41	425	160	68	28	38	105	171	107	1473	24	13713	8832	65	85	296
Plate1_G2_PGRN KO treated	433	7967	52	1135	399	551	68826	1611	3182	2592	130	232	10	2907	890	6385	468	277	1431	599	247	588	16	58	16	1314	65	336	228	113	24	31	159	110	128	1561	37	18059	10485	80	122	342
Plate1_G3_PGRN KO treated	453	11292	72	1019	487	855	67432	1884	3461	2826	143	321	14	3238	979	4785	501	325	2110	715	344	844	8	72	12	1529	57	327	290	145	189	224	250	621	109	2059	26	21285	12935	105	128	367
Plate1_G4_PGRN KO treated	699	3207	0	1197	289	367	79669	120	1323	2937	152	5	9	1721	255	12134	2373	144	881	1070	402	61	79	208	43	2643	40	225	4	122	16	55	267	90	513	258	289	7055	3398	803	1062	484
Plate1_G5_PGRN KO treated	248	12548	46	755	425	855	67997	1705	3745	2426	116	274	11	3143	774	3040	333	291	1670	508	175	708	14	52	8	1318	46	257	252	138	35	44	122	142	102	2267	6	20641	14476	89	81	258
Plate1_G6_PGRN KO treated	211	11222	28	691	312	579	53350	1426	2653	1865	84	229	7	2739	497	2878	294	181	1533	472	165	603	5	51	11	1088	37	298	156	116	7	11	97	91	95	1751	18	20418	11902	75	68	222
Plate1_G7_PGRN WT Ctrl	330	7287	44	696	558	706	65858	1789	3163	2927	169	326	9365	3524	753	9694	1086	384	2760	431	498	947	17	43	12	1677	57	333	220	156	82	99	130	182	131	1081	31	7793	7623	50	369	515
Plate1_G8_PGRN KO treated	396	9056	44	1548	876	517	94103	1216	2961	3169	230	224	18	4381	391	7866	702	333	2640	555	575	458	25	128	18	2037	50	447	252	108	19	30	152	123	215	1032	605	29449	12854	126	122	373
Plate1_G9_PGRN KO treated	396	21538	66	1585	717	1415	75532	3616	9085	1509	109	473	22	5630	608	995	495	314	1459	787	349	507	17	48	19	1925	80	397	432	192	23	26	194	182	154	480	3	2671	446	178	12	199
Plate1_G10_PGRN KO treated	238	3918	20	676	395	177	77921	76	885	2034	160	95	7	1828	117	10191	954	149	603	372	355	18	45	342	27	1703	17	243	11	21	7	16	84	237	378	144	50	9499	3319	179	339	218
Plate1_G11_PGRN KO treated	217	6483	15	595	400	256	57962	766	1970	1682	123	99	9	2447	284	4054	518	190	1429	315	266	384	7	76	9	995	16	194	112	74	4	13	62	60	80	635	13	12714	6542	65	93	194
Plate1_G12_PGRN KO treated	0	8	0	2	1	1	52	0	5	0	0	0	0	2	0	1	0	0	1	0	0	0	0	0	0	0	0	0	1	0	1	0	0	0	0	1	0	11	3	0	0	1
Plate1_G13_PGRN KO Ctrl	590	4840	36	980	339	152	53769	21	686	1653	170	21	14	844	47	8950	1050	86	900	325	243	77	39	247	15	1553	34	190	3	25	10	17	141	229	343	1210	60	5734	2683	303	287	327
Plate1_G14_PGRN KO treated	356	4695	37	1111	636	286	90918	272	1698	2637	223	94	17	4225	115	10549	913	274	1079	406	588	100	32	193	19	1924	17	402	83	43	32	20	120	232	285	486	205	16363	8638	250	472	358
Plate1_G15_PGRN KO treated	306	8149	54	1454	760	304	95125	910	2748	2518	200	193	11	4359	350	8924	863	281	1919	694	347	327	25	177	35	1616	24	337	140	115	20	23	133	172	149	754	16	22309	10432	128	156	397
Plate1_G16_PGRN KO treated	397	6581	47	934	650	359	88997	743	2104	2390	138	109	11	3277	165	8609	1039	199	1625	564	421	208	19	112	21	1664	49	255	132	44	23	27	175	232	147	595	31	18913	8435	189	173	409
Plate1_G17_PGRN KO treated	642	6962	17	1656	692	525	99224	424	1407	2542	311	123	18	3033	155	12621	1331	241	1589	757	466	187	28	367	35	2136	1	377	146	45	16	36	190	363	384	502	14	17866	8740	289	208	396
Plate1_G18_PGRN KO treated	422	6515	39	1563	723	340	106972	473	1877	2453	171	130	9	2206	165	8818	1179	177	1598	402	406	110	25	293	33	1711	25	322	99	31	25	60	195	287	306	379	15	22908	13555	263	275	503
Plate1_G19_Empty	148	1356	2	124	40	90	13649	255	321	233	24	18	15	392	106	1385	207	45	262	139	50	40	3	6	2	160	9	75	19	8	102	24	67	140	16	212	19	1028	977	12	21	79
Plate1_G20_PGRN KO treated	285	7784	20	735	443	406	72014	1217	2681	2238	125	215	8	3104	472	4176	411	173	1601	574	217	436	19	67	16	1324	42	209	150	76	13	13	121	83	79	1003	6	24410	15280	77	105	276
Plate1_G21_PGRN KO treated	338	9356	57	1293	505	679	78765	1599	3304	2848	195	313	9	4104	770	5941	579	277	1692	705	324	634	23	111	22	1612	77	518	203	125	19	12	180	177	174	1200	20	23367	12726	95	155	379
Plate1_G22_PGRN KO treated	328	10529	27	705	351	723	60144	1650	3113	2182	112	225	8	2787	819	4091	354	288	1408	663	238	673	11	55	13	1221	50	370	235	118	11	15	147	114	84	1813	11	17451	10183	81	81	367
Plate1_G23_PGRN KO treated	350	8407	24	817	317	325	69991	1147	2375	2237	100	178	4	2426	682	4677	456	211	1133	553	228	424	10	68	5	1005	31	270	157	85	14	16	108	86	94	1187	29	17237	10968	78	76	279
Plate1_G24_PGRN KO treated	579	3817	36	1231	564	226	102794	527	1560	2755	259	108	14	2554	263	14851	1080	171	965	645	528	93	19	107	22	1809	17	287	135	27	30	30	250	191	205	656	96	23540	12853	123	182	437
Plate1_H2_PGRN KO treated	283	7903	44	616	302	582	61381	1490	2360	1639	83	189	23	2049	836	4605	372	193	998	570	169	540	7	46	9	980	49	393	142	82	40	31	117	130	89	1436	8	12855	7262	47	43	183
Plate1_H3_PGRN KO treated	239	9020	29	673	314	423	57286	1233	2426	1584	83	162	15	2160	609	3812	309	220	1244	479	188	480	7	29	10	907	38	231	156	77	22	19	90	87	69	1402	16	14420	8809	53	90	200
Plate1_H4_PGRN KO treated	357	10512	58	1031	432	822	61528	1681	3452	2332	139	307	29	2884	713	4365	476	341	1739	597	259	669	10	56	11	1320	47	270	259	151	45	30	152	215	99	2036	19	16627	10938	89	86	296
Plate1_H5_PGRN KO treated	401	5659	6	819	374	302	90423	753	1077	1589	142	75	96	1740	269	9898	709	201	798	742	295	103	22	74	16	1201	27	327	101	39	141	133	170	628	155	526	90	8698	6524	175	131	305
Plate1_H6_PGRN KO treated	434	12577	53	1386	585	618	80523	1544	3619	2922	186	327	26	3544	581	5547	538	324	2464	724	346	623	18	72	15	1856	86	360	362	173	44	44	161	241	145	1850	32	26960	15369	140	149	413
Plate1_H7_PGRN WT Ctrl	222	3798	15	542	388	194	59048	678	1414	1556	117	95	5091	2067	281	9202	1052	209	1400	272	244	245	6	32	14	927	24	178	133	57	43	36	80	176	70	389	20	5605	5162	41	188	278
Plate1_H8_PGRN KO treated	338	5065	6	583	240	188	79260	688	1195	1551	92	42	91	1882	230	9523	647	128	706	465	198	93	24	72	11	1034	46	150	60	17	79	52	132	387	136	350	64	9012	5858	97	166	236
Plate1_H9_PGRN KO treated	483	9712	25	953	406	296	86358	1210	2002	1085	154	148	97	2340	377	6539	1068	157	1302	639	412	255	36	152	11	1449	37	226	163	32	130	88	149	925	251	478	31	5376	3235	201	91	253
Plate1_H10_PGRN KO treated	283	12468	45	761	405	592	67639	1475	3223	1948	133	242	20	2880	538	4098	439	258	1796	578	243	592	7	54	21	1142	53	273	201	100	35	24	116	143	68	1241	13	11374	8009	65	78	249
Plate1_H11_PGRN KO treated	375	13740	37	794	594	594	98542	1239	4246	2370	154	274	39	4155	587	4349	559	273	2286	592	309	637	24	99	11	1719	62	295	222	105	44	54	133	220	169	1239	29	16063	9585	104	107	246
Plate1_H12_PGRN KO treated	250	10323	30	587	403	638	54703	1234	2581	1462	86	222	13	2706	434	3220	404	159	1578	418	224	567	8	54	5	1027	41	174	173	133	30	35	104	104	65	979	14	10676	5920	52	59	177
Plate1_H13_PGRN KO Ctrl	669	9196	32	1040	511	406	111686	1323	2152	2119	130	124	117	2636	433	11204	1229	204	1654	839	745	206	58	173	23	1688	91	533	122	64	240	184	329	808	336	1837	209	11675	8734	224	309	455
Plate1_H14_PGRN KO treated	325	11306	26	793	433	427	76605	1481	3066	1831	144	175	32	2639	437	4531	526	259	1941	625	220	523	8	86	6	1013	54	290	182	93	72	73	159	427	104	1059	19	13962	9818	63	106	262
Plate1_H15_PGRN KO treated	267	7160	33	814	363	351	69856	1057	2341	1741	113	198	18	2815	361	4762	505	221	1859	496	229	399	7	56	10	1196	36	283	143	84	32	31	101	212	88	711	25	15188	8045	67	110	212
Plate1_H16_PGRN KO treated	332	8021	31	888	401	425	74826	1234	2258	1978	120	135	60	2469	453	5253	580	229	1409	577	222	301	9	86	16	1074	50	241	137	47	90	55	139	348	80	907	21	16465	10016	89	54	313
Plate1_H17_PGRN KO treated	1	5	0	0	0	1	73	0	3	1	0	0	1	0	0	5	0	0	3	0	1	1	0	0	0	0	0	0	0	0	1	0	0	0	1	0	0	7	8	0	0	1
Plate1_H18_PGRN KO treated	246	8984	21	707	304	419	62254	1242	2510	1793	79	161	22	2436	453	3931	359	163	1429	515	201	501	6	50	7	1074	36	312	151	52	35	40	108	194	108	888	11	14990	9141	50	69	275
Plate1_H19_Empty	67	1428	2	89	35	52	10396	149	218	192	19	15	23	207	57	1053	97	27	115	90	34	29	0	4	1	72	6	52	32	6	31	33	40	110	15	106	6	692	792	11	11	37
Plate1_H20_PGRN KO treated	325	7357	27	803	358	373	72410	1252	2455	1913	88	152	37	2596	462	4905	547	215	1349	515	228	298	8	58	12	1137	35	212	141	79	58	45	135	349	80	938	23	16764	10120	69	67	293
Plate1_H21_PGRN KO treated	469	7654	44	1178	549	504	76670	1297	2823	2574	128	230	35	3165	546	5838	658	243	1744	656	307	455	11	97	16	1603	51	297	212	107	47	46	155	246	127	1293	11	24373	13185	108	119	362
Plate1_H22_PGRN KO treated	781	11898	94	2081	937	1045	118424	1977	4793	4542	239	401	35	4458	917	8861	993	577	3022	881	762	796	37	120	22	2538	114	723	333	214	90	72	301	405	223	2657	75	30039	19148	276	241	766
Plate1_H23_PGRN KO treated	520	10004	65	1150	613	647	82449	1550	3153	3035	152	285	29	3388	845	6372	634	375	1845	740	300	715	6	90	24	1675	90	375	258	145	33	53	187	251	135	1647	21	23824	13795	110	138	437
Plate1_H24_PGRN KO treated	437	7810	48	913	358	490	73797	1488	2822	2305	97	213	22	2437	882	5481	481	236	1269	726	342	494	22	70	15	1266	47	462	209	67	30	31	130	183	116	1478	32	16715	9094	90	106	365
Plate1_I2_PGRN KO treated	518	6283	54	1205	570	413	93922	1148	2795	3014	175	199	15	3136	569	8773	772	293	1500	560	345	399	14	123	13	1498	47	305	154	82	55	64	149	226	113	1139	27	23933	12463	91	164	402
Plate1_I3_PGRN KO treated	171	6066	19	336	194	300	38561	733	1738	959	53	112	21	1251	362	2045	165	123	746	275	112	352	13	34	6	590	24	123	97	53	699	835	550	1741	35	850	42	8825	4309	44	43	192
Plate1_I4_PGRN KO treated	286	10177	22	880	408	569	78644	1338	2618	1897	109	265	16	2901	534	4169	428	226	1461	619	205	610	11	74	23	1351	66	472	186	96	42	20	148	180	119	1320	7	23301	10871	67	97	299
Plate1_I5_PGRN KO treated	323	13002	57	1061	470	688	83235	1724	3897	2469	107	319	6	3415	794	3716	356	276	1833	636	224	717	17	74	15	1588	59	302	243	118	13	21	143	133	85	2412	20	27843	15307	91	84	308
Plate1_I6_PGRN KO treated	391	4182	7	1373	420	238	82997	231	1206	3318	92	72	13	2768	144	14816	698	164	899	855	330	128	65	297	37	3017	16	382	41	24	37	47	142	441	465	254	138	20226	7812	632	582	411
Plate1_I7_PGRN WT Ctrl	138	1824	12	255	100	152	12561	290	535	493	31	50	196	621	114	1791	119	56	367	141	92	115	4	8	4	340	15	86	55	31	774	1064	561	2001	37	301	74	3914	1951	28	40	154
Plate1_I8_PGRN KO treated	202	12591	23	773	440	547	65379	1511	3364	1887	96	246	8	2878	556	3182	357	212	1957	494	157	716	8	58	11	1274	46	232	146	106	18	19	122	80	66	1733	10	22743	10878	57	91	285
Plate1_I9_PGRN KO treated	268	6602	22	989	447	370	67691	1021	2362	2078	145	161	14	3107	321	4882	460	205	1472	486	325	302	14	85	16	1246	41	243	134	87	65	85	157	263	106	881	20	24814	11872	96	133	285
Plate1_I10_PGRN KO treated	168	13492	33	650	432	571	62073	1437	3463	1843	98	196	9	3380	558	2825	358	216	1718	546	153	518	23	103	10	1028	25	208	188	131	15	11	98	132	100	824	1	10895	4386	82	35	180
Plate1_I11_PGRN KO treated	208	11927	20	588	353	558	42057	1360	3044	1533	96	213	7	3113	466	3112	308	146	1782	472	124	761	4	33	8	910	48	209	150	99	10	12	72	74	52	943	3	10437	5062	36	95	129
Plate1_I12_PGRN KO treated	295	9768	35	782	448	366	72380	1424	2668	1941	106	186	4	3208	490	4536	485	222	1886	578	228	494	6	81	6	1315	37	312	153	70	15	15	99	142	109	1028	41	16537	7058	62	102	239
Plate1_I13_PGRN KO Ctrl	349	10231	60	1160	529	553	89111	1445	3882	2715	158	256	22	3860	503	6245	741	364	2172	625	292	711	23	149	15	1625	58	343	195	122	20	30	138	199	136	908	27	20085	10447	120	188	331
Plate1_I14_PGRN KO treated	257	6694	28	786	410	328	69353	923	2336	1958	137	109	30	3287	312	5367	470	242	1382	434	265	339	15	79	11	1376	27	286	114	41	43	54	119	190	91	891	23	20982	10486	76	124	285
Plate1_I15_PGRN KO treated	236	4337	2	2470	247	322	97915	282	877	3501	137	69	8	2545	265	16429	1481	95	814	1227	525	17	111	715	46	2958	2	214	102	1	133	15	172	822	818	339	107	8221	5836	765	934	473
Plate1_I16_PGRN KO treated	628	4569	61	1576	654	240	88320	178	1410	3132	142	30	13	3890	150	13128	1237	109	1051	671	449	64	71	253	42	2205	1	185	51	9	28	43	212	388	517	404	178	22955	8608	354	609	505
Plate1_I17_PGRN KO treated	291	12439	58	1039	565	759	85842	1474	3999	2925	159	352	11	4090	678	3360	468	287	2337	614	288	895	12	67	22	1848	58	347	258	127	27	22	163	165	72	2227	7	31454	18107	121	103	348
Plate1_I18_PGRN KO treated	174	3520	27	591	260	109	63439	361	1079	1247	84	57	7	2331	111	6166	394	91	628	297	211	101	6	92	12	835	9	191	60	13	27	15	67	100	92	288	36	22973	8352	43	110	205
Plate1_I19_Empty	56	1362	1	90	50	50	13074	178	293	198	22	11	20	270	58	1066	112	24	165	143	38	26	1	11	2	146	4	68	28	6	31	23	26	149	26	145	8	914	869	10	9	41
Plate1_I20_PGRN KO treated	249	7886	24	861	425	348	58144	1221	2310	2169	83	199	7	2810	427	3928	378	177	1430	504	156	387	1	66	13	1177	34	232	110	75	18	16	78	85	74	980	8	21426	12495	77	83	259
Plate1_I21_PGRN KO treated	405	9681	46	1141	529	486	73144	1348	3008	2496	119	289	9	3279	622	5438	507	258	1927	709	302	581	17	79	16	1559	46	424	174	92	16	16	149	139	130	1451	24	26698	14232	96	125	363
Plate1_I22_PGRN KO treated	213	4747	22	1245	556	172	63662	225	1178	1987	108	45	7	1968	178	13362	701	105	711	843	368	72	27	286	10	2093	19	135	71	12	14	22	164	218	195	288	69	12345	5930	146	253	284
Plate1_I23_PGRN KO treated	455	8787	56	1069	590	543	80082	1762	3170	2638	146	288	4	2808	995	4739	690	319	1264	714	329	527	16	95	25	1432	56	360	243	140	13	11	163	164	124	1459	10	19895	9434	115	72	342
Plate1_I24_PGRN KO treated	466	7450	38	1049	376	468	71546	1320	2685	2405	115	214	9	2480	879	5397	515	374	1211	583	267	497	5	51	22	1234	47	431	188	117	20	22	154	140	118	1873	54	19160	10173	72	99	381
Plate1_J2_PGRN KO treated	249	5182	21	509	273	281	59628	786	1605	1554	70	134	15	1792	416	4168	316	147	1039	374	168	291	7	46	13	761	28	295	113	59	133	97	151	286	75	1029	12	17780	9132	31	79	194
Plate1_J3_PGRN KO treated	385	4581	14	784	406	178	75035	486	1192	1824	144	54	47	2188	172	8879	702	194	767	507	309	108	15	92	19	1109	13	235	112	18	51	55	139	380	135	434	29	14745	8228	96	128	261
Plate1_J4_PGRN KO treated	287	9731	20	892	378	399	65950	1241	2559	1678	142	152	23	2544	540	3721	371	217	1205	571	247	448	11	68	10	1083	45	364	169	77	16	24	109	292	100	1027	8	16625	8035	105	63	270
Plate1_J5_PGRN KO treated	284	5255	16	858	439	213	82554	634	1308	1620	134	71	22	2208	181	6802	487	156	1059	349	356	93	36	70	22	1152	27	217	92	32	66	65	144	334	104	569	10	17817	9028	133	123	267
Plate1_J6_PGRN KO treated	422	8465	41	852	454	423	77877	1114	2455	2042	97	205	25	2683	428	5249	393	218	1391	553	262	371	13	81	13	1355	42	256	152	95	40	78	151	263	116	1036	38	21717	10901	98	123	294
Plate1_J7_PGRN WT Ctrl	36	559	4	74	48	50	5722	107	200	241	12	22	608	242	41	663	49	37	231	32	29	54	1	3	1	110	6	24	18	14	4	5	13	15	10	86	2	804	846	8	20	44
Plate1_J8_PGRN KO treated	249	5152	21	539	309	198	67339	721	1651	1606	61	85	13	2262	210	4350	383	141	950	455	121	171	13	49	10	771	20	217	104	36	33	25	92	180	72	587	9	18518	9245	54	48	202
Plate1_J9_PGRN KO treated	499	7732	27	1432	668	481	92771	862	2443	2366	177	148	29	3518	296	7153	949	219	1728	607	360	234	13	111	22	1813	63	306	159	54	69	56	194	378	187	918	59	25699	12057	194	126	320
Plate1_J10_PGRN KO treated	239	8331	24	703	436	564	62480	2080	3710	1260	58	215	28	2952	544	8817	1209	165	1931	693	409	907	4	208	14	987	37	280	221	81	63	47	67	175	68	290	13	2707	914	31	42	120
Plate1_J11_PGRN KO treated	487	15907	74	1492	831	956	100228	2262	4980	3071	211	430	42	5004	644	6469	761	418	3306	950	365	768	29	94	32	2298	92	431	363	213	75	83	273	453	148	2091	17	23728	12227	113	108	409
Plate1_J12_PGRN KO treated	194	9873	21	489	254	473	51781	1231	2297	1469	62	137	13	2465	455	2723	239	188	1612	416	127	522	4	30	8	839	27	194	172	93	31	25	76	129	57	1134	8	9275	8622	37	56	185
Plate1_J13_PGRN KO Ctrl	368	8870	32	889	418	589	66570	1359	2976	2257	146	270	23	2941	441	4423	505	254	1936	485	261	472	12	66	14	1328	42	213	218	107	39	31	136	225	99	1001	29	12894	8626	98	115	277
Plate1_J14_PGRN KO treated	308	10214	21	781	319	399	73010	1395	2675	1534	112	176	44	2920	461	5192	578	204	1418	682	216	368	13	73	13	1010	58	340	192	64	67	68	125	336	90	1012	9	16487	7995	82	73	265
Plate1_J15_PGRN KO treated	295	5517	32	645	389	262	59527	716	1738	1461	107	124	25	2297	262	4743	401	183	1163	431	178	224	5	55	7	995	33	142	96	48	36	40	116	157	83	595	9	17563	8713	58	77	221
Plate1_J16_PGRN KO treated	332	10286	38	860	423	480	73324	1578	2797	2028	90	185	32	2481	492	4539	414	237	1671	627	221	524	6	50	7	1149	52	273	232	86	33	52	155	278	92	1424	10	19594	12976	59	89	305
Plate1_J17_PGRN KO treated	282	11725	37	785	340	592	72139	1623	3183	1855	70	216	25	3158	534	4112	346	178	1637	702	247	592	4	75	10	1362	40	291	203	92	40	38	147	248	94	1368	10	22390	12979	73	90	365
Plate1_J18_PGRN KO treated	335	9742	16	794	387	466	72426	1399	2600	2101	137	174	17	2711	469	4252	437	247	1656	599	236	560	11	58	14	1210	38	456	195	88	30	31	134	172	107	1245	26	19190	11354	55	64	243
Plate1_J19_Empty	70	990	3	53	23	33	8448	163	174	131	12	12	18	195	51	892	78	9	79	80	23	19	1	5	0	80	6	33	17	2	26	23	27	90	11	93	6	606	666	9	8	37
Plate1_J20_PGRN KO treated	327	6780	11	360	170	217	57306	872	1118	840	92	70	71	1160	251	5764	585	149	532	577	162	147	9	52	0	508	15	227	122	17	108	82	162	703	83	537	24	4980	4799	34	80	226
Plate1_J21_PGRN KO treated	277	8128	30	729	304	447	60834	1239	2303	2051	74	190	29	2491	557	3763	309	183	1349	529	201	484	7	57	10	1013	45	372	127	81	44	35	156	201	110	1389	22	16362	11197	62	67	234
Plate1_J22_PGRN KO treated	369	9185	27	1480	302	512	47677	1470	4143	2075	98	257	22	2576	618	4958	526	136	1162	790	251	242	5	85	9	1088	44	372	170	81	40	33	85	385	95	521	17	13343	2453	426	104	335
Plate1_J23_PGRN KO treated	471	10204	35	1070	443	693	83710	1668	3215	2843	113	272	23	2762	869	5166	599	287	1535	752	342	655	25	87	13	1461	40	335	240	122	40	42	181	214	87	2038	20	18921	11738	109	124	362
Plate1_J24_PGRN KO treated	404	5941	27	702	305	315	64039	950	1887	2012	103	110	14	1827	582	4814	491	193	917	584	199	308	5	55	11	897	38	225	190	74	30	33	110	157	74	954	14	14543	8371	90	66	295
Plate1_K2_PGRN KO treated	395	10198	40	1169	463	611	71209	2203	3237	2468	98	306	34	3275	854	5843	471	336	1363	736	272	946	14	73	18	1385	49	665	255	127	46	44	184	162	146	2401	49	22510	11946	94	193	371
Plate1_K3_PGRN KO treated	351	11435	41	729	363	607	70795	1611	3580	2363	93	246	7	2433	906	4364	434	247	1895	572	191	1026	9	37	9	1255	43	238	227	107	32	31	61	193	106	670	7	3416	2034	50	96	171
Plate1_K4_PGRN KO treated	230	9727	35	672	331	587	54209	1380	2553	1921	76	172	8	2508	634	3158	312	205	1405	471	181	610	14	61	14	858	39	209	173	95	15	12	80	95	71	1448	9	15396	9019	51	62	180
Plate1_K5_PGRN KO treated	312	13902	40	838	323	696	66380	1959	3012	2174	108	221	20	2941	598	3165	330	286	1749	547	182	654	10	62	11	1234	42	285	192	118	118	103	198	376	68	1830	33	20164	15196	71	65	239
Plate1_K6_PGRN KO treated	445	4865	2	1147	509	244	107232	318	953	2223	279	57	17	2756	71	13755	1043	144	949	463	414	134	30	101	36	1727	13	241	16	5	37	48	77	246	255	339	183	22260	11188	335	331	438
Plate1_K7_PGRN WT Ctrl	22	442	2	53	29	33	4466	108	154	206	7	18	655	199	34	599	26	21	173	28	21	53	1	4	0	90	3	13	13	9	4	4	10	8	6	77	1	648	709	6	19	30
Plate1_K8_PGRN KO treated	299	5502	22	874	517	271	82836	785	1228	1515	112	61	94	1886	147	6813	776	143	1068	488	234	152	14	111	24	1130	31	235	84	32	51	43	192	250	152	425	23	16918	11810	100	92	233
Plate1_K9_PGRN KO treated	240	3818	23	841	403	166	76958	401	1203	1546	130	71	6	2333	113	9791	655	154	727	409	395	126	33	140	16	1126	17	334	62	20	15	22	127	134	180	352	63	23911	9362	171	232	277
Plate1_K10_PGRN KO treated	154	6758	25	660	304	223	59258	829	1861	1622	105	109	10	2314	270	3208	416	209	1272	392	140	272	8	79	13	804	25	150	88	56	11	13	73	94	71	768	0	16889	9648	52	60	209
Plate1_K11_PGRN KO treated	272	8971	57	937	406	525	56064	1267	2544	1951	128	176	6	2530	394	3256	405	232	1996	565	217	502	9	52	14	1118	52	234	139	73	9	15	97	98	85	1209	2	15724	9073	64	72	225
Plate1_K12_PGRN KO treated	383	3426	39	937	365	141	89417	115	1073	1932	138	36	11	2084	108	12490	579	112	475	883	498	92	36	220	21	1659	4	308	99	12	22	31	57	332	385	232	167	9826	4425	287	285	256
Plate1_K13_PGRN KO Ctrl	265	8440	33	822	416	416	74707	1134	3028	1968	88	165	22	3832	381	4522	406	175	1686	431	222	482	8	85	13	1372	28	414	135	67	25	16	98	132	123	854	42	18110	9639	81	115	303
Plate1_K14_PGRN KO treated	433	10354	53	993	731	499	116271	1266	3351	3221	258	243	16	4187	304	6231	726	328	2065	516	491	385	18	162	31	2070	73	376	133	69	24	37	126	615	160	1038	18	30942	25299	534	168	363
Plate1_K15_PGRN KO treated	307	3388	12	949	495	144	69542	223	707	2264	130	71	16	1819	42	9245	507	87	410	599	157	42	42	427	50	1823	21	111	21	19	11	27	146	339	343	249	21	10535	4457	240	376	198
Plate1_K16_PGRN KO treated	220	5291	32	838	548	308	72995	831	1837	2251	144	166	12	3180	254	6373	632	187	1369	464	305	251	28	77	9	1257	33	241	119	77	20	9	81	122	128	574	12	21613	10776	118	140	307
Plate1_K17_PGRN KO treated	219	9215	20	756	366	551	57929	1250	3627	2003	120	196	13	3084	592	2885	302	179	1935	419	125	625	7	67	12	1245	37	174	191	73	4	15	91	117	62	1487	10	17027	12109	49	72	234
Plate1_K18_PGRN KO treated	401	13232	27	848	396	613	76331	2043	3721	2743	134	249	6	3643	753	5660	555	245	1674	815	301	1085	12	72	10	1496	66	608	244	120	15	17	141	146	115	1536	17	20785	10702	50	182	277
Plate1_K19_Empty	208	2455	29	271	114	238	17156	434	741	617	60	86	77	694	250	1725	357	91	318	377	85	94	28	30	34	718	84	699	372	107	432	3310	183	5125	86	1256	301	5387	1742	140	311	2514
Plate1_K20_PGRN KO treated	313	13007	43	667	363	598	69819	1553	3514	2044	69	221	59	3057	754	4012	352	229	1959	674	170	716	10	42	10	1246	43	158	188	111	19	15	104	87	94	1483	6	19133	10414	63	60	277
Plate1_K21_PGRN KO treated	359	3362	34	1010	335	170	73033	151	806	2365	79	22	13	2371	123	11823	790	129	718	428	427	51	26	137	28	1551	0	162	37	4	15	17	154	240	289	193	17	15154	7757	219	243	346
Plate1_K22_PGRN KO treated	242	10359	30	827	351	520	59880	1732	2639	2248	73	251	9	2634	693	3361	353	281	1510	638	164	699	4	46	12	1021	40	265	235	110	10	12	86	97	63	1841	7	18304	13092	67	50	287
Plate1_K23_PGRN KO treated	493	8671	47	815	405	400	86862	1236	2323	2316	110	205	15	2436	623	4943	423	217	1193	676	267	478	32	77	20	1190	45	367	169	99	15	20	141	128	111	1605	20	23523	14035	104	110	362
Plate1_K24_PGRN KO treated	524	2338	22	987	304	113	66590	229	587	1890	151	37	16	1395	77	15991	705	76	412	569	284	17	24	248	12	1416	1	287	44	3	31	44	160	185	517	193	19882	13143	5078	177	381	394
Plate1_L2_PGRN KO treated	357	7001	36	712	323	302	69048	1305	2322	2013	110	186	21	2373	688	5069	380	233	1059	492	150	422	10	57	8	1076	31	235	164	66	139	138	153	387	70	1182	17	16350	9739	40	47	264
Plate1_L3_PGRN KO treated	313	9233	28	700	296	447	69553	1287	2560	1874	104	193	21	2637	700	4694	392	221	1326	557	203	553	10	33	12	978	47	276	166	76	26	21	87	168	67	1407	9	15986	10275	48	67	229
Plate1_L4_PGRN KO treated	308	6612	24	461	216	184	60657	709	1380	1173	63	109	37	1152	245	4311	291	82	711	304	144	222	4	42	3	645	16	180	83	26	40	34	83	233	44	593	13	9946	7756	50	63	179
Plate1_L5_PGRN KO treated	195	8169	21	479	232	361	65271	1110	2110	1450	68	127	30	1990	362	3171	321	137	1169	424	151	412	7	59	5	875	18	190	148	49	23	27	85	132	60	1063	15	14290	9738	50	36	226
Plate1_L6_PGRN KO treated	279	9488	24	527	277	385	62424	1337	2064	1464	72	132	37	2103	574	4368	324	187	1049	431	136	340	4	46	3	828	46	210	122	38	55	33	84	213	64	1279	33	11238	8200	46	71	154
Plate1_L7_PGRN WT Ctrl	42	715	5	114	63	61	9134	163	284	319	17	22	850	346	54	1098	69	41	298	51	44	66	3	7	2	174	9	38	24	13	8	7	16	25	15	108	4	1142	1239	11	30	60
Plate1_L8_PGRN KO treated	265	10489	43	772	329	510	62231	1314	2611	1888	76	193	16	2702	556	3324	379	236	1533	529	199	573	7	65	6	1144	47	196	198	99	41	28	157	173	86	1582	20	15898	11865	80	58	236
Plate1_L9_PGRN KO treated	354	7059	14	709	356	316	68671	867	2174	1611	117	131	39	1986	343	4712	524	186	1149	484	178	323	9	56	9	928	61	299	151	57	55	70	115	351	124	876	17	16251	9908	41	96	273
Plate1_L10_PGRN KO treated	355	5686	11	543	248	161	74506	539	1134	1557	48	28	39	1749	171	7486	496	110	725	418	245	39	18	63	8	886	33	232	55	14	128	69	104	386	112	404	15	8758	5745	84	60	262
Plate1_L11_PGRN KO treated	358	7704	35	678	405	298	78729	1164	2317	1842	133	131	25	2715	283	5213	452	190	1634	528	244	323	13	77	12	1071	25	272	109	60	47	36	84	200	123	797	2	20304	10495	90	69	226
Plate1_L12_PGRN KO treated	104	2905	5	301	170	78	44338	261	845	837	65	33	11	1363	110	3421	252	57	516	214	101	91	6	49	5	600	11	102	69	12	27	22	53	145	44	251	7	8756	3975	35	39	103
Plate1_L13_PGRN KO Ctrl	118	4697	11	255	124	147	41992	636	1243	894	31	49	8	1289	197	2376	195	90	627	234	120	200	1	23	4	537	19	159	59	22	14	10	34	100	34	501	7	8431	4877	20	24	92
Plate1_L14_PGRN KO treated	257	10049	16	610	327	415	76188	1328	2764	1944	96	143	30	2664	452	3707	401	144	1282	509	168	506	6	49	11	982	21	249	120	81	21	33	88	183	69	1193	11	17934	9267	55	76	190
Plate1_L15_PGRN KO treated	323	7658	35	714	404	325	81521	1098	2233	2122	105	184	20	2965	360	5884	641	235	1552	645	188	322	12	105	8	1116	27	277	134	52	60	42	129	262	110	778	18	20125	10473	83	76	279
Plate1_L16_PGRN KO treated	295	9438	26	859	351	543	72952	1390	2847	2008	88	185	21	2925	600	4363	445	219	1672	666	165	560	7	68	10	1128	51	246	175	80	46	31	144	188	81	1298	5	16929	12800	61	65	305
Plate1_L17_PGRN KO treated	428	11095	32	751	382	632	73259	1405	2843	2105	95	219	36	2797	563	4714	410	256	1774	657	233	615	5	48	10	1200	36	342	201	78	37	34	97	202	91	1382	13	15816	11234	49	65	294
Plate1_L18_PGRN KO treated	189	11872	26	465	284	460	63260	1451	2839	1379	81	182	16	2330	598	3017	395	167	1216	487	140	474	9	48	8	1047	26	182	215	69	41	43	87	204	81	816	13	8823	5219	40	29	136
Plate1_L19_Empty	34	405	1	44	19	21	3228	86	94	68	6	6	13	99	27	336	56	16	62	57	27	10	4	1	1	71	8	68	36	15	49	402	13	648	8	176	27	805	285	8	33	266
Plate1_L20_PGRN KO treated	345	8131	42	710	394	440	79945	1296	2614	1930	96	202	19	2830	527	4683	531	189	1356	583	213	462	3	95	10	1159	35	236	192	92	38	36	103	185	86	1090	17	18245	11077	59	64	245
Plate1_L21_PGRN KO treated	466	5503	17	899	456	340	86781	878	1609	1685	115	136	60	2252	337	7907	681	200	975	562	321	219	17	75	14	1207	16	359	102	41	102	57	116	373	135	650	29	16152	10093	119	114	376
Plate1_L22_PGRN KO treated	230	8727	21	614	293	499	63839	1317	2352	1851	72	181	9	2005	666	3902	296	190	1170	476	198	494	17	41	7	938	36	251	182	101	24	19	88	150	65	1656	9	12467	8334	84	68	235
Plate1_L23_PGRN KO treated	467	8947	39	931	370	519	76545	1554	2770	2428	85	273	23	2545	780	5042	487	308	1336	621	250	551	17	63	11	1334	78	310	230	115	39	18	139	174	106	1958	24	19779	12438	91	90	360
Plate1_L24_PGRN KO treated	340	6256	24	694	268	328	80532	1031	2316	1984	115	142	6	2302	617	6069	441	218	953	598	168	340	11	61	4	987	28	323	132	67	35	39	124	216	70	1069	20	16871	9974	61	86	337
Plate1_M2_PGRN KO treated	514	6004	43	1085	443	450	70919	1120	2073	2539	99	200	22	2439	598	6436	529	225	1155	646	275	392	16	74	8	1198	21	262	158	90	117	180	186	289	93	1276	21	17738	12202	99	86	428
Plate1_M3_PGRN KO treated	245	5355	13	622	268	307	45220	887	1649	1354	75	116	6	1569	455	3300	289	168	832	413	129	383	6	27	4	633	29	266	103	53	233	211	151	544	51	852	14	10694	7833	51	62	230
Plate1_M4_PGRN KO treated	408	7173	42	1026	520	426	67366	1365	2431	2397	107	181	10	2352	660	4890	389	277	1366	499	225	563	6	57	24	1105	48	263	164	111	21	22	103	135	68	1339	2	20928	13531	96	95	348
Plate1_M5_PGRN KO treated	369	15470	67	1244	513	937	80925	1921	4151	2847	126	352	16	3895	915	4837	502	345	2306	830	205	928	17	70	15	1590	70	310	307	235	31	16	127	123	122	2224	24	20399	16432	142	80	477
Plate1_M6_PGRN KO treated	304	10991	41	1020	525	609	59219	1886	3004	2368	123	266	12	3560	691	5225	391	312	2024	686	205	816	12	65	21	1371	59	392	261	124	14	23	128	114	94	1769	3	22148	12423	112	127	429
Plate1_M7_PGRN WT Ctrl	18	558	2	62	32	46	4296	117	199	202	7	17	753	219	40	510	33	27	157	32	25	68	1	4	1	85	4	27	14	7	3	3	10	7	7	77	1	689	751	4	15	35
Plate1_M8_PGRN KO treated	296	6848	20	672	336	314	61027	1060	2405	1655	77	173	16	1681	353	3658	358	175	1360	391	202	401	8	87	6	990	24	212	118	58	17	17	117	80	68	1088	15	17932	9330	78	80	237
Plate1_M9_PGRN KO treated	579	15832	65	1586	666	1070	78161	2344	5596	3513	148	428	8	4435	901	5231	700	435	2920	919	344	1185	14	77	14	1747	82	456	261	237	29	39	143	235	157	2132	8	25315	16885	145	107	559
Plate1_M10_PGRN KO treated	279	9944	29	687	312	455	58161	1240	2497	1731	85	205	8	2261	501	2773	299	198	1330	455	179	581	9	53	7	1085	43	322	213	118	12	10	84	138	56	1178	9	16927	10709	56	74	211
Plate1_M11_PGRN KO treated	324	11130	61	1256	526	824	61833	1603	3485	2780	138	293	11	3204	594	3450	438	279	2387	543	267	798	20	69	23	1618	81	249	276	226	19	16	137	113	123	2071	7	22061	14121	129	127	344
Plate1_M12_PGRN KO treated	168	10024	25	639	314	511	44700	1190	2439	2321	80	208	8	2679	664	3379	275	226	1527	379	116	593	3	50	10	1073	37	129	168	82	8	18	101	81	50	1286	1	16791	10049	89	43	173
Plate1_M13_PGRN KO Ctrl	368	7268	32	941	508	371	73764	1030	2656	2160	102	193	23	3043	442	5542	518	217	1628	525	301	426	11	81	4	1268	36	188	152	49	18	19	127	141	90	870	2	19752	10348	85	105	287
Plate1_M14_PGRN KO treated	444	4397	33	988	405	195	81480	79	946	2238	133	50	9	2067	100	10817	1199	185	775	763	486	31	48	391	24	1978	35	82	2	29	17	55	139	620	239	173	83	11940	4661	338	540	268
Plate1_M15_PGRN KO treated	317	12321	44	1045	441	595	63062	1482	3085	2400	107	254	14	3548	665	4238	450	304	2005	738	225	763	11	51	13	1293	52	342	239	131	17	14	121	137	99	1913	14	22851	12267	91	97	270
Plate1_M16_PGRN KO treated	254	10012	30	743	305	560	49129	1377	2988	1848	85	187	10	2722	673	2927	295	231	1389	535	203	598	4	56	15	1126	46	324	213	109	10	17	86	91	75	1555	23	16148	9526	58	78	245
Plate1_M17_PGRN KO treated	320	8388	34	1071	472	520	68384	1280	2797	2789	114	173	7	3473	641	5224	539	278	1921	718	239	465	9	116	6	1434	29	311	183	80	19	20	110	158	106	1220	12	20160	11533	86	117	355
Plate1_M18_PGRN KO treated	328	12076	39	1148	445	601	63193	1173	3478	2443	120	328	9	3282	929	4009	542	253	1874	787	238	876	8	63	23	1339	67	313	245	142	19	29	152	153	106	1461	12	16615	10592	104	109	351
Plate1_M19_Empty	50	512	2	58	15	23	4025	90	101	84	8	8	10	117	26	413	47	18	44	56	28	15	3	2	2	87	4	84	48	8	41	556	14	781	18	161	32	1065	335	11	27	345
Plate1_M20_PGRN KO treated	354	6420	37	1058	583	368	75789	1100	2281	2345	113	199	18	2858	442	6738	575	263	1419	567	240	375	13	87	10	1470	32	293	192	63	64	95	135	279	119	770	16	19622	8762	102	68	332
Plate1_M21_PGRN KO treated	528	9293	39	1395	706	706	80777	2267	4971	2503	106	429	10	3823	1002	11326	1843	316	1981	1254	481	1266	16	226	22	1665	42	349	264	138	33	16	72	126	244	408	4	3701	591	54	39	226
Plate1_M22_PGRN KO treated	444	5775	32	964	449	304	80139	1051	2222	2170	138	178	15	2744	518	6844	672	260	1195	671	250	322	12	79	19	1284	52	371	184	83	16	22	105	135	118	836	20	15839	10558	80	96	391
Plate1_M23_PGRN KO treated	519	7938	32	1033	426	451	71976	1389	2573	2482	96	275	4	2542	758	5459	431	277	1308	710	256	423	8	61	7	1159	43	281	220	138	24	21	120	130	91	1341	27	14761	9060	92	142	419
Plate1_M24_PGRN KO treated	402	6620	43	952	360	472	67192	1232	2480	2342	97	222	13	2369	912	5092	437	222	1337	620	160	435	6	64	13	1189	53	265	187	103	13	21	144	111	81	1869	24	17137	9563	94	88	410
Plate1_N2_PGRN KO treated	399	5993	28	568	299	297	67764	1056	1941	1449	75	131	20	2049	693	6001	388	183	915	661	163	426	9	37	9	801	42	451	146	77	59	50	161	241	110	1097	22	13661	8513	47	94	256
Plate1_N3_PGRN KO treated	369	4610	21	683	408	241	74577	552	1112	1644	83	58	31	1894	202	7961	433	138	694	420	264	126	7	65	18	858	17	181	81	32	50	43	99	241	85	490	6	12225	8718	101	96	226
Plate1_N4_PGRN KO treated	193	5613	14	453	191	222	51468	837	1322	1367	43	87	13	1430	314	4117	228	135	665	382	129	286	9	43	8	738	31	184	90	35	25	19	68	119	71	789	25	13091	7790	53	44	169
Plate1_N5_PGRN KO treated	212	7669	32	560	282	391	47988	990	1842	1236	65	166	16	1950	465	2848	327	157	844	401	121	363	11	41	13	756	31	199	114	74	33	23	93	133	76	1076	5	9668	7409	39	45	180
Plate1_N6_PGRN KO treated	212	6161	15	453	230	331	51167	746	1772	1280	74	119	15	1748	450	3102	250	143	906	340	110	372	1	30	3	653	24	137	105	41	20	21	87	106	52	1048	11	11021	8226	46	44	135
Plate1_N7_PGRN WT Ctrl	365	4028	35	652	371	316	62867	876	1547	2212	75	133	4826	1922	334	8137	921	263	1501	320	297	433	14	43	8	892	44	249	138	68	43	35	99	174	78	586	34	6907	7482	66	191	359
Plate1_N8_PGRN KO treated	229	6096	15	498	222	299	53330	1015	1774	1507	69	90	31	1847	407	3173	237	145	945	384	128	336	4	41	6	711	14	199	110	48	30	14	68	121	50	955	8	12364	7398	58	29	173
Plate1_N9_PGRN KO treated	253	7198	12	523	277	367	51830	990	1821	1408	93	134	22	1889	433	3071	322	173	1111	441	136	431	5	34	10	819	17	209	136	70	21	25	113	130	58	1017	8	14627	8027	37	68	222
Plate1_N10_PGRN KO treated	207	6650	23	564	259	346	58323	946	1801	1435	61	111	17	1775	371	3960	309	135	1224	353	150	379	11	39	6	793	26	286	140	50	23	43	72	149	58	822	18	13472	9638	54	59	209
Plate1_N11_PGRN KO treated	310	10625	39	715	403	598	61488	1544	2872	2385	109	207	17	2873	647	4218	380	170	1744	651	169	556	7	69	13	1035	53	252	207	125	33	34	118	157	61	1451	6	14472	9229	75	62	257
Plate1_N12_PGRN KO treated	179	7846	13	399	199	300	46617	818	1658	1483	64	121	21	2213	383	3148	239	163	1181	341	123	328	9	25	4	716	23	127	120	79	30	21	78	112	44	757	14	10998	7303	34	38	152
Plate1_N13_PGRN KO Ctrl	406	6393	35	997	522	364	85010	785	2024	2379	151	132	23	2911	389	7497	489	220	1422	591	334	258	10	85	16	1544	35	317	125	56	74	59	109	301	140	1671	26	16241	10423	120	171	335
Plate1_N14_PGRN KO treated	284	4398	18	492	391	225	71643	485	1416	1594	93	104	25	2095	250	6048	448	116	961	359	206	131	20	63	7	962	25	181	73	37	36	26	108	229	82	531	9	15208	7662	47	60	193
Plate1_N15_PGRN KO treated	326	6369	31	829	454	397	71874	1163	2855	2185	192	169	26	2916	505	7769	543	184	1574	648	377	312	3	78	12	1124	36	249	159	67	66	57	120	379	84	618	30	12882	7174	122	107	399
Plate1_N16_PGRN KO treated	306	4534	16	694	322	224	75474	568	1306	1647	120	82	18	1924	251	6536	478	150	887	415	239	197	14	39	11	1102	37	290	97	36	38	44	114	229	125	555	31	17303	9325	85	91	200
Plate1_N17_PGRN KO treated	302	7265	41	725	380	500	75779	1118	2968	2210	117	250	26	3084	744	3355	395	202	1616	538	165	629	6	60	11	1287	43	385	192	103	50	23	155	202	73	1272	33	16271	9202	68	74	210
Plate1_N18_PGRN KO treated	227	6699	19	499	250	300	53202	1011	1983	1490	59	109	9	1833	393	3671	299	127	1025	496	145	419	7	35	10	817	23	230	108	49	23	16	68	111	59	772	6	11470	6679	50	52	198
Plate1_N19_Empty	32	567	5	84	53	60	4591	108	289	206	12	30	37	236	77	387	54	29	173	59	21	61	1	8	2	138	5	35	22	14	33	28	43	62	14	130	5	982	567	11	16	38
Plate1_N20_PGRN KO treated	266	7856	39	675	286	479	56763	1234	2089	1809	76	230	19	2151	551	4108	335	225	1174	437	162	377	10	62	11	997	26	217	171	94	21	28	102	175	80	1067	20	12198	8792	78	57	220
Plate1_N21_PGRN KO treated	406	7297	0	634	164	225	66602	1124	1557	1399	123	57	147	1372	355	7906	587	221	855	749	319	142	9	40	17	687	27	358	117	67	252	142	248	826	70	681	35	4733	4949	87	103	324
Plate1_N22_PGRN KO treated	352	3799	21	605	325	205	67837	420	1110	1558	94	75	17	1714	237	6219	464	132	574	349	226	139	9	70	17	900	17	256	60	23	49	28	97	236	97	479	41	13908	6954	109	103	289
Plate1_N23_PGRN KO treated	536	5183	34	900	481	349	82596	955	1982	2338	135	151	17	2387	530	7518	554	204	901	676	263	324	16	72	12	1121	47	320	148	62	41	31	131	219	112	1136	53	17423	9440	113	105	349
Plate1_N24_PGRN KO treated	384	5068	23	679	263	318	60114	902	1874	1848	81	133	12	1879	702	4752	359	193	951	539	153	350	4	27	10	826	37	236	153	71	32	28	154	129	69	1365	10	13951	8445	68	73	318
Plate1_O2_PGRN KO treated	733	5339	36	1267	553	516	86236	1172	2387	2949	159	252	22	2814	817	9197	586	312	1156	888	373	520	33	67	18	1374	58	483	258	94	299	271	367	732	151	1541	49	20327	13717	128	176	580
Plate1_O3_PGRN KO treated	517	7227	49	1019	337	675	66248	1610	2515	2227	99	252	12	2326	981	6879	437	370	1074	826	205	587	13	45	11	1028	42	332	236	104	392	379	418	980	100	1641	40	14966	10880	72	60	457
Plate1_O4_PGRN KO treated	567	7930	59	1350	541	670	92145	1661	2969	3068	101	338	18	3006	887	6544	597	289	1399	904	215	601	13	73	23	1557	82	382	237	127	34	31	177	149	127	1785	22	20652	14741	116	134	465
Plate1_O5_PGRN KO treated	511	11392	33	1323	448	1008	75907	1969	3642	2630	114	408	12	3072	1195	5668	498	335	1704	946	233	865	19	49	17	1488	68	558	263	140	48	40	187	165	137	2217	10	17428	14232	114	116	490
Plate1_O6_PGRN KO treated	550	10138	59	1228	543	837	75351	1525	3147	2942	137	316	11	3459	804	5991	484	334	1607	756	337	723	24	79	23	1631	60	340	244	179	33	26	150	133	118	2010	26	20241	12990	115	145	459
Plate1_O7_PGRN WT Ctrl	475	1723	4	920	329	134	72858	79	824	2289	126	56	5271	1778	89	31109	1069	244	706	175	495	54	36	92	17	1660	4	238	41	21	27	29	156	83	176	163	258	7296	4778	219	1051	451
Plate1_O8_PGRN KO treated	514	11957	31	1091	495	753	76243	1933	4257	2185	184	356	6	3596	955	5629	635	345	1540	752	346	767	13	131	18	1204	62	605	285	126	39	28	197	293	172	1163	803	11085	4851	95	170	207
Plate1_O9_PGRN KO treated	340	6958	27	957	468	419	66188	1014	2211	2258	107	179	9	2900	549	6033	344	264	1275	478	296	439	10	75	11	1123	31	261	173	77	25	11	143	114	114	1025	25	20714	12016	114	100	414
Plate1_O10_PGRN KO treated	320	7142	31	704	308	487	60611	1432	2371	1919	81	187	9	2430	703	3935	279	182	1167	552	256	582	12	48	8	1121	30	413	172	93	17	7	83	129	95	1393	22	19625	9691	57	69	269
Plate1_O11_PGRN KO treated	256	5124	32	791	419	285	63698	502	1474	1725	75	101	11	2134	287	5397	371	158	1122	388	193	223	4	81	11	986	24	191	77	56	15	5	84	94	97	530	5	14967	10074	100	58	265
Plate1_O12_PGRN KO treated	349	8339	28	844	298	603	59942	1395	2140	1849	68	252	7	2471	653	3515	299	227	1251	563	167	440	16	57	8	1093	28	264	161	92	15	14	108	133	81	1081	14	14838	9681	54	52	279
Plate1_O13_PGRN KO Ctrl	228	9674	29	758	301	742	55148	1705	2510	1489	93	243	10	3107	767	4110	358	211	1418	470	290	693	10	70	13	1068	38	390	218	88	47	16	148	185	106	821	42	7674	10198	75	124	281
Plate1_O14_PGRN KO treated	355	4080	26	1468	374	148	85409	153	994	2588	128	63	9	2344	104	16917	909	143	625	494	463	47	39	290	31	2178	1	230	47	10	15	47	111	178	296	237	244	13254	5888	328	301	286
Plate1_O15_PGRN KO treated	318	10825	39	1009	411	687	60092	1843	3872	2883	53	261	10	2450	1093	2422	442	239	1290	1030	206	597	11	53	18	1545	71	288	260	166	11	12	50	255	79	553	5	5404	2536	28	54	117
Plate1_O16_PGRN KO treated	417	6041	28	1048	420	462	65531	1142	2249	2240	73	219	10	2412	553	4933	452	206	1115	623	199	282	10	85	22	1254	40	245	113	79	20	19	95	103	87	740	4	14556	8361	57	72	283
Plate1_O17_PGRN KO treated	601	5984	29	1287	581	311	102383	782	2019	2830	210	113	8	3408	360	12597	811	253	1179	717	363	271	27	148	24	1800	11	426	170	56	28	29	184	243	161	584	13	20111	9514	114	179	398
Plate1_O18_PGRN KO treated	533	5449	36	975	530	427	100871	1026	1904	2369	162	238	15	2536	389	9058	612	173	1117	722	337	331	17	131	6	1700	16	302	146	54	20	22	212	201	121	491	18	15256	7029	80	120	277
Plate1_O19_Empty	62	888	9	138	63	105	7810	163	390	306	16	34	57	347	77	637	72	37	256	82	32	67	2	9	1	176	11	45	33	17	39	43	46	87	15	169	9	1512	932	16	18	43
Plate1_O20_PGRN KO treated	330	4091	4	657	112	85	41536	34	2109	1558	8	7	99	757	151	11742	1677	468	927	429	295	294	0	233	0	2204	6	407	3	92	24	31	14	241	516	292	651	2120	1542	637	748	384
Plate1_O21_PGRN KO treated	867	11928	65	1666	696	998	99856	2250	4063	3910	169	380	27	3925	1507	9213	833	440	2746	1011	444	893	20	103	23	2034	54	481	337	166	25	21	189	166	204	1649	14	16857	10895	121	171	454
Plate1_O22_PGRN KO treated	831	3746	36	1627	749	388	109468	554	1794	3287	260	181	27	3128	365	16860	1168	207	1279	684	530	193	36	176	22	2267	45	366	166	53	27	34	215	252	207	622	11	25463	13213	236	295	567
Plate1_O23_PGRN KO treated	787	9368	55	1377	540	946	103897	2093	3381	3627	227	419	13	3012	1214	7965	777	438	1646	1145	372	770	20	101	18	1637	85	543	313	132	29	28	245	143	156	2241	37	21007	13224	135	112	476
Plate1_O24_PGRN KO treated	802	5753	32	1331	459	740	288699	1213	3227	1338	149	338	25	1788	1061	4127	1221	297	587	911	753	183	10	85	20	1358	104	402	208	58	40	57	169	557	314	149	3	5627	362	365	35	157
Plate1_P2_PGRN KO treated	774	7211	30	1479	603	405	121246	1408	2918	2272	309	233	50	2841	606	17946	1036	349	1070	755	710	404	18	115	18	1504	53	1016	210	86	193	159	387	526	316	1185	4157	13270	6258	135	432	480
Plate1_P3_PGRN KO treated	572	7823	22	894	307	679	91726	1348	2477	1968	146	233	43	2390	850	9533	690	314	1033	808	357	579	9	65	7	1033	85	676	247	106	173	80	289	410	187	1409	494	9016	7714	84	253	331
Plate1_P4_PGRN KO treated	458	5626	25	1016	362	397	79015	1001	2053	1745	132	157	32	2147	698	7564	494	243	909	563	273	417	11	51	17	1158	22	339	158	56	47	38	145	209	81	1141	15	13249	8898	79	115	369
Plate1_P5_PGRN KO treated	582	7379	31	1028	361	580	82751	1464	2558	2028	147	231	60	2182	729	8906	621	273	1254	666	334	517	22	83	7	1098	42	572	235	94	136	94	196	442	154	1105	426	8837	7164	74	193	307
Plate1_P6_PGRN KO treated	691	7630	42	1339	557	671	108270	1516	3530	2416	169	237	47	3003	920	12001	929	363	1419	738	545	634	17	55	26	1439	45	670	236	137	130	90	326	445	164	1294	314	11293	8017	159	270	500
Plate1_P7_PGRN WT Ctrl	691	7565	10	1055	497	342	92589	865	1966	1985	170	117	1029	1862	371	14855	989	160	1242	740	381	123	43	39	17	1321	58	329	118	16	238	143	239	816	206	831	114	6295	5811	153	277	348
Plate1_P8_PGRN KO treated	494	9983	37	892	351	447	74994	959	2382	2325	98	185	32	2745	630	6016	475	234	1169	653	180	417	13	65	15	1142	29	246	194	70	46	49	96	180	69	1264	62	15071	9166	110	98	292
Plate1_P9_PGRN KO treated	516	10146	36	1121	462	658	86226	1692	3170	2969	131	268	33	3108	995	8021	606	346	1742	787	336	570	20	99	14	1324	61	371	239	129	54	65	157	322	99	1533	38	15177	10144	104	150	380
Plate1_P10_PGRN KO treated	520	6074	24	1002	489	409	100876	782	1806	2268	130	124	31	2629	349	11069	708	196	972	592	330	182	14	109	12	1333	28	273	138	45	73	83	137	438	131	675	40	13872	8389	120	138	327
Plate1_P11_PGRN KO treated	633	7857	43	1312	533	416	108947	900	1641	2211	170	85	111	2486	370	12023	1171	206	1189	831	498	180	35	98	26	1542	44	432	180	40	144	124	251	797	173	679	39	15771	9375	173	162	390
Plate1_P12_PGRN KO treated	485	5457	55	1053	451	417	76245	1020	2064	2189	114	167	20	2468	632	7090	581	204	1231	591	302	300	18	79	8	1167	59	267	171	75	67	47	125	224	92	933	20	14335	9372	88	86	345
Plate1_P13_PGRN KO Ctrl	485	6481	40	1154	396	344	111245	1019	1887	2011	74	103	124	2441	356	12793	877	183	960	689	308	117	49	79	15	1591	53	357	123	26	277	159	249	983	210	1762	116	11174	8630	168	273	447
Plate1_P14_PGRN KO treated	167	4350	15	277	189	149	52869	553	1424	917	42	80	16	1201	466	2865	278	95	610	355	93	241	5	22	6	543	14	86	91	19	12	17	44	116	37	536	8	7187	3436	21	20	100
Plate1_P15_PGRN KO treated	631	7054	48	1247	452	545	89638	1118	2488	2851	157	186	55	2736	676	9948	690	270	1461	933	290	293	19	72	23	1422	56	308	207	88	67	68	208	325	105	862	24	15360	9306	75	119	376
Plate1_P16_PGRN KO treated	494	9818	42	894	369	609	78265	1618	2709	2517	119	225	41	2696	1050	6657	524	277	1681	896	214	624	10	60	15	1360	51	294	217	117	52	36	168	260	87	2037	16	18002	12208	99	80	329
Plate1_P17_PGRN KO treated	603	9931	46	1212	468	811	88502	1779	3271	2650	144	319	30	3033	1066	7161	676	359	1712	958	289	713	17	70	21	1378	73	554	239	113	56	53	127	246	120	1389	21	11777	8662	91	78	373
Plate1_P18_PGRN KO treated	580	8241	45	1042	429	526	97991	1456	3097	2520	135	210	30	3024	1024	8079	695	245	1679	802	300	537	12	79	16	1340	60	564	193	101	48	76	155	305	90	970	14	13591	7549	76	95	374
Plate1_P19_Empty	43	1052	4	98	46	60	8439	163	318	245	14	24	29	310	67	680	68	32	164	73	29	54	1	8	2	139	7	34	23	10	29	29	32	77	10	128	4	1428	886	8	12	28
Plate1_P20_PGRN KO treated	497	7464	14	600	289	382	74262	920	1627	1676	114	74	109	1431	398	9912	775	171	837	1057	254	191	11	47	10	1445	22	331	105	47	196	152	203	731	76	775	85	5395	5144	66	221	233
Plate1_P21_PGRN KO treated	608	6502	39	989	455	388	76295	1260	2480	2325	136	159	28	2388	702	7139	674	279	1205	689	280	317	22	60	15	1055	49	393	178	80	48	49	142	243	122	1044	35	15534	8698	88	90	367
Plate1_P22_PGRN KO treated	633	4808	30	1115	545	365	96976	912	2229	2830	138	192	28	2605	644	9573	592	273	1224	719	276	268	21	92	3	1392	55	327	144	86	52	53	174	233	153	1277	58	20276	10897	144	113	413
Plate1_P23_PGRN KO treated	877	8385	52	1554	617	797	118153	1836	3339	3685	217	339	41	2983	1232	10216	906	354	1608	1160	423	580	22	78	14	1796	76	455	297	153	69	56	292	317	186	2396	68	22550	11832	157	175	607
Plate1_P24_PGRN KO treated	553	7243	53	1176	399	612	83855	1376	2542	2361	134	210	23	2277	1140	8268	640	258	1268	1303	212	478	18	55	13	1270	47	349	250	134	43	29	174	257	92	1874	27	13067	6762	63	67	310

## Sheet: 4K80_plate2_dfall
	mM6pr_2	mCtsd_3	mSort1_2	mEea1_3	mUbqln2_2	mTsg101_2	mHspa8_2	mLamp2_2	mLamp1_3	mPdia3_3	mSorl1_2	mRab5a_1	mGrn_1	mDap12_2	mTrem2_1	mCsf1r_2	mTgfbr1_1	mIfngr1_3	mLrp1_1	mLrpap1_3	mIl10ra_3	mC3ar1_2	mIL16_1	mPtafr_1	Psmc4_2	atp5o_3	Tbp_2	adar_3	agpat1_2	Bcat2_3	mIL1B_3	mCXCL1_1	mTNFalpha_1	mIL1alpha_1	mIL15_2	mCCl4_1	mIP10_1	mCCL3_3	mCCL2_3	mVEGF_3	mIba1_1	mCD11b_2
Plate2_A2_PGRN KO treated	388	6198	36	1023	392	252	115565	1132	2182	2179	131	164	87	2812	399	9195	684	135	1556	528	186	367	15	16	7	995	24	213	161	54	50	79	125	160	75	1924	16	26348	9250	48	71	264
Plate2_A3_PGRN KO treated	368	6894	33	864	325	400	97786	1623	2237	2079	92	171	23	2428	461	5889	440	154	1459	672	222	458	8	18	9	873	30	249	176	59	23	29	111	71	71	2834	11	25206	8665	53	55	236
Plate2_A4_PGRN KO treated	501	9667	50	1633	591	643	120325	2183	2987	2789	179	269	17	3423	837	8157	834	290	1683	1076	249	599	11	25	8	1263	59	393	179	107	35	26	193	156	72	3132	12	23173	9204	62	74	388
Plate2_A5_PGRN KO treated	594	10842	49	1553	561	782	153030	2520	3579	2976	205	335	19	3891	1007	8073	843	262	1289	1425	318	795	12	34	5	1485	84	928	260	109	36	27	165	235	122	3587	32	30871	13179	113	121	441
Plate2_A6_PGRN KO treated	314	6424	26	982	320	314	89204	1258	2145	2135	95	142	17	2431	553	5769	462	159	913	726	152	393	7	17	4	906	33	217	124	45	14	21	99	100	65	1930	7	19454	9857	60	57	317
Plate2_A7_PGRN WT Ctrl	44	425	4	131	65	36	14048	107	229	340	13	19	940	276	43	2822	135	30	134	52	51	48	3	5	2	138	4	41	18	6	4	5	12	14	12	85	3	1159	764	19	24	78
Plate2_A8_PGRN KO treated	334	8100	49	1342	455	445	114912	1888	3363	2817	137	198	32	3190	878	7722	674	223	1059	1107	246	772	12	33	3	1427	33	672	216	97	43	14	139	149	109	1917	60	17476	7148	108	121	420
Plate2_A9_PGRN KO treated	338	4064	15	1211	471	239	126486	643	1662	2378	141	96	19	2691	256	12636	850	131	661	798	320	200	13	42	13	1509	25	240	134	32	25	20	137	191	109	724	11	21721	9401	104	79	299
Plate2_A10_PGRN KO treated	294	9203	52	892	305	493	77697	1836	3000	2375	103	207	9	2909	820	5022	483	210	783	1039	233	474	4	46	6	1155	36	502	205	73	16	22	137	114	89	2477	476	17190	9297	65	62	325
Plate2_A11_PGRN KO treated	375	2137	25	1397	141	113	89362	93	761	3198	56	30	8	1183	64	22565	1387	81	282	820	168	52	46	68	24	2172	1	159	4	13	20	31	20	182	405	49	23	3675	1778	626	285	307
Plate2_A12_PGRN KO treated	200	5002	24	725	265	190	74650	868	1797	1967	68	102	9	2222	391	5529	382	142	606	599	91	313	3	26	1	873	14	202	127	43	12	15	96	58	46	1026	8	20083	10614	64	51	277
Plate2_A13_PGRN KO Ctrl	26	728	3	73	36	40	6580	196	380	160	7	16	2	281	74	543	102	16	72	112	17	60	0	3	1	89	3	42	15	6	2	2	4	11	6	45	0	592	173	2	4	16
Plate2_A14_PGRN KO treated	340	11022	30	1079	427	420	112247	1885	3743	2625	132	224	29	4227	932	7455	717	236	1016	1207	132	672	14	49	11	1242	34	364	255	76	32	31	106	170	84	1771	14	22609	12687	48	77	380
Plate2_A15_PGRN KO treated	280	6021	29	891	310	244	75495	1255	1961	1844	120	110	12	2627	352	4336	458	194	402	754	177	242	6	30	6	940	27	286	120	28	22	17	157	85	40	1467	31	28742	13516	117	42	348
Plate2_A16_PGRN KO treated	411	10900	37	1327	413	517	115892	2236	3485	3215	131	279	13	3905	1052	8033	882	316	928	1209	253	723	9	48	8	1440	41	420	257	97	25	28	111	159	76	2819	14	23846	16923	81	94	486
Plate2_A17_PGRN KO treated	356	9777	30	1097	372	515	88049	1936	2920	2690	103	228	14	3005	818	6824	579	247	913	921	221	565	9	41	5	1159	27	371	208	73	20	32	101	102	93	2246	20	20470	12868	66	77	381
Plate2_A18_PGRN KO treated	237	3458	16	890	393	129	108047	386	1259	1832	133	46	7	2720	180	20005	1083	107	435	516	372	100	14	53	9	1266	5	193	102	11	22	26	82	166	96	280	21	13125	5928	85	107	285
Plate2_A19_Empty	22	544	8	23	52	14	6817	67	172	114	45	7	584	446	18	6043	87	28	39	82	125	28	5	4	2	91	1	37	10	2	94	16	4	60	9	18	7	232	118	3	56	78
Plate2_A20_PGRN KO treated	546	6490	30	1329	560	421	146697	1540	3148	3500	182	247	38	3452	554	12863	992	242	1040	1027	365	451	12	51	3	1649	43	466	144	58	30	48	131	164	121	1379	22	28394	16472	77	122	504
Plate2_A21_PGRN KO treated	256	6033	18	646	261	290	71708	1413	2342	2213	80	120	10	2416	637	5940	366	154	659	695	144	406	9	23	7	906	15	242	154	42	19	18	84	75	51	1427	11	15042	9570	42	59	273
Plate2_A22_PGRN KO treated	311	7538	28	867	307	437	91103	1639	3152	2374	143	174	6	2502	816	4927	465	212	816	935	197	476	12	41	10	1022	35	339	199	59	19	25	113	214	66	1875	21	16454	10904	89	42	241
Plate2_A23_PGRN KO treated	426	4329	20	854	381	263	106260	1202	2061	1803	90	138	17	2778	442	10764	889	149	764	690	222	330	5	22	15	898	25	250	122	41	20	21	92	116	87	643	4	16469	7527	62	50	303
Plate2_A24_PGRN KO treated	587	7649	70	1454	709	736	128591	1742	3775	4674	145	399	32	4310	1246	18404	2103	322	2140	1188	349	659	23	37	16	1529	38	347	219	144	45	42	150	363	103	1095	7	9899	3064	115	93	328
Plate2_B2_PGRN KO treated	307	5347	42	775	297	343	84032	1385	1980	1766	78	147	13	2162	546	6294	507	168	1300	613	135	511	2	22	9	696	25	222	185	68	24	20	105	77	58	2340	10	19588	7055	53	43	249
Plate2_B3_PGRN KO treated	340	7231	46	1121	349	537	68921	1790	2258	1936	118	207	20	2060	681	5236	607	274	1185	775	168	580	5	9	4	867	40	226	247	89	22	15	123	99	73	2485	10	14030	6267	82	59	374
Plate2_B4_PGRN KO treated	248	5913	27	730	240	345	69019	1207	1785	1656	83	162	18	1819	622	4535	335	134	712	728	127	450	14	17	5	736	23	199	186	56	24	20	77	47	59	1654	5	13708	7472	41	41	185
Plate2_B5_PGRN KO treated	346	7645	31	997	378	534	96249	1875	2405	2371	104	209	15	2266	851	5771	564	225	885	1077	156	758	11	28	6	1047	44	530	244	87	35	19	120	89	86	2337	14	15891	11330	68	67	319
Plate2_B6_PGRN KO treated	184	3259	22	632	262	126	76837	529	1278	1404	45	57	13	1683	220	7851	408	123	410	437	159	138	8	20	4	735	15	153	85	26	15	12	56	83	51	643	15	13863	7478	64	55	231
Plate2_B7_PGRN WT Ctrl	322	4183	37	771	341	461	56770	1610	2139	2300	59	186	6756	1990	724	10191	1194	472	950	609	317	563	15	18	8	789	33	308	162	70	14	27	82	40	59	700	8	4819	4172	156	121	635
Plate2_B8_PGRN KO treated	186	3298	11	694	235	158	75549	592	1410	1734	90	68	12	2062	263	6208	488	94	422	512	175	137	6	24	8	774	20	170	99	16	18	17	90	78	51	522	6	15270	6235	94	55	206
Plate2_B9_PGRN KO treated	251	8069	31	788	343	452	67483	1875	2544	2155	70	194	10	2615	781	4535	458	209	811	882	164	529	8	17	4	909	31	230	196	80	19	11	108	76	54	1917	6	15989	9820	52	50	309
Plate2_B10_PGRN KO treated	190	8498	16	647	206	440	56636	1612	2280	1905	66	175	11	2314	620	3615	376	184	742	623	78	566	9	21	3	769	21	236	151	81	13	11	76	85	48	1485	3	15410	10278	42	33	251
Plate2_B11_PGRN KO treated	261	2661	16	717	270	81	92830	214	1014	2011	82	26	18	2392	143	10839	662	104	408	349	240	59	8	39	4	1095	3	186	54	8	18	19	43	116	92	318	14	19817	12973	52	88	263
Plate2_B12_PGRN KO treated	160	6517	28	662	249	329	59200	1105	1930	1886	75	135	6	2176	555	3854	421	157	622	671	171	406	4	19	3	811	26	193	126	50	15	13	66	87	59	1139	3	14655	8695	35	49	222
Plate2_B13_PGRN KO Ctrl	62	1724	4	60	103	74	6254	358	832	211	8	36	1	543	162	503	107	38	64	178	43	139	1	6	2	132	4	112	27	12	4	2	8	26	8	61	4	491	151	3	5	21
Plate2_B14_PGRN KO treated	384	5424	27	801	330	99	63156	234	1770	846	39	11	10	2566	80	27432	4697	95	231	1228	991	53	34	118	43	1753	2	289	2	20	28	32	80	244	479	113	55	2550	481	55	496	237
Plate2_B15_PGRN KO treated	203	6084	14	539	270	231	46190	1131	2108	1040	80	99	4	2461	636	6247	707	213	625	435	139	417	5	26	1	543	19	259	123	42	13	14	81	49	49	487	7	6600	2655	32	67	166
Plate2_B16_PGRN KO treated	204	7998	32	584	257	369	55260	1399	2545	1854	72	137	10	2114	709	3679	352	142	669	686	64	511	11	21	2	721	15	214	133	65	10	17	49	84	45	1317	7	13081	7503	46	45	236
Plate2_B17_PGRN KO treated	424	12376	37	962	403	542	84001	2204	3326	2826	143	217	12	3522	957	7721	818	236	1236	1074	214	617	14	63	10	1374	34	285	266	99	30	18	134	143	82	1435	3	17791	9998	64	62	461
Plate2_B18_PGRN KO treated	330	3601	35	1010	409	135	94548	344	1271	2635	102	38	8	2851	165	14520	1039	133	563	547	377	95	17	44	14	1310	10	142	81	20	21	19	53	151	149	310	8	16586	9342	100	117	300
Plate2_B19_Empty	24	643	10	10	37	24	3762	125	183	72	26	6	610	316	31	3499	31	41	47	75	75	57	2	3	0	58	2	46	8	8	99	7	3	56	4	6	2	44	15	3	36	44
Plate2_B20_PGRN KO treated	219	10171	34	857	299	511	63947	2289	3619	1944	128	249	92	2713	846	4365	483	215	844	663	137	503	8	34	4	1005	30	225	234	73	27	12	95	184	77	917	3	10968	5118	62	35	255
Plate2_B21_PGRN KO treated	265	6901	20	751	277	317	70757	1546	2658	2311	87	167	11	2296	650	5368	483	151	624	685	152	397	5	47	7	1015	32	202	187	58	17	15	95	183	51	1317	5	17671	13676	86	43	280
Plate2_B22_PGRN KO treated	462	7447	30	992	383	804	81517	3782	4562	2113	54	394	11	3239	1125	13261	1836	201	1174	1592	382	1441	10	158	2	1181	25	299	239	131	30	19	42	71	66	393	2	2630	415	15	28	60
Plate2_B23_PGRN KO treated	487	7851	30	1253	363	629	83127	2268	3033	2792	168	241	14	2988	1101	7140	699	284	1147	1268	247	627	9	34	8	1169	54	265	257	109	12	24	168	151	51	2127	4	16084	10122	77	57	416
Plate2_B24_PGRN KO treated	328	4752	12	751	325	286	82116	1301	1854	1840	149	141	10	2509	636	7935	544	180	930	776	206	367	6	20	3	885	31	220	148	49	13	19	133	67	47	1488	4	14424	7144	49	48	260
Plate2_C2_PGRN KO treated	485	8230	35	913	435	370	148708	1457	2509	1880	220	195	11	2936	572	12114	913	241	896	563	517	670	14	39	8	1060	29	830	195	91	73	47	208	191	170	1590	1002	14349	5765	75	323	259
Plate2_C3_PGRN KO treated	298	2232	14	808	310	109	110892	220	690	1511	95	12	10	1761	89	14844	944	88	317	467	281	47	17	42	16	1109	4	152	47	5	18	10	61	200	87	220	5	17635	5257	102	76	198
Plate2_C4_PGRN KO treated	316	8152	34	971	327	502	91039	1812	3034	1953	126	247	10	2601	939	5508	602	256	835	969	164	665	5	41	5	971	25	308	219	93	31	19	114	138	79	2444	6	16553	9621	67	57	275
Plate2_C5_PGRN KO treated	268	9110	33	853	367	535	79719	1854	2718	2146	126	235	11	2621	879	5298	513	276	718	834	190	617	13	34	2	1024	35	262	244	72	33	25	88	96	51	2185	4	16801	11447	61	60	299
Plate2_C6_PGRN KO treated	353	15883	44	996	475	906	92253	3142	4269	2474	137	301	43	4001	1966	5197	817	358	1393	915	263	1098	13	44	2	1139	42	318	351	116	63	91	115	231	85	1752	7	12284	4642	98	50	322
Plate2_C7_PGRN WT Ctrl	259	5754	31	590	376	420	69215	1354	2194	2513	82	164	8107	2731	927	10897	1143	492	919	567	215	650	11	25	7	1144	40	293	144	70	36	53	70	97	63	753	9	6128	5619	81	133	543
Plate2_C8_PGRN KO treated	310	3771	13	1285	383	179	90390	353	1280	2033	118	53	23	2444	173	10846	658	118	663	377	262	108	11	48	12	1380	8	179	72	14	19	31	114	127	77	560	24	21821	12828	141	94	337
Plate2_C9_PGRN KO treated	151	6756	28	564	244	315	52245	1270	2518	1802	40	165	6	2134	612	3114	368	130	766	466	73	642	4	18	5	638	27	168	166	51	16	11	33	58	34	1059	2	9782	8460	24	30	426
Plate2_C10_PGRN KO treated	317	6798	27	903	375	409	82320	1221	2523	2169	109	146	14	2612	505	5088	431	227	937	606	155	486	12	35	7	1072	21	239	177	48	17	27	85	106	63	1348	13	23737	16570	52	63	264
Plate2_C11_PGRN KO treated	243	3520	9	873	372	133	107139	296	1243	2230	119	35	10	2893	143	9268	825	96	494	370	268	79	12	41	7	1231	10	156	76	13	17	20	88	123	82	355	15	25542	15166	60	106	174
Plate2_C12_PGRN KO treated	144	9728	15	540	258	302	63081	1639	2785	1435	56	130	12	2219	646	2179	337	115	580	635	104	504	8	26	6	755	19	240	156	54	14	11	47	85	20	1392	3	16432	5553	24	26	112
Plate2_C13_PGRN KO Ctrl	71	1971	6	94	155	103	10699	486	1024	305	11	51	14	934	194	749	195	45	102	177	53	135	2	12	2	253	7	154	36	14	4	3	10	36	14	79	11	1025	335	8	11	35
Plate2_C14_PGRN KO treated	13	7129	3	51	26	23	8441	45	3688	1933	1	8	10	1209	21	2100	44	9	43	4074	14	20	1	6	0	52	0	14	7	1	15	15	657	33	7	37	3	655	330	4	1021	1705
Plate2_C15_PGRN KO treated	169	16753	34	533	353	605	45155	3257	5397	1175	64	280	6	3939	1511	4693	708	287	1196	673	159	1228	3	46	3	910	22	235	241	82	11	10	77	96	56	940	5	7013	1127	44	62	225
Plate2_C16_PGRN KO treated	355	5132	24	1042	525	193	115778	567	1943	2092	142	45	19	3932	194	13183	1088	180	764	531	376	166	13	78	4	1461	23	231	80	29	29	27	99	188	161	405	16	18596	8684	152	137	367
Plate2_C17_PGRN KO treated	271	10120	19	871	346	582	99830	1902	3680	1726	129	180	11	3788	751	5418	660	262	1073	430	268	728	8	72	9	965	32	414	202	57	78	35	181	306	73	1268	71	15135	8636	95	85	233
Plate2_C18_PGRN KO treated	121	7440	17	699	252	335	69046	1727	2870	2007	60	160	6	2834	604	2782	333	164	918	488	135	688	2	43	7	899	33	252	170	48	11	13	57	94	51	1116	4	16375	10047	44	39	236
Plate2_C19_Empty	4	190	0	12	6	6	3146	34	69	32	171	4	353	246	12	3241	10	4	15	11	3	11	0	1	0	13	1	4	3	1	282	3	4	6	2	14	0	373	182	1	2	6
Plate2_C20_PGRN KO treated	254	10534	30	831	289	580	77377	1851	3186	2388	85	176	67	2850	924	4743	449	227	1001	662	182	628	10	38	3	1074	47	258	227	72	39	24	91	99	61	1929	12	20839	14294	52	68	270
Plate2_C21_PGRN KO treated	288	1263	9	807	141	70	130911	92	387	1409	130	23	14	1074	47	18587	1414	90	394	337	193	31	7	81	2	1075	1	127	15	10	25	26	66	163	178	66	84	9023	5098	203	204	196
Plate2_C22_PGRN KO treated	516	2322	6	784	279	85	110318	126	493	2028	111	15	8	1585	51	16860	1099	47	351	425	247	28	16	121	10	1223	1	211	21	5	19	37	61	164	141	94	28	13548	8179	267	152	342
Plate2_C23_PGRN KO treated	336	2201	13	1166	298	138	108703	132	1046	2915	109	27	16	2691	140	20762	775	87	419	742	310	40	30	81	19	1496	3	156	35	12	18	28	113	200	132	260	23	18387	8733	110	140	309
Plate2_C24_PGRN KO treated	360	2403	23	1183	314	129	124529	298	1357	1887	132	29	24	3172	182	22265	876	107	573	632	337	60	21	26	11	1492	14	240	57	18	58	41	112	184	137	385	3	14870	7362	89	99	262
Plate2_D2_PGRN KO treated	459	4853	21	1449	502	156	162069	335	1510	2635	128	52	84	2810	213	20989	1808	100	566	880	379	110	10	66	14	1907	8	401	76	20	536	975	537	1302	190	376	43	16254	5474	111	151	226
Plate2_D3_PGRN KO treated	347	9067	62	1641	522	681	91714	2430	3341	2151	134	251	8	2894	1007	6451	660	234	1012	1251	259	867	10	44	8	1140	46	782	239	89	25	20	154	136	105	2897	9	20931	9897	85	111	370
Plate2_D4_PGRN KO treated	309	8887	30	839	320	591	94234	1799	2886	2163	111	224	17	2823	1006	6193	516	251	894	788	207	725	3	24	9	1189	35	309	233	56	26	32	99	98	64	2655	12	18480	14654	51	87	313
Plate2_D5_PGRN KO treated	286	9440	42	1054	436	574	88806	1680	3191	2531	132	249	18	3116	928	6398	568	272	943	675	228	729	10	32	4	1165	30	262	214	71	27	26	114	133	59	2229	8	17998	12527	89	81	349
Plate2_D6_PGRN KO treated	187	3987	9	721	324	135	95629	429	1380	1552	97	59	7	2214	186	8065	705	82	373	385	170	132	7	46	0	1022	10	218	111	11	28	28	79	152	89	441	1	17448	7924	35	44	148
Plate2_D7_PGRN WT Ctrl	250	5534	40	713	333	483	50117	1859	2391	2230	66	212	6944	2201	815	8631	1126	493	1109	476	250	767	7	20	6	913	53	232	221	116	21	17	60	49	61	845	10	5082	5275	85	115	582
Plate2_D8_PGRN KO treated	215	5532	20	731	266	233	80203	1116	2179	1988	71	112	13	2358	434	4817	459	161	845	449	156	383	2	32	6	951	32	277	130	33	13	15	55	104	70	1178	4	21044	15783	47	47	266
Plate2_D9_PGRN KO treated	219	6287	20	826	312	346	68348	1193	2520	2182	86	158	9	2544	499	3829	577	169	740	560	186	447	9	37	6	1063	27	260	159	81	19	12	80	142	67	1184	5	17109	10129	69	47	244
Plate2_D10_PGRN KO treated	140	6299	21	591	256	286	68695	1241	2526	1815	66	104	12	2373	453	3510	354	152	712	531	127	434	4	33	2	843	29	269	156	48	14	15	86	72	49	1166	7	18567	10859	30	54	178
Plate2_D11_PGRN KO treated	177	9505	17	796	292	518	65992	1484	2906	1892	111	180	13	2840	688	2858	352	217	979	505	140	592	11	33	10	1022	43	252	208	85	14	16	96	94	58	2101	10	19881	14203	54	51	248
Plate2_D12_PGRN KO treated	177	11032	29	850	293	450	68473	1868	3066	1829	94	198	13	2886	783	3153	473	173	947	668	124	621	4	37	4	989	35	311	182	81	25	19	74	122	50	1579	11	15000	8518	52	66	245
Plate2_D13_PGRN KO Ctrl	257	13312	31	690	584	662	55568	2887	5866	1746	76	315	13	3772	1225	3212	896	215	1008	1014	215	1098	7	50	6	1190	38	518	272	146	21	16	79	149	78	1653	16	6545	7224	26	40	170
Plate2_D14_PGRN KO treated	254	14739	43	857	350	527	53005	2766	5454	1251	88	279	16	5294	1232	4218	856	285	1304	857	197	1120	5	54	9	1586	41	337	243	70	16	21	75	172	117	710	11	11931	2511	70	83	522
Plate2_D15_PGRN KO treated	156	6352	31	469	504	411	35349	1987	4758	856	33	194	10	4029	956	4704	1124	284	480	503	292	911	3	42	10	1014	24	327	164	84	8	16	69	147	83	299	13	7745	478	21	194	244
Plate2_D16_PGRN KO treated	215	7970	19	605	512	313	80449	1643	3079	1577	101	151	12	3341	573	8179	1275	281	984	453	205	496	6	73	4	795	24	241	144	45	23	15	114	84	66	488	9	8910	2249	72	79	263
Plate2_D17_PGRN KO treated	327	7961	23	1165	521	394	118404	1411	2848	2913	191	180	23	3866	478	8270	751	216	1239	706	302	379	12	73	10	1620	24	280	181	53	18	37	161	164	103	979	33	31667	17443	103	104	447
Plate2_D18_PGRN KO treated	322	3597	3	1423	228	185	158553	279	769	2104	112	57	77	2436	51	22291	2001	124	583	1242	581	31	50	145	10	2377	1	161	53	13	35	40	123	324	529	154	155	6034	3762	274	332	311
Plate2_D19_Empty	25	1219	18	30	54	51	7480	177	312	159	39	14	883	531	49	4081	51	55	84	72	98	107	3	8	1	111	3	45	21	8	140	14	7	76	8	15	3	235	125	6	75	51
Plate2_D20_PGRN KO treated	205	8289	15	694	302	304	73800	1377	2718	2064	89	175	199	2549	626	5051	390	179	867	486	156	545	5	24	3	903	42	225	138	55	44	16	82	112	53	1251	7	18204	13225	38	89	237
Plate2_D21_PGRN KO treated	384	3594	15	770	259	122	99221	202	719	2508	150	38	17	1907	95	17135	956	101	413	510	477	30	24	93	22	1730	5	120	15	5	28	34	108	457	121	162	66	19274	9575	210	284	235
Plate2_D22_PGRN KO treated	183	7355	19	654	280	312	66144	1459	2261	1859	74	159	13	2305	716	4299	384	164	787	525	131	475	6	18	5	896	17	220	134	47	13	12	94	90	49	1123	4	16686	11374	42	51	238
Plate2_D23_PGRN KO treated	519	11988	59	1291	478	857	117965	2874	4145	3233	151	379	19	4206	1158	6829	814	316	1293	1341	302	822	23	57	9	1709	52	734	280	131	25	31	238	181	99	3107	16	30592	16460	107	104	498
Plate2_D24_PGRN KO treated	287	6013	21	3602	974	1088	61656	2012	4703	392	87	613	22	2837	858	2827	4752	178	293	329	2553	787	0	109	11	1896	111	2024	129	52	15	25	134	1635	90	80	2953	982	560	291	19	36
Plate2_E2_PGRN KO treated	320	2484	10	797	270	81	79088	226	755	1414	107	27	22	1494	112	12058	565	67	311	343	247	62	10	39	7	747	9	299	64	12	35	35	65	153	106	262	96	12361	6255	71	78	142
Plate2_E3_PGRN KO treated	134	5299	8	412	174	236	52645	954	1685	1279	69	95	6	1467	528	3359	279	89	503	592	89	417	2	12	3	547	16	160	130	35	16	10	43	46	31	1349	12	10533	6120	29	31	139
Plate2_E4_PGRN KO treated	175	7072	29	655	215	375	55412	1157	2189	1646	73	148	6	2122	576	3650	390	151	586	533	133	441	6	19	4	770	32	185	157	66	17	15	69	64	48	1696	12	13820	8801	59	50	214
Plate2_E5_PGRN KO treated	269	5004	16	569	338	451	145529	1336	2225	2023	65	173	12	1300	479	2631	325	141	429	674	145	310	7	20	10	620	40	163	137	64	24	23	66	98	31	780	7	8679	4538	35	36	136
Plate2_E6_PGRN KO treated	244	1340	15	525	137	53	48632	74	424	1651	89	3	5	1368	39	12522	655	37	198	219	122	16	19	45	6	1369	0	124	5	7	11	11	33	140	114	77	16	8122	3862	153	106	114
Plate2_E7_PGRN WT Ctrl	9	190	1	37	22	15	3914	50	90	134	4	10	414	122	20	582	28	9	60	18	15	26	1	1	0	56	1	18	7	3	1	1	3	3	4	40	1	624	634	4	10	21
Plate2_E8_PGRN KO treated	294	4462	20	1223	403	234	99446	508	1151	1704	146	85	335	2001	166	8860	895	164	647	387	390	139	8	70	5	1096	33	243	89	34	24	19	91	120	112	408	11	19557	10838	116	80	263
Plate2_E9_PGRN KO treated	117	6323	15	387	139	336	41725	1159	1819	1318	47	120	7	1927	494	2058	185	137	539	329	68	399	3	15	4	566	25	176	138	53	9	11	65	44	22	1660	6	14908	11249	19	37	170
Plate2_E10_PGRN KO treated	160	6011	20	606	218	242	57970	997	1966	1431	87	107	6	2033	350	3380	326	134	635	421	128	325	9	21	6	749	30	190	145	40	15	12	59	74	53	1182	4	17661	11519	42	75	190
Plate2_E11_PGRN KO treated	157	9958	17	516	245	277	49995	1835	2532	1484	57	123	4	2372	544	3154	405	170	700	478	117	432	6	27	4	657	17	197	144	53	12	10	47	57	42	687	2	8193	4904	71	32	158
Plate2_E12_PGRN KO treated	150	12805	29	527	266	392	35987	2354	4361	717	29	184	4	3891	913	2434	593	200	777	540	126	877	0	71	3	1159	16	217	138	54	9	6	27	131	76	395	0	8441	985	12	49	242
Plate2_E13_PGRN KO Ctrl	14	759	2	57	24	38	4897	124	251	151	6	12	2	235	54	321	34	14	84	35	12	48	0	2	0	82	3	14	15	5	2	1	5	7	4	92	0	1065	756	4	5	17
Plate2_E14_PGRN KO treated	629	16053	18	167	2135	550	72294	2243	9502	1841	50	273	15	7718	1100	4609	604	298	177	1475	491	1538	7	108	27	2383	32	950	208	55	37	14	145	249	39	117	23	1151	169	43	127	84
Plate2_E15_PGRN KO treated	156	9349	38	585	206	548	45854	1877	3099	1775	31	190	3	2469	631	2743	341	219	1143	424	84	780	4	23	2	707	32	179	155	58	17	12	23	43	45	1115	0	10575	8695	46	24	300
Plate2_E16_PGRN KO treated	188	15808	38	669	629	487	62480	2748	5843	1250	115	267	9	5000	1446	7527	1457	525	1782	668	351	1137	9	102	1	947	32	311	296	86	16	8	92	66	84	532	3	4818	301	47	51	202
Plate2_E17_PGRN KO treated	466	11749	21	1069	775	1049	60460	4378	2642	10249	59	652	10	2374	497	1270	1429	357	209	298	175	421	8	67	7	800	41	399	326	280	10	69	136	88	108	358	54	15515	154	129	16	45
Plate2_E18_PGRN KO treated	174	2760	9	729	194	85	87117	124	667	1774	90	25	15	2017	54	13802	865	67	408	400	323	41	13	111	13	1202	4	197	31	7	16	20	43	118	131	102	13	14514	3983	77	126	153
Plate2_E19_Empty	13	680	3	10	28	15	4325	106	227	97	37	6	968	354	3	3351	18	30	31	24	62	60	3	5	0	61	2	64	10	6	160	5	5	22	7	7	26	60	20	1	162	25
Plate2_E20_PGRN KO treated	162	4869	8	805	284	211	71272	978	1922	1689	74	122	24	1865	271	4616	570	137	794	545	197	327	3	45	6	746	28	192	93	48	14	14	57	80	73	490	4	14009	7407	52	46	197
Plate2_E21_PGRN KO treated	117	5255	14	381	163	197	41591	883	1467	1178	42	86	8	1304	356	2385	177	78	488	328	51	378	0	17	2	541	23	204	108	36	13	13	50	49	35	822	5	13257	7790	18	18	118
Plate2_E22_PGRN KO treated	292	5823	34	669	191	391	41108	1711	2050	1563	162	185	4	2662	481	3656	249	189	572	443	210	294	9	19	3	829	44	334	158	39	23	17	224	64	59	1882	61	16503	17536	66	115	363
Plate2_E23_PGRN KO treated	292	14385	53	1090	358	1016	59687	4247	4969	1402	160	379	8	3219	1506	3242	1063	255	929	820	270	550	16	41	5	1137	33	401	314	83	13	14	52	190	117	421	0	6471	676	170	31	111
Plate2_E24_PGRN KO treated	246	8201	29	3207	936	1206	51649	2169	4957	349	63	583	8	2788	1304	4346	3363	183	313	342	3606	657	1	55	6	1980	89	806	104	45	11	19	91	1700	39	67	18	678	217	181	31	37
Plate2_F2_PGRN KO treated	180	3722	12	428	142	169	56049	935	1374	1188	46	78	7	1389	436	3558	269	91	405	442	69	356	2	7	0	488	13	444	103	21	18	13	42	57	52	1143	62	11035	6508	15	25	133
Plate2_F3_PGRN KO treated	168	5666	20	647	271	334	63573	1236	2067	1438	97	138	10	1929	586	4178	413	138	557	685	132	337	7	19	3	813	17	217	154	60	8	12	80	67	42	1196	6	13393	6788	33	33	156
Plate2_F4_PGRN KO treated	199	3657	19	625	310	136	70229	627	1412	1496	94	82	10	1856	244	6253	500	116	498	376	159	157	7	35	4	861	13	173	71	25	25	10	73	93	62	586	6	16479	8859	63	60	189
Plate2_F5_PGRN KO treated	213	7568	18	614	336	400	74819	1501	3037	1666	97	173	14	2326	758	3557	542	140	771	692	120	497	11	36	7	921	27	277	159	66	25	18	47	89	36	1167	2	13003	6508	36	37	147
Plate2_F6_PGRN KO treated	108	4829	13	419	191	179	44962	750	1451	1138	42	76	6	1631	363	2994	231	74	512	298	72	226	2	24	4	586	12	158	104	24	18	13	43	49	40	871	1	11928	7330	27	33	153
Plate2_F7_PGRN WT Ctrl	17	359	2	60	40	42	5491	110	175	218	8	15	648	179	53	858	35	23	100	25	24	50	1	2	0	91	2	25	13	6	2	1	5	4	4	77	0	802	833	6	14	50
Plate2_F8_PGRN KO treated	84	4948	14	437	178	202	46971	833	1496	1253	56	66	6	1678	347	2587	220	100	549	291	69	300	2	17	0	656	11	172	97	32	12	7	55	54	31	1030	3	14148	9678	34	47	166
Plate2_F9_PGRN KO treated	141	9334	35	565	243	436	48251	1637	2854	1639	68	162	4	2135	858	2728	373	178	753	466	104	519	5	14	2	711	21	201	166	66	11	4	50	67	35	1181	9	11124	7209	57	51	230
Plate2_F10_PGRN KO treated	133	5726	21	540	207	206	49081	922	1800	1469	77	91	11	1749	369	3400	310	124	630	372	99	336	2	17	4	710	20	175	125	26	17	13	60	81	42	872	2	15792	9228	44	43	195
Plate2_F11_PGRN KO treated	122	16837	25	709	221	487	36529	2695	4670	982	58	215	4	3986	991	2677	434	213	1253	602	153	1011	5	47	3	1068	28	252	204	57	11	10	41	100	79	990	5	12376	3676	50	68	431
Plate2_F12_PGRN KO treated	131	3702	14	439	239	139	57745	539	1455	1470	82	55	3	2024	154	4230	359	85	525	298	136	127	7	32	2	759	13	190	70	19	3	11	39	68	43	268	5	11398	5658	66	46	142
Plate2_F13_PGRN KO Ctrl	18	1686	2	17	12	11	1541	64	516	326	6	1	6	532	18	481	81	16	49	81	11	10	0	3	3	90	0	46	0	0	3	1	6	42	15	24	4	317	99	7	38	58
Plate2_F14_PGRN KO treated	69	56861	42	66	46	108	2691	4137	20117	2522	63	13	6	10181	1396	1878	110	13	1146	1085	68	126	4	6	2	330	7	84	155	31	36	21	25	80	25	39	3	6176	655	22	154	228
Plate2_F15_PGRN KO treated	534	3049	4	391	738	239	195748	881	1034	3692	47	59	41	1040	81	3829	930	95	187	1016	415	40	13	55	36	971	5	234	91	39	55	27	23	359	129	72	14	629	389	61	70	75
Plate2_F16_PGRN KO treated	574	5711	4	556	360	189	68930	928	1780	1049	273	67	10	1625	248	16020	6517	211	713	895	1147	174	6	197	16	730	4	204	36	32	35	26	29	579	157	103	4	1051	556	27	270	302
Plate2_F17_PGRN KO treated	253	4889	12	625	472	133	73238	647	1539	2315	132	46	9	2629	131	10624	1207	138	489	371	331	105	5	54	6	767	11	203	86	16	13	16	96	161	62	282	11	25061	2209	97	55	121
Plate2_F18_PGRN KO treated	423	5428	10	859	566	250	62619	948	1696	1422	137	128	18	2197	236	12799	1730	184	565	617	585	156	10	165	16	1100	44	545	97	30	16	79	125	152	125	325	14	8035	3176	79	91	192
Plate2_F19_Empty	12	540	4	3	24	12	3564	91	184	58	28	4	690	282	4	2603	15	22	28	20	65	47	4	3	0	51	2	61	4	8	128	4	4	20	7	4	17	35	10	1	116	19
Plate2_F20_PGRN KO treated	207	8291	10	521	261	395	58558	1682	2748	1903	70	136	6	2285	674	3831	347	145	923	443	124	527	2	39	6	849	26	266	174	58	20	20	83	56	36	1303	16	14829	9222	29	58	196
Plate2_F21_PGRN KO treated	245	7059	8	450	330	581	148116	1519	2288	1274	53	172	7	1298	406	1397	275	143	466	428	142	292	8	19	6	528	31	191	156	81	25	14	49	149	57	441	3	5252	2342	47	28	94
Plate2_F22_PGRN KO treated	297	5646	18	743	287	375	72088	1473	2754	1911	41	146	6	1931	765	2597	645	141	645	772	112	409	4	28	2	1194	24	201	190	41	4	7	78	151	80	248	3	3946	1108	38	29	61
Plate2_F23_PGRN KO treated	367	7572	31	816	314	409	65401	1617	2374	2127	98	202	7	2587	730	5226	643	165	787	976	165	448	3	29	9	1006	35	299	193	81	19	19	95	122	46	984	3	15335	9179	40	54	273
Plate2_F24_PGRN KO treated	243	7805	40	2524	761	1946	46132	1538	5878	422	365	485	12	2442	1415	10912	3672	324	411	390	434	517	14	47	10	2036	105	871	280	54	13	37	77	3715	555	127	71	1049	549	234	23	37
Plate2_G2_PGRN KO treated	227	6189	17	616	240	232	71400	1031	1859	1600	78	98	7	2180	570	5419	391	144	596	571	124	302	5	18	6	734	17	228	123	37	16	11	75	78	38	1330	8	13834	5729	30	33	162
Plate2_G3_PGRN KO treated	158	5314	21	433	144	318	42559	1135	1605	1308	51	105	9	1373	513	2615	239	107	467	411	61	429	4	10	5	514	19	203	111	61	8	11	43	52	34	1266	8	10395	7253	19	31	157
Plate2_G4_PGRN KO treated	309	2663	23	1029	396	81	85998	169	1030	2030	168	20	9	2591	132	14730	905	117	449	570	297	28	9	78	4	1345	6	170	49	7	16	24	67	210	123	237	25	16826	10877	132	129	263
Plate2_G5_PGRN KO treated	217	4515	12	693	272	178	82249	764	1833	1943	93	89	9	2464	243	6719	543	126	623	506	161	250	8	28	6	1020	15	262	114	15	20	18	55	120	75	676	6	21593	12219	65	70	218
Plate2_G6_PGRN KO treated	165	7399	15	562	231	298	63608	1072	2069	1605	67	104	7	2090	417	3536	345	152	629	419	104	374	3	25	2	738	20	172	155	44	18	12	42	79	34	1124	5	14042	9487	28	49	174
Plate2_G7_PGRN WT Ctrl	76	2454	11	269	182	198	30739	714	1035	1624	22	92	3727	1227	344	5841	231	185	601	147	112	379	6	8	3	589	17	94	106	23	10	7	43	20	20	440	4	3633	4215	19	65	256
Plate2_G8_PGRN KO treated	273	4827	30	934	385	140	87236	292	1035	2243	132	37	19	3173	136	9716	858	86	447	429	334	67	18	87	9	1270	6	144	52	17	18	24	74	144	155	250	10	18205	9641	184	114	239
Plate2_G9_PGRN KO treated	151	5682	12	623	228	236	63071	861	2095	1776	87	112	11	2026	290	3705	347	120	699	404	148	272	5	36	2	771	21	188	106	28	21	13	82	85	53	592	3	15875	10451	73	24	230
Plate2_G10_PGRN KO treated	116	11298	20	591	256	482	56255	1854	2835	1819	83	200	5	2724	817	2978	353	201	860	546	125	698	5	31	1	859	30	360	168	69	15	9	67	88	43	1374	3	14797	9129	59	63	160
Plate2_G11_PGRN KO treated	137	18097	38	679	354	548	63782	2153	4854	1668	47	254	5	4380	1043	3090	483	173	1563	678	138	962	2	58	7	1453	26	222	209	58	14	20	40	82	66	1130	3	14333	6146	75	68	395
Plate2_G12_PGRN KO treated	133	4537	10	538	258	173	63987	574	1712	1520	95	70	11	2293	200	4731	349	114	619	272	150	208	5	48	6	852	12	203	75	24	12	18	52	92	55	441	15	15361	7604	35	55	149
Plate2_G13_PGRN KO Ctrl	4	7995	3	6	4	13	271	809	2707	253	9	1	1	1292	253	80	6	1	142	100	5	7	0	0	0	25	0	6	34	5	1	2	4	8	3	3	0	295	56	2	11	34
Plate2_G14_PGRN KO treated	867	19194	14	187	1795	492	57209	2550	7915	1756	18	254	5	8996	899	4124	459	311	128	1830	501	1465	3	52	18	1915	33	2318	192	51	35	15	127	369	61	113	112	1453	164	56	127	110
Plate2_G15_PGRN KO treated	136	10001	21	501	187	302	46254	1554	2715	1287	53	128	7	2431	521	2103	258	147	1010	358	114	558	5	17	5	750	31	421	147	50	12	10	78	62	82	1159	920	16482	8477	35	54	156
Plate2_G16_PGRN KO treated	201	9947	29	661	260	442	57007	1475	2743	1939	95	125	6	2719	599	3060	354	173	1045	517	134	585	1	35	5	927	27	226	163	75	10	15	69	61	43	1322	3	20647	12334	29	47	226
Plate2_G17_PGRN KO treated	168	10458	33	623	245	448	54916	1648	2629	1979	89	153	10	2477	550	2965	327	224	1079	543	146	578	5	23	5	899	34	240	182	64	19	21	68	72	46	1221	10	17785	11413	30	51	199
Plate2_G18_PGRN KO treated	175	2436	9	547	224	68	77381	108	680	1599	78	7	17	1750	49	12711	698	61	329	376	235	21	10	87	5	1201	7	117	25	5	18	16	43	133	121	72	6	18617	8620	68	91	148
Plate2_G19_Empty	13	625	7	8	41	16	4358	130	209	87	50	5	1006	485	3	3514	20	20	35	41	136	65	4	7	1	78	2	83	11	8	162	7	4	28	6	5	40	48	13	1	185	29
Plate2_G20_PGRN KO treated	188	8848	27	736	283	449	65954	1955	3129	2228	119	206	172	3197	618	4294	324	166	941	627	189	626	7	32	3	1027	29	451	182	61	43	15	75	85	69	1338	21	21122	13553	56	103	198
Plate2_G21_PGRN KO treated	149	5461	18	454	159	272	42369	1431	1991	1410	58	121	12	2271	374	3515	168	149	487	294	146	358	2	33	1	557	8	308	122	32	11	20	116	47	34	1529	68	19342	16623	47	67	292
Plate2_G22_PGRN KO treated	263	9039	22	641	258	362	70247	1849	2677	1856	83	170	3	2593	710	3731	430	146	721	680	137	683	6	29	9	806	31	462	168	46	20	17	83	114	86	1421	29	18970	13209	57	61	203
Plate2_G23_PGRN KO treated	247	8512	20	697	237	444	63431	1750	2592	1905	77	156	4	2150	860	4345	398	175	770	750	150	633	9	19	6	815	34	327	173	50	16	12	126	73	45	1669	9	16213	9515	38	53	274
Plate2_G24_PGRN KO treated	258	5173	16	3014	603	621	53944	899	3947	306	95	453	8	2147	322	6686	6725	105	196	218	1646	364	0	79	11	1371	51	729	79	15	52	79	166	6403	182	48	221	744	361	1044	10	24
Plate2_H2_PGRN KO treated	192	5585	21	709	258	305	81882	1181	1915	1505	82	111	8	2000	596	5185	355	149	637	638	110	385	9	22	3	612	23	229	136	29	25	13	85	96	35	1471	5	13729	6659	19	37	166
Plate2_H3_PGRN KO treated	281	7601	42	1017	293	538	74192	1519	2595	864	70	206	10	2135	1043	5292	554	195	815	977	140	569	4	25	6	834	39	244	194	81	15	19	99	106	47	1494	2	11542	5300	66	40	282
Plate2_H4_PGRN KO treated	229	3200	20	685	276	149	75070	510	1327	1595	80	95	10	1922	241	7172	593	120	511	519	198	183	3	32	5	858	11	175	86	30	15	12	54	88	71	563	5	18422	10178	45	54	252
Plate2_H5_PGRN KO treated	178	6702	21	692	269	365	57715	1401	2072	1639	86	131	14	2180	645	4057	366	147	629	573	129	455	6	21	4	792	30	250	141	40	10	13	51	55	39	1372	15	15554	9927	49	46	213
Plate2_H6_PGRN KO treated	103	6652	16	396	150	274	50682	934	1758	1541	55	116	14	1749	504	2708	217	141	560	350	98	444	5	25	1	650	22	230	120	33	18	13	36	47	39	1470	14	12784	10622	35	36	193
Plate2_H7_PGRN WT Ctrl	168	4875	20	568	340	259	55827	1115	1895	2380	77	125	7960	2026	546	9791	1043	218	932	357	233	752	7	22	6	875	48	383	141	55	9	21	42	34	50	503	3	4867	5929	52	161	500
Plate2_H8_PGRN KO treated	347	3740	4	615	123	77	63312	59	536	1590	91	8	11	1315	53	9697	787	23	335	180	171	25	25	80	1	1057	0	102	41	2	22	35	41	113	125	83	12	5559	3132	156	108	66
Plate2_H9_PGRN KO treated	145	11064	36	680	207	387	33990	2009	3688	1195	58	181	10	2539	1051	2236	463	192	686	789	127	612	8	29	2	710	25	178	189	68	7	5	27	97	43	269	1	3904	917	84	16	170
Plate2_H10_PGRN KO treated	265	4784	21	897	499	157	84396	449	1757	1829	76	30	10	2934	161	10749	1091	153	630	517	293	103	14	69	11	1285	4	179	83	10	15	19	50	184	100	235	5	8851	2685	46	107	159
Plate2_H11_PGRN KO treated	172	13216	33	590	290	365	56285	2117	4811	1381	58	199	12	4311	909	3597	614	243	1166	691	171	892	7	35	4	1240	23	388	200	66	17	9	35	79	98	479	7	6646	1866	38	72	296
Plate2_H12_PGRN KO treated	414	4229	16	1048	179	431	75155	253	618	1056	7	51	50	1500	94	19471	2060	97	423	656	473	41	23	175	16	1978	20	151	1	6	35	46	47	405	399	81	42	1902	997	48	842	385
Plate2_H13_PGRN KO Ctrl	23	1470	6	82	41	86	5072	321	658	118	7	31	1	465	157	351	78	34	168	86	22	159	1	3	1	118	4	31	31	13	2	2	4	13	11	52	0	380	66	4	8	34
Plate2_H14_PGRN KO treated	215	19984	39	1648	718	660	44951	3313	6485	2212	41	925	9	3157	792	1975	3003	171	587	560	116	1101	6	82	10	1035	36	330	203	116	12	19	171	227	61	204	6	4042	496	99	26	67
Plate2_H15_PGRN KO treated	273	8847	34	965	591	364	74758	1634	4685	1375	114	180	5	3360	617	4549	1594	189	985	834	202	666	11	116	2	1219	34	405	171	55	12	10	29	185	93	167	2	3157	426	29	23	58
Plate2_H16_PGRN KO treated	129	6285	13	544	210	207	56595	750	2001	1442	62	79	12	2339	315	3158	382	127	762	301	119	312	5	22	1	721	10	178	87	19	15	11	39	60	32	474	9	11684	7285	36	28	127
Plate2_H17_PGRN KO treated	228	8526	40	782	434	409	79523	1362	3097	1815	150	145	7	3006	483	5138	567	224	1268	499	253	495	9	48	11	1171	18	235	134	66	23	22	110	107	69	986	11	14489	8222	55	75	197
Plate2_H18_PGRN KO treated	375	6098	40	902	101	208	81155	308	1025	1884	204	2	74	1227	126	11752	887	3	218	8	183	179	29	51	11	1733	1	236	17	0	10	31	107	199	457	156	84	3050	1433	300	293	22
Plate2_H19_Empty	15	627	6	13	32	14	5700	104	216	80	42	7	979	368	6	3113	26	33	38	40	127	74	3	7	1	77	2	78	14	9	152	6	5	40	10	7	32	88	30	3	158	27
Plate2_H20_PGRN KO treated	316	2582	4	761	231	112	79477	232	654	1459	143	34	11	2276	66	12205	917	88	425	528	373	69	11	70	3	1243	7	156	70	5	17	17	72	135	154	171	11	18919	9948	108	239	222
Plate2_H21_PGRN KO treated	460	2266	6	856	128	87	77991	106	531	1541	56	16	13	1620	56	10153	666	73	421	423	209	33	20	56	14	1230	1	133	15	2	18	25	66	108	180	81	4	10020	4506	248	114	198
Plate2_H22_PGRN KO treated	168	4828	14	642	255	214	60156	806	1782	1774	79	103	6	1650	314	5024	501	170	567	488	138	280	6	29	6	826	22	288	142	27	14	12	58	101	56	674	8	15119	9242	42	58	210
Plate2_H23_PGRN KO treated	255	2709	12	848	254	76	92199	138	770	1013	147	11	12	2297	131	19141	1254	72	468	380	223	38	14	29	6	1077	2	188	36	7	14	24	101	101	119	158	5	11531	3681	94	71	187
Plate2_H24_PGRN KO treated	231	5841	25	2291	505	745	54254	775	4746	390	143	413	6	2089	409	5829	4293	154	219	243	253	566	1	29	5	1319	37	872	184	17	63	160	286	4826	246	149	86	1297	736	644	21	51
Plate2_I2_PGRN KO treated	412	8953	34	1147	397	490	118944	1807	3023	2351	115	263	57	3190	868	8232	703	254	944	1006	253	790	10	35	11	1139	45	488	201	84	691	582	536	1757	116	2542	444	24762	11954	67	143	339
Plate2_I3_PGRN KO treated	250	7018	16	837	243	375	69734	1417	2521	1622	63	181	10	2323	801	4286	464	160	636	735	132	651	8	18	2	903	31	279	166	72	23	11	101	75	43	1867	11	15915	8726	46	48	211
Plate2_I4_PGRN KO treated	339	11923	36	1248	427	615	96837	1989	3909	2334	121	283	13	3400	1116	5867	867	272	881	1046	172	811	17	62	7	1229	49	340	224	100	21	32	149	393	87	2697	16	21199	12871	62	81	306
Plate2_I5_PGRN KO treated	196	12081	24	821	237	506	62488	1833	7958	497	51	351	8	3101	1933	7424	702	180	2043	782	93	1799	1	52	9	2159	39	302	160	44	21	19	179	186	30	1208	2	12100	1600	31	65	150
Plate2_I6_PGRN KO treated	163	11206	17	711	290	500	68933	2281	3754	1300	81	202	7	2456	1154	4121	546	134	535	632	94	744	5	35	3	907	28	551	203	49	42	31	81	169	50	1068	4	12595	6173	23	33	126
Plate2_I7_PGRN WT Ctrl	10	350	1	34	22	27	3953	103	138	179	3	12	484	162	44	740	28	16	64	20	10	54	0	1	0	53	1	18	12	4	2	1	3	2	3	48	0	433	630	2	10	32
Plate2_I8_PGRN KO treated	280	8877	34	1017	347	372	85907	1652	3085	2097	100	171	16	3324	760	6432	619	257	857	602	221	635	4	54	5	1004	28	670	152	52	19	15	81	100	93	1257	25	21352	11911	42	119	233
Plate2_I9_PGRN KO treated	185	10275	18	704	353	298	68923	1351	3078	1734	104	104	17	3012	588	4425	509	187	823	630	138	478	11	47	2	969	18	222	173	39	20	12	51	86	51	757	8	11762	6556	68	46	197
Plate2_I10_PGRN KO treated	279	2144	8	331	105	288	40867	1593	1844	829	71	147	7	1393	121	1898	213	121	226	320	677	1584	6	107	7	572	20	1227	137	30	1212	60	810	1044	388	1382	18775	15207	5115	11	2920	119
Plate2_I11_PGRN KO treated	203	1462	8	983	286	58	63071	86	759	1067	56	17	11	1619	70	18270	1142	48	322	237	265	31	48	77	6	1193	0	99	10	5	17	22	30	101	277	43	20	2882	1858	506	219	346
Plate2_I12_PGRN KO treated	202	3270	12	806	472	115	61846	272	1486	2402	69	33	11	2763	128	14368	1022	115	396	294	880	154	14	130	6	1207	16	719	74	14	13	21	115	252	279	207	4265	8890	2103	60	482	110
Plate2_I13_PGRN KO Ctrl	252	10904	39	787	353	550	69813	1952	3503	1011	50	234	12	3528	992	4538	538	270	1290	599	140	831	11	60	9	1187	37	365	223	59	14	15	63	97	77	1695	8	8443	8726	83	78	226
Plate2_I14_PGRN KO treated	721	10655	20	260	1107	570	75359	2738	7376	1558	43	341	16	6406	865	9518	1014	245	212	1201	880	1224	5	95	19	2214	26	1361	182	63	47	16	63	288	90	121	24	2052	208	57	168	88
Plate2_I15_PGRN KO treated	197	8124	11	654	410	516	50510	2502	4688	1056	47	257	11	3125	683	11022	1604	145	1150	602	467	1629	0	211	2	903	30	299	174	83	14	10	25	54	88	139	1	1035	137	8	30	50
Plate2_I16_PGRN KO treated	276	9797	37	767	350	508	77757	1598	3040	2397	168	198	9	3150	580	5254	567	241	1257	579	180	529	5	47	3	1222	40	318	218	54	24	13	63	111	72	1341	6	19763	12704	61	86	280
Plate2_I17_PGRN KO treated	380	13293	53	1119	562	638	114654	2125	4263	3199	162	257	18	4063	824	6774	869	315	1773	714	308	850	15	73	3	1778	43	459	254	81	36	31	114	161	123	1680	119	28938	18576	74	122	356
Plate2_I18_PGRN KO treated	113	9169	21	608	243	376	64606	1551	2842	1652	94	161	7	2617	517	2022	270	165	631	503	99	352	8	37	0	829	13	178	123	36	10	19	87	76	27	1613	4	26613	12168	73	23	190
Plate2_I19_Empty	5	110	0	14	5	9	1256	24	34	28	2	4	21	38	9	98	8	4	15	7	2	9	2	1	1	58	15	159	78	12	52	1788	3	3233	7	164	51	1380	147	11	63	1191
Plate2_I20_PGRN KO treated	242	9502	28	817	300	534	65068	1878	2694	2057	63	184	32	2927	789	3720	356	226	910	621	146	619	3	25	4	971	22	229	172	70	32	22	102	105	50	1803	6	20726	17030	65	54	245
Plate2_I21_PGRN KO treated	143	7687	16	557	170	335	54900	1293	2238	1776	60	147	7	2151	642	3418	280	175	734	483	72	444	4	22	1	714	14	143	140	53	12	14	73	71	31	1539	0	18339	13001	44	44	163
Plate2_I22_PGRN KO treated	293	6446	23	828	319	317	83031	1210	2125	2216	106	147	9	2714	421	6219	473	162	783	504	193	427	6	30	6	998	19	249	129	43	20	15	74	113	62	976	17	19984	13422	66	56	247
Plate2_I23_PGRN KO treated	303	7143	22	899	340	481	85014	1648	2589	2586	120	209	10	2974	756	8486	580	211	993	663	179	637	11	38	7	1161	29	319	191	45	20	21	117	103	75	1766	12	20209	17659	74	90	347
Plate2_I24_PGRN KO treated	209	5948	22	626	218	230	68956	1126	2027	1745	66	116	12	2455	678	7247	400	166	692	753	96	428	2	15	1	815	21	184	147	23	19	12	70	68	37	1034	8	11937	8572	22	24	239
Plate2_J2_PGRN KO treated	152	2911	17	411	120	124	46279	951	1121	790	51	68	28	1220	329	2883	210	76	253	441	135	338	6	13	1	391	18	895	94	23	22	23	101	80	220	2059	9033	18558	5755	8	39	110
Plate2_J3_PGRN KO treated	399	2927	26	1402	495	129	102200	255	1258	1131	175	34	13	2610	239	14666	1113	130	651	692	269	68	8	52	8	1042	6	221	80	21	12	16	123	125	69	269	9	12218	5153	113	85	305
Plate2_J4_PGRN KO treated	253	9226	32	904	281	428	75096	1548	2861	1045	97	164	13	2373	922	4438	515	205	806	922	128	421	8	26	2	959	36	241	185	63	18	11	76	174	38	865	4	9999	3883	61	37	235
Plate2_J5_PGRN KO treated	238	21252	54	2493	500	644	3193	5025	24982	460	171	969	9	5748	3085	4480	5784	250	561	1238	182	1992	5	211	5	2250	103	447	186	71	20	76	528	6242	77	37	24	687	106	59	23	80
Plate2_J6_PGRN KO treated	120	7358	11	462	198	268	59987	1117	1686	1210	71	112	15	2093	646	4137	286	130	682	367	104	527	2	17	3	728	20	213	146	32	20	17	64	64	28	1066	7	12170	7646	32	37	188
Plate2_J7_PGRN WT Ctrl	18	253	2	49	32	22	4835	75	138	154	8	9	494	170	37	1069	60	27	80	26	20	38	0	3	0	77	1	25	10	4	1	1	5	3	4	31	0	379	354	4	14	27
Plate2_J8_PGRN KO treated	102	2904	18	545	288	109	73758	352	1097	1283	94	40	40	2243	169	8573	527	82	426	287	148	117	7	39	8	873	9	179	86	10	11	10	37	75	72	221	8	13674	6503	43	48	150
Plate2_J9_PGRN KO treated	173	6228	19	619	274	248	67706	1093	2459	1434	68	82	7	2593	515	5345	488	155	678	392	146	447	4	36	3	859	20	272	94	32	7	6	49	90	33	635	7	11149	6331	44	58	176
Plate2_J10_PGRN KO treated	248	9338	24	880	517	474	78124	1725	3629	1827	157	181	4	3349	815	6681	1121	284	1174	609	283	697	12	42	6	1188	30	335	199	61	18	16	80	100	83	520	13	7823	2209	41	80	153
Plate2_J11_PGRN KO treated	405	17330	19	416	452	619	57208	3001	4022	1452	103	196	8	3825	800	5289	491	360	405	1008	375	650	2	65	2	1139	50	586	300	79	18	15	84	134	49	1531	14	7368	6453	35	136	254
Plate2_J12_PGRN KO treated	226	4398	21	683	395	245	77239	780	1875	1497	67	104	9	2579	322	6581	560	170	684	442	279	256	13	52	3	1015	19	294	112	51	24	16	56	94	76	453	22	12819	6396	66	85	248
Plate2_J13_PGRN KO Ctrl	270	9870	33	992	376	589	70282	1729	3380	1996	94	198	35	3129	817	5525	632	271	1099	726	214	656	5	37	10	1082	35	298	189	76	21	9	97	132	82	1253	11	13713	10680	70	85	344
Plate2_J14_PGRN KO treated	316	13532	29	1106	687	1105	74186	4070	7062	1508	89	462	9	4496	1207	11383	2546	216	1304	1150	627	2164	4	294	6	1415	56	442	358	114	25	8	48	109	113	165	6	1261	179	32	33	42
Plate2_J15_PGRN KO treated	224	14804	30	863	493	680	59363	1982	4675	619	60	355	6	3949	1821	8438	1623	226	1707	724	127	1986	2	101	7	1644	53	333	255	80	19	12	36	145	82	173	1	3374	160	23	44	28
Plate2_J16_PGRN KO treated	240	14715	19	667	383	690	82900	2372	5293	612	42	331	19	3232	1745	4208	1011	225	1405	932	97	1494	0	58	5	1607	34	289	284	75	21	17	40	249	66	190	0	3828	253	27	18	42
Plate2_J17_PGRN KO treated	193	9851	33	754	274	319	64735	1750	3005	1985	116	148	6	2944	639	4377	479	177	953	549	171	641	9	38	3	912	35	227	173	60	16	12	70	84	58	1177	4	16574	11210	53	63	220
Plate2_J18_PGRN KO treated	223	8703	20	695	291	384	76380	1359	2918	1818	66	166	13	2678	521	4652	444	144	787	617	173	531	6	27	4	1101	17	242	160	55	23	13	70	113	67	982	0	16721	12086	45	46	204
Plate2_J19_Empty	1	2084	0	57	22	37	4916	184	187	128	38	14	1	296	84	326	3	40	66	136	84	34	0	0	0	134	14	17	39	8	25	1	6	35	0	128	0	488	766	0	8	24
Plate2_J20_PGRN KO treated	142	4647	17	574	215	211	59648	829	1610	1546	91	104	43	1865	327	4213	345	91	633	399	113	277	2	28	4	699	20	264	110	38	15	11	68	71	48	558	8	15990	10378	42	43	190
Plate2_J21_PGRN KO treated	201	5381	29	580	200	340	41099	1125	1687	1136	46	122	4	1600	518	2933	323	154	682	488	90	394	4	8	2	582	19	152	115	40	6	9	52	54	37	1043	2	9992	10360	34	45	190
Plate2_J22_PGRN KO treated	337	2840	25	907	363	175	78698	600	1371	1714	87	71	13	2804	193	11494	612	110	511	563	343	122	13	55	7	1177	19	420	68	20	21	17	95	121	96	492	46	20930	11280	103	96	417
Plate2_J23_PGRN KO treated	489	3172	15	1074	291	165	95475	466	1256	2148	86	49	16	2498	172	16227	660	120	448	662	321	139	4	49	8	1142	17	378	88	22	19	20	108	73	166	441	15	23156	9697	63	171	289
Plate2_J24_PGRN KO treated	743	1992	11	1293	107	121	128306	351	387	1622	61	38	11	1097	74	26115	2021	38	380	1009	283	19	28	37	0	1296	0	111	11	1	26	25	45	110	338	67	6	2026	2419	249	117	168
Plate2_K2_PGRN KO treated	639	6659	3	1096	801	681	58976	2271	2929	1766	4	4	40	4234	901	9262	1426	13	634	2822	12	210	1	4	1	1497	2	229	8	3	28	32	21	360	12	2389	9	15558	11108	320	405	563
Plate2_K3_PGRN KO treated	527	2036	17	1445	186	76	116174	91	739	2355	38	26	12	1256	71	29580	2674	45	465	721	255	36	62	49	10	1891	1	266	7	0	18	26	24	496	637	60	16	2780	704	53	317	96
Plate2_K4_PGRN KO treated	506	2790	5	1517	379	94	126882	185	1336	1052	150	26	15	2638	146	18914	2296	61	272	964	390	63	25	100	2	1672	14	929	30	4	25	32	53	897	286	125	45	12016	1455	76	271	94
Plate2_K5_PGRN KO treated	317	23948	48	1302	495	872	81454	3376	7953	697	111	449	13	5057	3399	8225	1181	326	1837	1342	186	1921	4	73	9	1853	69	529	302	55	23	18	97	428	63	859	7	8294	2429	74	71	174
Plate2_K6_PGRN KO treated	148	6799	16	545	191	304	55175	1070	1705	1654	55	131	4	1938	632	3594	266	142	539	381	91	510	4	15	4	680	18	206	140	44	19	8	38	58	43	1312	3	13210	9694	25	31	143
Plate2_K7_PGRN WT Ctrl	46	2028	4	1120	444	170	86671	214	829	1368	331	24	4669	2259	88	44529	3663	441	307	1938	59	269	78	10	53	1166	5	428	309	2	32	22	28	84	92	359	8	5358	5393	11	853	366
Plate2_K8_PGRN KO treated	305	4787	29	1024	533	156	101520	439	1695	2284	175	47	28	3262	251	12870	984	146	560	577	377	144	16	89	14	1301	11	213	154	9	13	21	94	177	106	399	6	19047	10911	98	90	288
Plate2_K9_PGRN KO treated	189	5620	21	543	317	303	66488	1022	2346	1721	74	120	9	2391	417	6167	561	170	707	357	154	395	7	29	4	758	22	257	132	37	10	7	42	63	51	604	6	11647	7483	33	67	170
Plate2_K10_PGRN KO treated	157	6040	15	533	272	229	62628	820	2378	1632	48	112	6	2700	354	5932	567	127	697	343	142	428	11	24	2	723	10	201	87	27	13	6	30	53	40	468	0	10442	6484	34	27	159
Plate2_K11_PGRN KO treated	236	12306	26	727	343	568	72710	1961	3692	1980	97	207	10	3565	1032	6270	545	230	971	572	149	753	6	35	6	1181	17	248	252	75	12	6	76	70	54	984	6	10045	6590	58	90	286
Plate2_K12_PGRN KO treated	191	2266	9	207	294	129	164828	585	1096	1362	29	52	13	850	168	3208	575	71	224	208	93	95	10	19	8	399	11	128	56	32	27	21	28	77	37	94	4	2570	602	11	26	72
Plate2_K13_PGRN KO Ctrl	173	3176	12	735	322	107	88566	328	1302	1754	125	37	28	2726	153	11450	716	96	500	304	271	114	7	69	4	1131	20	209	53	10	43	18	40	94	94	1239	8	15495	7368	69	140	176
Plate2_K14_PGRN KO treated	185	15328	33	792	311	557	87133	2101	4281	1896	135	215	22	3210	954	4355	539	221	903	515	255	948	15	49	6	1011	36	959	177	50	54	40	98	212	174	1253	411	13631	8221	57	69	158
Plate2_K15_PGRN KO treated	127	7126	24	502	249	287	70694	1370	2817	613	70	125	10	2917	1054	9168	662	162	862	509	114	987	2	68	2	997	26	466	142	29	13	11	49	134	90	382	6	9806	903	11	78	76
Plate2_K16_PGRN KO treated	614	17729	14	11650	277	1760	11543	4722	36239	502	69	2422	16	5727	988	2498	12862	215	464	1028	421	4479	0	218	16	1778	102	507	467	5	79	742	3451	7405	163	88	126	1459	746	134	39	124
Plate2_K17_PGRN KO treated	303	7926	29	1208	512	400	96334	1390	3396	2615	180	228	10	3200	469	7889	986	192	1334	510	344	567	17	73	6	1590	48	287	147	46	30	18	147	126	94	971	5	23151	13481	81	69	321
Plate2_K18_PGRN KO treated	399	4599	40	884	446	473	68302	1090	2672	2113	191	213	7	2325	371	6150	662	231	1016	514	334	351	17	77	13	1374	49	292	101	72	22	11	132	101	65	680	14	14350	8248	97	129	313
Plate2_K19_Empty	12	254	1	36	22	16	4292	31	64	74	9	4	116	129	18	598	33	5	38	18	26	16	0	1	1	47	1	14	7	1	20	2	10	14	6	29	3	609	395	6	22	17
Plate2_K20_PGRN KO treated	287	11370	35	1026	365	506	103082	2207	3810	2680	113	223	33	3573	1012	6167	529	190	1170	743	156	736	8	62	3	1247	27	271	244	60	31	27	90	87	74	1859	7	24026	19906	57	73	300
Plate2_K21_PGRN KO treated	171	2135	12	637	222	133	77435	432	1039	1531	76	35	11	1767	147	9097	506	104	487	311	145	135	7	44	5	813	7	187	55	20	11	20	50	66	77	319	3	19636	14394	71	82	328
Plate2_K22_PGRN KO treated	201	6710	12	612	255	365	67245	1266	2497	1706	37	159	11	2264	690	3795	430	182	595	662	106	482	7	25	6	724	32	209	143	36	23	13	37	95	49	936	3	13571	11872	46	34	274
Plate2_K23_PGRN KO treated	271	8191	19	876	292	524	83389	1903	2678	2087	93	215	7	2653	973	4859	452	217	685	815	111	599	2	21	4	885	29	325	167	50	22	26	61	76	52	2044	11	17837	16022	41	48	349
Plate2_K24_PGRN KO treated	714	10707	10	3311	777	2283	152825	4125	6366	834	55	1044	21	2739	750	1943	2629	238	246	806	303	847	2	50	8	3152	191	2782	202	34	191	143	83	1523	229	126	113	1877	975	476	27	76
Plate2_L2_PGRN KO treated	246	5763	12	678	228	284	89907	1131	1927	1786	79	163	42	2054	599	5722	403	177	698	741	124	394	4	14	2	698	27	185	146	40	35	41	112	91	38	1675	1	17798	7529	35	40	183
Plate2_L3_PGRN KO treated	198	6578	24	647	232	350	66369	1489	2068	1581	90	154	7	1858	594	4078	418	166	614	703	93	460	2	12	5	743	33	223	141	59	10	10	78	71	51	1915	3	13720	8858	46	37	179
Plate2_L4_PGRN KO treated	268	3993	17	762	367	166	110804	549	1541	913	72	80	14	2369	279	10191	698	114	562	612	152	146	2	35	5	950	13	239	104	11	16	14	59	140	56	366	2	12223	4207	57	56	204
Plate2_L5_PGRN KO treated	303	4846	16	1097	461	205	140267	676	2352	1973	114	99	22	2974	354	16222	1050	158	484	667	258	234	24	47	6	1404	8	324	120	22	13	31	85	372	109	397	21	17672	9139	58	113	246
Plate2_L6_PGRN KO treated	187	8127	14	531	269	285	83232	1349	2313	1764	77	142	9	2039	626	4689	426	139	480	578	128	497	8	29	3	808	18	239	136	27	9	12	41	95	42	1009	7	12631	7094	26	33	171
Plate2_L7_PGRN WT Ctrl	24	648	4	42	43	36	4444	216	322	135	4	23	785	245	126	1277	97	39	123	39	31	86	1	4	1	65	3	29	23	5	1	1	3	4	4	15	0	129	77	4	4	31
Plate2_L8_PGRN KO treated	155	5709	17	471	272	220	72681	999	2288	1429	66	106	47	2109	479	5611	438	162	598	360	130	532	6	28	2	673	12	305	98	32	18	12	41	79	46	593	7	8411	3631	30	35	97
Plate2_L9_PGRN KO treated	203	9352	18	568	282	353	68501	1256	2654	1757	90	149	13	2267	749	5794	487	219	858	526	148	608	5	32	12	874	21	197	160	53	16	8	55	65	45	912	4	10409	7472	34	54	170
Plate2_L10_PGRN KO treated	172	8078	35	569	345	267	56907	1529	3011	1955	74	132	6	2807	653	6719	970	260	955	444	203	675	9	26	9	823	21	197	145	58	14	11	22	53	43	368	3	6668	3308	29	26	237
Plate2_L11_PGRN KO treated	206	3839	15	777	365	127	98311	506	1615	1685	83	56	14	2833	201	9683	832	131	576	290	211	190	8	40	4	1001	10	198	80	22	22	19	40	96	72	303	3	13031	8758	98	64	236
Plate2_L12_PGRN KO treated	170	6036	18	593	251	297	57512	1095	2063	1594	68	133	6	2230	479	4245	420	151	646	429	148	433	10	31	2	739	24	170	149	41	11	9	49	62	44	686	4	9607	6511	51	69	222
Plate2_L13_PGRN KO Ctrl	222	10002	43	635	359	547	76510	1581	2845	2136	97	186	19	2962	919	4999	463	276	1015	543	147	628	9	51	7	1054	29	259	183	61	20	10	86	86	54	1208	17	13166	8590	50	67	208
Plate2_L14_PGRN KO treated	494	6456	15	2460	873	202	51887	223	2471	740	86	56	15	4013	251	22821	7067	113	758	360	273	130	1	498	11	3808	11	586	75	14	11	19	30	1148	273	37	9	1836	261	69	54	32
Plate2_L15_PGRN KO treated	241	5714	16	990	526	278	76365	605	2720	631	55	135	14	3734	457	20206	2923	143	841	570	184	418	4	170	6	2017	22	470	112	11	17	13	43	264	125	51	1	3868	177	16	55	34
Plate2_L16_PGRN KO treated	233	2865	2	599	137	88	89819	80	425	1292	47	31	16	789	99	20900	1810	32	269	716	480	52	46	105	26	1174	4	484	8	3	44	58	48	301	426	67	1424	2469	1051	133	1408	230
Plate2_L17_PGRN KO treated	186	7797	27	725	229	443	61701	2111	2964	1847	76	128	7	3029	950	5461	350	161	685	622	206	955	2	41	4	818	22	733	187	38	13	8	55	99	93	1521	11	19582	11824	23	107	190
Plate2_L18_PGRN KO treated	178	7133	14	573	258	320	70699	1632	2641	1567	60	135	13	2307	718	4846	367	154	663	482	136	675	0	31	1	820	14	427	132	40	13	18	63	82	52	1089	3	14319	8577	32	81	194
Plate2_L19_Empty	106	1454	0	62	13	31	3116	710	289	64	0	64	26	440	88	293	51	3	56	658	1	37	0	0	0	254	33	129	23	11	13	12	24	32	0	26	0	274	188	0	30	1
Plate2_L20_PGRN KO treated	313	4493	14	1537	365	119	123922	470	1112	2751	155	48	64	2736	165	24430	1136	121	424	503	293	119	40	106	10	2007	17	257	59	16	37	48	69	235	305	226	22	11964	9167	261	274	280
Plate2_L21_PGRN KO treated	222	7903	23	811	299	451	66854	1579	2397	1780	79	179	13	2301	693	5053	377	197	766	603	147	547	10	32	4	931	26	245	147	60	21	16	59	57	61	1318	3	15965	16172	69	69	318
Plate2_L22_PGRN KO treated	292	3592	10	1069	343	158	144658	460	1258	1090	113	86	15	1911	171	15965	1238	93	570	617	241	161	12	51	5	845	16	190	66	27	30	20	87	161	82	231	6	12784	6687	97	79	441
Plate2_L23_PGRN KO treated	337	7913	22	813	279	534	87646	1795	2850	2124	73	222	7	2505	889	6131	522	214	702	985	126	693	4	31	7	885	22	387	177	53	20	19	90	96	57	1707	4	13062	12120	40	68	371
Plate2_L24_PGRN KO treated	505	18212	33	515	355	1344	63753	4450	6933	3804	57	505	9	3505	1329	2714	856	254	600	2461	136	388	21	13	16	1963	38	1284	342	45	214	29	25	60	231	120	6	1682	825	192	21	307
Plate2_M2_PGRN KO treated	366	7161	30	1094	453	397	139203	1461	2567	2253	108	181	33	2832	617	7868	681	186	1091	932	174	539	13	37	14	969	30	373	189	58	99	96	174	258	70	2268	26	27234	10582	54	85	270
Plate2_M3_PGRN KO treated	252	5375	24	809	351	278	84001	1214	1944	1532	97	132	12	1993	546	4630	567	155	689	684	117	370	4	22	9	681	21	240	122	35	14	17	75	93	35	1488	6	16363	6865	36	19	187
Plate2_M4_PGRN KO treated	281	7924	21	733	256	433	85508	1649	2462	1902	85	148	15	2386	764	5754	535	168	762	828	115	529	4	35	4	807	23	261	169	67	27	24	86	98	51	1765	8	17029	9599	36	42	234
Plate2_M5_PGRN KO treated	221	9021	23	864	358	589	84158	1759	3056	1863	116	202	16	2680	912	4749	596	214	722	946	151	688	6	22	11	976	32	297	209	66	21	20	69	97	63	1776	12	14765	8456	36	47	228
Plate2_M6_PGRN KO treated	263	10650	23	1013	364	458	112336	1627	3310	2443	94	164	23	3601	925	7474	731	247	903	884	245	667	8	30	5	1242	31	393	192	48	39	48	103	187	62	1782	22	21045	12586	79	66	252
Plate2_M7_PGRN WT Ctrl	296	2270	16	800	515	122	85215	307	1225	1911	101	33	5783	2285	262	41552	1657	245	663	265	456	133	28	59	5	1227	9	260	43	13	30	28	52	77	91	185	5	3443	2391	64	308	331
Plate2_M8_PGRN KO treated	316	4267	11	1197	389	138	100931	383	1574	2375	109	51	39	3296	238	17511	1078	164	600	503	366	99	23	85	17	1357	4	188	85	23	29	21	97	133	106	275	23	12753	6625	109	135	265
Plate2_M9_PGRN KO treated	209	11882	24	697	347	437	51995	2433	4725	1406	37	235	5	2732	1179	3989	938	171	665	596	104	843	8	20	2	732	31	363	151	57	9	8	17	74	40	512	3	6602	1981	16	17	139
Plate2_M10_PGRN KO treated	217	7212	32	645	361	300	63066	1445	3750	2005	67	142	13	2787	578	9137	1036	251	751	590	191	707	12	35	2	749	13	303	113	41	17	16	21	52	50	460	1	6673	4317	47	57	299
Plate2_M11_PGRN KO treated	286	7761	24	900	401	393	87865	1354	3094	2095	98	164	7	3072	784	7136	603	220	921	626	152	655	6	61	6	913	36	267	191	47	16	13	61	101	74	908	14	12888	8343	63	62	277
Plate2_M12_PGRN KO treated	204	11932	33	597	620	444	51888	2625	4206	1339	89	234	8	4518	1283	13322	1397	405	1179	738	310	798	9	67	3	717	11	270	213	56	14	11	41	38	79	371	0	3639	261	62	22	270
Plate2_M13_PGRN KO Ctrl	333	11712	34	1327	487	588	111689	2328	4345	2504	144	267	106	3884	1246	8927	971	318	1466	733	309	954	23	57	13	1237	32	414	242	64	32	32	96	121	89	1141	5	13404	7409	62	86	310
Plate2_M14_PGRN KO treated	263	9873	40	876	308	435	74373	1425	3209	2305	80	183	16	3134	738	5645	668	200	993	620	158	606	6	25	11	1135	24	262	206	95	13	20	52	75	40	1027	2	11998	9557	53	58	249
Plate2_M15_PGRN KO treated	150	7136	12	492	239	368	59556	1355	2740	1619	74	114	9	2311	837	5206	365	174	630	437	127	568	2	31	2	780	17	206	129	60	10	14	62	51	39	921	0	9788	4359	33	51	130
Plate2_M16_PGRN KO treated	297	6137	32	759	337	245	91287	1154	2475	2295	114	134	13	3086	506	8525	764	188	745	555	201	384	5	36	7	1226	33	315	144	38	19	19	76	120	58	895	10	15979	9704	52	88	267
Plate2_M17_PGRN KO treated	221	8890	38	882	312	423	83880	1918	3013	1966	124	163	16	3183	798	5547	463	215	750	491	182	676	9	44	7	938	29	419	201	53	16	27	134	83	48	2067	28	23756	13673	45	72	262
Plate2_M18_PGRN KO treated	208	6170	26	552	246	322	62049	1298	2753	1676	79	138	4	2088	778	4424	338	183	664	472	102	513	4	33	4	813	31	148	144	30	14	13	50	63	43	983	5	10538	7387	37	51	210
Plate2_M19_Empty	31	1184	2	75	40	50	9907	184	356	213	14	18	63	362	69	835	66	29	154	59	29	74	1	6	1	128	4	31	21	6	25	19	18	53	8	107	4	1726	1092	5	17	27
Plate2_M20_PGRN KO treated	234	6411	29	763	276	282	80864	1217	2473	1807	88	140	19	2671	675	5713	575	143	778	584	102	478	10	22	4	984	25	201	140	29	30	36	48	121	66	784	1	13754	11740	66	25	261
Plate2_M21_PGRN KO treated	218	6247	17	593	206	435	62900	1258	2491	1779	56	165	10	2082	803	4840	381	157	588	619	85	557	4	20	4	736	19	186	127	54	20	9	68	73	31	1163	4	11106	12120	48	46	257
Plate2_M22_PGRN KO treated	321	8770	18	737	274	426	68849	1937	2875	1639	81	146	13	2750	882	3584	604	138	532	978	120	471	11	36	4	787	24	328	186	32	16	9	62	98	53	1047	4	9910	6597	47	28	288
Plate2_M23_PGRN KO treated	465	4958	10	1076	395	238	95041	719	1714	1407	54	133	12	2554	329	8981	990	95	561	774	263	207	7	44	8	1045	22	255	130	15	29	20	59	146	95	512	3	13305	9634	141	25	357
Plate2_M24_PGRN KO treated	380	12491	22	745	261	531	76282	2454	4231	1538	43	218	8	2164	1192	5785	564	184	914	973	179	1099	6	19	4	875	17	411	245	27	21	30	46	85	86	1002	3	7663	7112	58	37	485
Plate2_N2_PGRN KO treated	231	3159	17	487	207	148	76153	587	1125	1212	68	82	12	1418	254	5453	349	89	744	352	116	235	3	9	0	536	15	181	92	29	172	103	184	385	47	1386	19	16737	6052	39	31	133
Plate2_N3_PGRN KO treated	246	4154	17	855	292	279	76534	1031	1620	1578	101	129	16	1900	429	4634	404	161	816	594	143	376	5	17	6	727	18	242	134	47	13	20	77	112	41	1329	10	15408	8263	71	60	233
Plate2_N4_PGRN KO treated	350	7844	20	646	296	388	80983	1764	2931	2226	109	197	11	2352	846	4960	610	153	773	997	132	502	4	22	2	710	22	275	166	73	21	7	73	140	56	628	2	7430	1456	36	23	138
Plate2_N5_PGRN KO treated	260	7346	19	753	304	417	77385	1520	2664	1718	96	170	14	2304	762	4786	533	161	719	774	131	518	2	14	3	764	21	217	168	77	10	15	59	72	46	1444	1	11756	5737	29	31	156
Plate2_N6_PGRN KO treated	253	6493	32	563	260	336	69644	1111	2018	1442	86	148	14	1896	754	4601	568	128	517	717	96	415	5	16	9	649	29	213	171	47	12	7	58	79	38	981	4	10055	4451	21	33	91
Plate2_N7_PGRN WT Ctrl	19	347	1	39	28	30	4579	129	190	143	10	15	488	183	72	1365	105	26	103	30	19	55	1	2	0	49	2	24	9	5	1	1	4	4	4	21	0	162	114	2	8	26
Plate2_N8_PGRN KO treated	277	2361	18	768	297	142	103878	379	1258	1734	119	39	18	2377	175	13047	737	132	425	456	221	98	5	40	4	873	7	250	90	15	13	14	63	105	66	335	22	12074	7470	63	109	182
Plate2_N9_PGRN KO treated	365	5256	11	1046	589	193	75606	1023	2705	1455	78	108	10	2219	251	10211	2565	115	519	561	226	232	18	52	10	765	15	498	104	18	12	12	29	169	135	190	2	8072	1056	73	31	138
Plate2_N10_PGRN KO treated	267	3275	15	831	307	79	75343	200	1645	2470	96	35	10	2566	198	19773	942	71	421	520	314	85	20	37	16	892	10	136	65	12	12	14	15	90	114	161	3	6362	4144	51	58	378
Plate2_N11_PGRN KO treated	261	3614	8	767	349	166	87897	399	1622	2139	59	36	12	2224	158	17715	1257	139	449	599	197	145	13	41	2	904	4	343	76	11	20	15	35	120	128	219	0	9975	6500	46	70	345
Plate2_N12_PGRN KO treated	228	3056	13	797	309	53	85993	225	1110	1664	89	27	13	2384	206	16721	811	97	441	429	323	45	22	61	13	1059	1	225	49	9	26	17	31	109	107	222	15	8911	4840	55	142	228
Plate2_N13_PGRN KO Ctrl	194	7202	18	474	322	400	64476	1486	2551	1674	100	166	10	2799	904	5555	530	187	616	692	143	514	2	15	2	742	33	269	171	55	14	12	57	76	49	963	4	9117	9552	31	54	213
Plate2_N14_PGRN KO treated	164	2347	17	708	337	115	92674	277	1189	1495	88	28	16	2260	183	12923	820	101	413	526	236	66	10	37	10	939	14	157	50	8	17	18	36	132	85	204	5	10125	6567	66	62	220
Plate2_N15_PGRN KO treated	140	5458	14	439	174	226	39611	949	1979	1118	18	86	3	1591	533	3738	388	117	490	407	60	422	2	19	6	486	12	191	114	27	5	6	20	51	37	476	3	6371	3798	23	19	142
Plate2_N16_PGRN KO treated	322	9620	21	714	412	575	92816	1601	3661	2184	102	160	9	3062	1111	8145	551	235	1001	946	175	781	11	61	5	1393	33	254	220	93	17	15	85	112	54	1544	19	14012	6205	43	66	194
Plate2_N17_PGRN KO treated	488	3978	25	1186	464	108	114849	234	1393	2602	132	28	10	3155	246	24338	1278	104	465	543	249	65	15	135	15	1545	7	237	75	7	16	18	111	186	121	269	26	12786	7254	100	150	213
Plate2_N18_PGRN KO treated	238	5394	13	495	266	245	76120	1046	2079	1450	58	84	10	2247	461	8786	465	124	497	525	174	334	3	21	5	765	15	348	68	14	17	21	83	82	45	536	4	10265	6554	35	70	226
Plate2_N19_Empty	89	1827	0	59	30	22	4820	214	205	225	2	18	14	101	36	1104	34	23	99	93	2	27	0	7	3	37	10	68	11	10	22	1	9	61	0	56	1	302	401	1	17	38
Plate2_N20_PGRN KO treated	226	2747	6	599	266	119	66329	638	1366	1216	52	75	11	1664	267	6988	501	96	384	428	122	182	6	14	2	664	6	187	104	11	17	18	50	72	46	365	2	11418	7571	47	40	188
Plate2_N21_PGRN KO treated	330	2052	12	758	290	99	83291	270	883	1301	84	58	9	2040	144	13058	612	63	352	395	234	72	15	30	4	761	8	253	53	17	17	19	53	143	107	259	16	12234	9224	65	82	255
Plate2_N22_PGRN KO treated	367	1366	7	628	186	87	80615	94	476	1310	87	19	17	1338	71	17450	720	66	249	323	189	31	16	34	3	757	4	94	35	5	17	17	28	87	119	72	6	7181	3243	155	102	187
Plate2_N23_PGRN KO treated	517	4030	40	1047	391	305	103386	896	2068	2085	138	150	11	2330	478	7210	673	182	771	833	196	249	14	20	6	1063	28	259	155	38	34	22	102	109	90	821	0	16906	11910	99	63	345
Plate2_N24_PGRN KO treated	243	3644	12	539	179	247	61642	943	1311	1300	53	115	6	1551	450	5113	315	127	610	663	87	327	10	14	3	481	15	144	118	29	15	22	62	68	29	1017	1	9525	6825	23	25	231
Plate2_O2_PGRN KO treated	357	5282	20	755	331	252	109118	1183	1949	1895	88	150	52	2150	373	6370	447	148	1274	516	151	459	6	21	4	863	36	293	157	60	133	113	179	309	61	2474	32	27429	9508	61	55	213
Plate2_O3_PGRN KO treated	340	5400	17	799	267	355	89648	1278	1809	1805	95	130	12	1862	400	5233	402	128	988	669	144	539	9	17	5	590	28	301	142	56	18	27	91	94	66	2542	11	24200	10625	41	52	230
Plate2_O4_PGRN KO treated	284	3851	13	755	282	200	93108	765	1532	1771	53	109	7	1896	354	7141	448	99	725	515	146	242	8	16	8	718	33	199	96	37	16	25	81	82	61	1309	12	18059	7698	52	31	236
Plate2_O5_PGRN KO treated	362	5852	28	831	261	364	96142	1331	1959	1821	110	165	11	1986	577	6426	440	164	787	731	177	577	12	25	9	789	45	945	107	41	14	17	99	88	164	2089	330	18094	9809	41	80	216
Plate2_O6_PGRN KO treated	260	6100	19	658	285	282	91985	1311	2022	1895	81	152	12	2114	683	6511	490	157	752	519	127	434	5	16	4	728	19	235	181	35	36	33	71	98	32	1515	11	13248	8478	48	42	175
Plate2_O7_PGRN WT Ctrl	260	2849	30	539	322	216	62942	878	1341	1235	59	100	5151	1871	642	20156	1153	436	790	375	219	398	14	28	5	635	25	242	102	28	7	16	40	43	19	142	1	2111	1062	40	82	247
Plate2_O8_PGRN KO treated	456	9795	40	1107	469	567	105102	1743	3280	2317	114	222	103	2882	1148	8926	878	333	1130	913	244	829	12	33	7	1066	37	382	236	114	17	18	96	105	70	1443	7	10922	6124	69	65	203
Plate2_O9_PGRN KO treated	271	7644	39	810	346	419	77559	1844	2420	1647	135	144	12	2630	871	9699	615	271	716	802	180	641	9	29	7	772	25	243	174	44	9	9	97	74	37	1145	4	9403	4586	54	53	198
Plate2_O10_PGRN KO treated	380	11383	40	737	441	460	83289	2543	4522	2458	72	260	10	3058	1116	11432	1175	310	1197	948	194	1217	12	24	5	842	29	331	187	88	12	15	27	80	60	788	3	5950	4152	23	45	400
Plate2_O11_PGRN KO treated	346	8520	37	808	292	479	86983	1763	2829	2286	73	212	7	2573	838	7061	622	211	969	874	153	696	7	20	2	806	27	264	191	74	18	19	47	90	46	1396	5	10950	7868	38	45	206
Plate2_O12_PGRN KO treated	447	8693	28	642	406	399	109912	1707	3758	2296	137	157	8	2776	1277	10025	996	189	1019	1108	171	759	10	14	5	1002	18	241	196	44	24	17	29	127	93	248	1	2271	467	32	79	105
Plate2_O13_PGRN KO Ctrl	326	10071	46	1393	439	619	112020	2054	3688	2513	116	263	60	3754	1128	8626	920	280	1071	921	269	744	16	36	5	1114	31	466	227	72	33	15	94	121	84	1656	22	13084	7020	89	122	347
Plate2_O14_PGRN KO treated	433	10814	54	1153	734	701	146169	2509	4813	2562	173	277	27	4331	1415	10239	955	303	1079	1289	288	981	15	56	9	1387	47	847	268	101	49	39	146	225	138	1783	25	17497	7365	77	117	263
Plate2_O15_PGRN KO treated	294	5507	12	707	327	259	79648	1202	2475	1770	90	134	17	2453	651	8046	628	122	581	803	160	382	2	33	3	807	22	316	112	31	20	15	62	100	45	700	8	9608	3936	24	68	173
Plate2_O16_PGRN KO treated	504	3598	24	1206	464	244	136074	480	1183	1964	189	70	16	2291	160	25876	1541	130	555	773	632	132	16	66	6	1407	12	287	72	19	32	21	86	137	100	300	45	17657	8059	87	179	449
Plate2_O17_PGRN KO treated	378	10252	37	1100	443	637	97350	2508	3957	1984	123	280	9	3559	1261	8577	1022	302	958	1061	262	913	9	40	3	1124	32	484	217	63	25	24	99	113	78	1029	10	10110	4289	34	87	243
Plate2_O18_PGRN KO treated	419	9253	31	1016	427	543	120893	2203	3873	2247	108	240	21	3296	1233	12582	1071	335	1048	1000	267	872	10	40	4	1071	50	415	207	47	33	26	87	135	78	1118	45	11165	6737	51	104	307
Plate2_O19_Empty	14	529	2	36	24	20	5190	70	165	111	5	12	6	143	39	349	31	11	46	38	6	31	1	7	0	60	1	26	9	5	3	2	11	13	6	87	1	978	611	2	1	13
Plate2_O20_PGRN KO treated	436	5612	32	1076	425	417	105737	1559	2622	2182	90	160	200	2694	786	9591	677	217	797	1084	201	528	5	27	8	1011	32	287	155	53	42	16	71	116	80	1006	11	13746	11621	93	93	373
Plate2_O21_PGRN KO treated	276	6825	23	739	300	406	74026	1550	2549	1300	38	168	6	1640	853	4142	662	139	632	1036	116	488	2	16	3	705	14	220	120	37	7	19	45	101	32	908	0	7765	3934	44	16	135
Plate2_O22_PGRN KO treated	704	5197	28	1230	502	462	91671	1559	2223	1822	81	199	6	2868	620	12921	792	271	853	1063	332	398	17	62	9	922	55	359	200	52	35	19	91	106	94	777	7	11868	8633	129	80	596
Plate2_O23_PGRN KO treated	621	9006	35	1324	469	787	153684	2148	3209	2668	109	296	19	2904	851	8709	691	274	1287	1349	218	813	8	23	8	1150	62	408	245	88	51	40	160	158	89	2676	23	21878	14784	114	86	498
Plate2_O24_PGRN KO treated	673	9043	46	2726	1056	1962	107566	3098	5062	736	87	859	13	4189	1435	11542	3101	242	1136	891	535	683	6	23	7	2863	111	1677	211	68	36	16	111	772	108	204	19	3576	674	228	24	98
Plate2_P2_PGRN KO treated	416	6915	25	793	393	369	110437	1296	2213	1713	126	164	32	2237	337	8030	609	150	1471	585	159	486	4	6	6	649	39	252	147	44	263	213	299	607	52	1729	21	23553	6392	55	41	183
Plate2_P3_PGRN KO treated	423	6145	22	978	331	465	102039	1396	2415	2044	103	207	22	2371	496	6866	517	187	1717	681	206	538	7	12	6	858	41	324	164	55	26	23	138	108	61	2575	21	26891	8542	68	46	223
Plate2_P4_PGRN KO treated	440	6183	31	968	355	344	114984	1255	1938	2054	115	179	18	2824	526	8844	639	198	1199	764	204	483	14	21	10	756	32	375	162	38	29	32	141	117	77	1933	23	22452	8734	64	61	261
Plate2_P5_PGRN KO treated	752	2993	16	1669	301	207	181696	281	1015	2431	180	30	23	1947	179	31269	1649	102	577	746	382	99	60	60	12	1635	19	252	29	10	31	58	83	356	316	316	183	12204	5169	271	363	284
Plate2_P6_PGRN KO treated	325	4531	23	831	307	267	102695	934	1737	2022	81	125	16	2162	531	7100	553	137	793	630	154	364	8	21	9	795	21	241	120	41	20	24	80	73	71	1332	9	16844	7820	50	49	218
Plate2_P7_PGRN WT Ctrl	491	3870	25	995	712	306	142683	891	2083	2274	105	147	8457	2699	594	39589	1486	261	1339	599	528	440	6	51	15	1308	35	345	173	28	44	50	86	144	96	541	15	7946	4442	102	237	400
Plate2_P8_PGRN KO treated	371	5486	16	890	439	350	105491	1026	2265	1771	141	159	9	2310	561	11801	807	200	966	645	216	536	5	23	9	869	21	465	144	42	17	18	96	69	61	1190	15	12680	4715	41	88	153
Plate2_P9_PGRN KO treated	363	4554	26	807	361	443	85712	1302	2393	1794	86	172	11	2104	827	8489	751	219	1145	650	156	614	11	13	2	812	20	198	145	41	11	18	84	94	49	1239	3	8906	4093	40	64	199
Plate2_P10_PGRN KO treated	286	5388	23	688	277	224	77829	1300	2390	1515	100	130	9	2287	622	11078	794	176	834	573	183	518	6	8	3	733	18	181	141	34	20	14	60	55	43	655	3	7350	3386	35	38	149
Plate2_P11_PGRN KO treated	361	2795	27	855	373	172	105651	467	1416	1878	140	77	7	2461	265	18014	804	115	558	538	293	133	17	27	6	993	15	190	113	30	19	11	52	99	81	356	12	9636	3326	71	87	193
Plate2_P12_PGRN KO treated	213	5520	13	551	240	255	64006	1172	1898	1269	42	111	9	1869	689	5166	528	132	565	703	103	368	2	5	1	603	26	237	116	35	23	10	48	64	45	738	4	7187	2943	20	21	122
Plate2_P13_PGRN KO Ctrl	60	678	5	118	51	44	10759	133	282	220	11	21	1	324	76	1225	117	25	108	96	29	50	1	3	1	102	4	32	16	7	3	1	10	14	9	89	1	965	396	10	10	33
Plate2_P14_PGRN KO treated	578	10316	68	1443	603	589	138668	1920	4368	2548	163	308	31	3908	1275	14294	1327	337	1272	1214	386	862	12	49	14	1501	39	481	194	90	36	34	108	172	84	1121	11	11745	6181	93	117	300
Plate2_P15_PGRN KO treated	566	2749	14	993	251	124	106922	125	601	1528	98	33	5	1668	107	41158	1561	96	462	575	317	33	45	64	23	1319	4	219	49	10	22	21	41	173	293	98	9	4758	1865	216	231	106
Plate2_P16_PGRN KO treated	596	10368	52	1187	511	606	132519	2265	3675	2320	131	270	15	3828	1389	12169	1250	327	1208	1158	296	978	10	52	7	1101	36	423	237	51	44	22	112	141	82	1531	9	11464	7230	66	82	303
Plate2_P17_PGRN KO treated	22	358	2	47	16	21	6006	74	138	126	7	13	7	146	44	532	49	11	40	42	12	19	1	3	0	55	1	13	5	2	6	6	12	15	2	45	7	889	267	4	5	8
Plate2_P18_PGRN KO treated	403	5160	39	1084	480	427	114380	1295	2814	2059	135	208	12	3165	886	14273	1068	172	1043	922	263	604	12	42	11	947	35	353	180	39	36	16	72	117	95	794	11	8271	5118	81	83	310
Plate2_P19_Empty	156	1076	3	67	49	31	7656	323	354	164	12	13	283	349	93	1566	124	111	109	53	33	51	1	5	14	151	4	43	17	7	36	24	23	144	5	106	10	729	435	9	46	43
Plate2_P20_PGRN KO treated	557	10527	30	1464	528	822	141340	2466	3899	2314	99	277	40	3453	1240	9278	898	242	1367	1204	183	852	18	29	4	1128	44	293	307	76	40	31	111	110	85	1510	6	12616	8616	70	82	304
Plate2_P21_PGRN KO treated	397	3932	25	922	296	359	84412	1096	2161	1630	50	133	12	1917	604	6239	541	131	844	818	149	380	9	21	4	781	44	312	119	37	37	10	89	83	53	1020	2	14088	6944	64	61	232
Plate2_P22_PGRN KO treated	545	5611	51	1052	508	535	75901	1893	3546	1433	86	391	6	3707	1441	14666	979	358	1610	926	339	872	3	21	5	876	46	468	191	35	34	16	56	68	82	221	6	5381	1078	91	62	558
Plate2_P23_PGRN KO treated	415	4552	33	982	372	514	105750	1361	2018	1839	89	183	11	2259	453	5859	594	188	1471	836	140	406	8	13	7	840	29	304	149	53	28	24	99	78	63	1535	1	20441	10443	76	31	337
Plate2_P24_PGRN KO treated	886	9220	58	1828	774	868	195743	2368	4292	2966	145	314	26	4144	926	14539	2003	286	2811	1574	324	802	15	38	8	1486	63	478	274	86	61	58	101	613	185	1289	17	16891	5612	123	85	325

## Sheet: 4K80_plate3_dfall
	mM6pr_2	mCtsd_3	mSort1_2	mEea1_3	mUbqln2_2	mTsg101_2	mHspa8_2	mLamp2_2	mLamp1_3	mPdia3_3	mSorl1_2	mRab5a_1	mGrn_1	mDap12_2	mTrem2_1	mCsf1r_2	mTgfbr1_1	mIfngr1_3	mLrp1_1	mLrpap1_3	mIl10ra_3	mC3ar1_2	mIL16_1	mPtafr_1	Psmc4_2	atp5o_3	Tbp_2	adar_3	agpat1_2	Bcat2_3	mIL1B_3	mCXCL1_1	mTNFalpha_1	mIL1alpha_1	mIL15_2	mCCl4_1	mIP10_1	mCCL3_3	mCCL2_3	mVEGF_3	mIba1_1	mCD11b_2
Plate3_A2_PGRN KO treated	494	6659	31	1120	524	291	80166	1165	2445	2480	113	147	36	3359	825	10408	771	216	1136	1233	163	472	17	61	7	1361	45	275	160	62	100	171	138	249	104	835	23	22020	11238	78	66	529
Plate3_A3_PGRN KO treated	546	3626	42	1499	517	146	87893	380	1619	2577	242	62	70	2922	317	16851	1040	209	765	757	343	104	15	61	19	1862	9	290	95	28	30	23	117	185	148	351	49	15764	9178	128	157	474
Plate3_A4_PGRN KO treated	435	9393	33	879	388	393	81907	1614	2934	2643	102	154	48	2447	770	4962	485	245	1044	809	152	379	12	52	11	1065	24	291	178	60	21	59	48	305	65	820	12	15406	16859	154	76	210
Plate3_A5_PGRN KO treated	673	17507	58	1436	617	863	115216	2493	4863	3937	179	334	28	5584	1219	9146	896	411	1897	1333	271	847	8	87	21	1834	46	378	252	106	30	33	116	206	115	1693	13	23798	18739	103	113	591
Plate3_A6_PGRN KO treated	955	16359	144	2784	1603	1327	108752	4759	8321	4848	386	695	22	8571	2064	35718	4271	1090	4436	1958	2345	1544	56	275	21	2993	114	637	399	376	111	26	182	165	418	681	23	7966	1265	101	346	846
Plate3_A7_PGRN WT Ctrl	428	6702	48	900	661	603	81502	1723	3204	3016	156	221	7887	3714	967	22394	1375	501	2166	523	449	816	12	85	8	1395	47	390	231	95	27	23	67	63	69	498	20	4481	2987	69	345	566
Plate3_A8_PGRN KO treated	455	16516	70	874	979	657	69420	3597	6527	2057	107	361	68	3487	1457	7813	3109	430	1487	800	311	1089	22	72	12	1331	63	526	333	145	20	22	30	110	130	242	1	3951	462	73	73	160
Plate3_A9_PGRN KO treated	317	9031	41	891	463	472	79353	1753	3631	2565	148	202	7	3992	960	9256	853	273	1600	727	254	634	12	92	8	1308	38	276	175	65	20	22	64	78	77	705	13	13578	6750	55	84	329
Plate3_A10_PGRN KO treated	420	8980	25	985	556	427	89414	1748	4062	2585	173	194	18	4685	971	10743	1101	319	1617	820	213	657	11	89	10	1374	28	321	243	66	14	26	90	100	78	611	18	10830	5755	41	53	254
Plate3_A11_PGRN KO treated	434	12485	61	1111	687	660	116476	2168	5784	3170	204	278	19	5398	1254	12756	1316	402	1941	852	255	940	11	110	12	1810	49	485	235	90	70	74	100	204	118	870	6	13384	5471	77	141	257
Plate3_A12_PGRN KO treated	459	8277	41	1138	848	331	79097	1168	4737	2821	97	185	10	4383	658	10700	2207	210	1567	753	267	408	19	126	8	1835	29	332	149	48	27	17	28	116	125	287	5	5983	2312	79	63	271
Plate3_A13_PGRN KO Ctrl	43	1166	7	102	52	50	8050	238	569	273	17	26	2	535	118	1136	128	36	182	135	33	92	2	11	1	158	4	39	21	10	3	3	6	15	14	48	1	976	407	4	10	49
Plate3_A14_PGRN KO treated	418	12172	85	952	842	732	90296	2747	6816	3583	146	371	32	6243	1420	21950	2699	716	3168	1078	1709	1185	25	230	16	1616	31	384	235	133	159	107	118	230	202	389	19	4715	499	30	124	366
Plate3_A15_PGRN KO treated	398	12433	48	829	649	492	96185	2551	6845	3496	200	262	49	5533	1455	14576	1617	429	2137	978	325	1193	25	81	5	1601	49	368	278	96	30	22	33	137	153	255	4	3696	782	44	126	182
Plate3_A16_PGRN KO treated	378	8191	47	896	485	397	80940	1654	4033	2648	115	197	7	3606	801	8852	850	292	1471	583	236	753	5	82	5	1168	37	242	186	67	16	14	41	78	97	633	2	10466	7037	49	85	260
Plate3_A17_PGRN KO treated	585	7320	32	1180	648	379	110134	1384	3606	2932	178	201	23	4400	650	13755	1036	306	1406	733	385	508	22	137	23	1663	37	385	212	53	22	59	49	163	134	721	29	17666	9725	74	196	299
Plate3_A18_PGRN KO treated	410	9357	52	850	518	430	84939	1920	4854	3563	100	278	30	4398	904	13038	1499	385	1739	711	295	824	17	77	19	1229	51	395	208	84	27	20	32	103	120	544	4	9234	5454	63	90	552
Plate3_A19_Empty	50	699	8	15	58	20	4984	115	236	100	33	7	777	553	31	4392	38	36	60	76	84	53	3	6	1	103	3	34	9	7	194	11	4	66	8	5	2	89	25	6	54	64
Plate3_A20_PGRN KO treated	488	8135	38	990	484	461	106087	1462	3359	2590	125	225	420	3486	864	8877	790	233	1099	804	238	520	9	74	9	1287	36	329	169	54	110	42	98	210	95	1262	13	26469	16442	84	102	379
Plate3_A21_PGRN KO treated	480	7951	44	1016	395	439	77072	1550	3055	2575	102	197	9	2872	845	6770	656	262	1156	934	155	589	18	65	10	1075	34	259	178	78	12	17	74	111	74	1259	9	18979	13767	74	64	425
Plate3_A22_PGRN KO treated	736	5485	43	1624	804	318	137592	840	3083	2962	142	119	36	3407	582	11334	1550	182	734	1016	281	262	27	140	8	1632	20	370	145	34	44	41	93	384	126	523	22	19453	10771	134	74	281
Plate3_A23_PGRN KO treated	826	8561	55	1518	680	624	107501	1992	3461	3629	186	284	13	3856	1349	9288	997	334	1237	1509	266	741	22	94	15	1609	72	548	288	91	27	36	128	189	143	1758	15	24950	9978	138	81	502
Plate3_A24_PGRN KO treated	771	2785	22	1061	287	138	131117	237	1075	2780	107	47	27	2009	185	32047	1185	108	503	822	455	74	42	100	19	2063	11	265	48	33	34	61	107	210	204	352	183	20771	8086	195	244	422
Plate3_B2_PGRN KO treated	364	9127	32	925	370	441	74644	1751	3232	1921	125	126	17	3121	1066	6870	691	200	951	1084	115	478	6	42	4	1057	31	507	182	72	24	21	57	138	53	720	10	12882	6508	32	37	313
Plate3_B3_PGRN KO treated	276	8595	9	481	218	282	66363	1126	2524	2077	57	106	14	1942	579	3619	339	170	699	543	75	365	1	32	3	684	24	249	151	34	16	18	30	180	42	596	11	12643	15487	66	26	133
Plate3_B4_PGRN KO treated	345	10060	15	597	288	292	66118	1239	2803	2218	82	115	11	2947	709	4868	471	187	996	822	119	393	6	38	3	906	9	180	153	54	12	18	44	82	51	741	3	13383	9781	33	35	249
Plate3_B5_PGRN KO treated	727	16918	120	2573	921	1377	104214	3299	5544	4449	273	445	12	5962	1495	11507	1356	618	2774	1659	561	1042	29	106	22	2392	100	681	474	212	47	28	200	215	176	1919	15	23821	16172	154	183	752
Plate3_B6_PGRN KO treated	462	11004	44	1113	465	474	89126	1884	4113	2746	134	223	21	4101	1012	8236	765	296	1464	944	211	729	8	61	7	1439	28	322	273	73	20	29	90	133	68	973	9	15834	11231	62	111	364
Plate3_B7_PGRN WT Ctrl	249	4972	23	535	466	352	66286	1412	2460	2233	124	164	8226	3124	695	18808	926	402	1552	336	276	621	8	64	9	997	20	276	164	68	23	19	53	62	54	325	4	3731	3312	37	194	373
Plate3_B8_PGRN KO treated	225	4498	12	819	406	92	78685	284	1821	1856	160	25	18	3406	221	15238	953	167	743	399	183	75	13	117	6	1257	3	195	96	11	51	55	51	148	90	227	8	10817	5925	67	64	146
Plate3_B9_PGRN KO treated	211	8549	34	685	349	365	66524	1610	3430	1725	92	115	34	3594	666	6238	568	183	1247	647	141	631	4	45	7	995	20	277	171	34	20	10	52	58	65	441	1	7999	5868	48	55	157
Plate3_B10_PGRN KO treated	256	8394	26	709	483	380	85158	1641	3520	2296	121	136	30	4387	545	8790	719	203	1421	647	235	469	10	81	5	1369	20	296	156	52	26	17	50	117	73	516	15	12384	5635	31	79	184
Plate3_B11_PGRN KO treated	302	6483	14	757	408	285	92919	1203	3194	2254	160	109	17	4377	529	10487	853	186	1245	519	235	383	11	84	8	1285	36	226	115	51	25	21	56	134	96	584	6	17021	9264	40	95	251
Plate3_B12_PGRN KO treated	251	8609	41	810	626	376	88570	1343	1264	1465	151	43	28	3294	305	11687	1334	356	750	985	321	245	2	219	51	1371	2	425	109	47	204	47	208	478	198	212	242	5646	2500	50	41	186
Plate3_B13_PGRN KO Ctrl	303	14360	49	710	398	443	76370	2130	4843	1972	98	198	35	5535	765	8199	797	296	1909	695	253	837	8	108	4	1282	26	326	180	68	32	34	44	165	130	523	6	10894	4284	49	109	372
Plate3_B14_PGRN KO treated	156	12327	33	399	265	359	49256	1786	3730	2065	29	173	15	3456	605	5089	538	182	1442	419	106	877	3	64	0	772	9	171	151	49	86	69	47	142	73	426	3	6034	4732	35	32	338
Plate3_B15_PGRN KO treated	311	10147	33	731	479	382	73742	1664	4375	3112	100	212	43	4157	652	8367	764	264	1698	564	221	758	11	92	9	1138	28	257	136	85	29	16	34	76	81	579	8	10225	6737	54	80	324
Plate3_B16_PGRN KO treated	522	13573	77	1064	655	523	85753	2362	6218	3800	88	269	18	5511	874	11438	1704	382	2770	747	300	929	17	99	11	1388	52	317	233	102	59	52	53	173	144	455	7	6525	3843	46	93	392
Plate3_B17_PGRN KO treated	550	11333	55	1120	685	639	105823	2421	4409	3067	240	264	19	4742	734	11148	1059	365	1785	698	354	639	13	101	9	1707	58	386	229	161	37	27	71	150	107	997	14	16797	8973	80	188	283
Plate3_B18_PGRN KO treated	504	11632	51	1346	655	571	86825	2413	5961	3320	111	275	11	5422	801	9672	1432	429	2089	904	369	944	24	115	14	1558	59	649	246	113	21	17	37	150	193	672	4	11823	7708	91	129	558
Plate3_B19_Empty	41	764	5	15	44	27	5566	156	249	107	27	8	682	478	23	3568	49	30	63	83	105	49	3	9	1	82	2	48	11	4	97	6	6	40	5	12	3	132	80	2	43	44
Plate3_B20_PGRN KO treated	333	9476	29	742	296	476	66085	1756	3528	2666	51	208	20	3258	593	5976	590	196	1207	548	141	619	11	39	7	928	32	203	169	65	10	14	21	101	41	753	6	10661	11592	83	56	437
Plate3_B21_PGRN KO treated	252	5277	14	599	261	288	55988	956	2101	1677	70	129	7	1764	509	3299	316	149	618	512	124	264	10	28	2	812	22	203	138	39	17	15	56	129	48	1038	4	19327	16484	68	44	181
Plate3_B22_PGRN KO treated	419	6016	29	803	407	365	63824	1061	2342	2016	81	156	10	2169	595	3512	553	207	557	594	154	239	17	57	7	905	28	228	144	67	21	16	80	186	66	729	0	16166	12276	75	19	183
Plate3_B23_PGRN KO treated	506	6970	30	931	341	420	73463	1438	2329	2522	118	235	8	2653	761	5996	542	247	905	1071	219	453	14	61	5	1098	25	310	182	69	10	22	81	123	56	1490	21	20295	12759	65	73	307
Plate3_B24_PGRN KO treated	353	2738	4	274	166	285	347707	965	1029	1326	36	138	33	581	266	1598	546	109	182	704	126	106	2	19	6	262	56	217	88	26	56	46	43	165	50	142	10	1149	659	35	17	79
Plate3_C2_PGRN KO treated	862	15558	130	1673	1047	1060	118674	3321	7587	4147	162	540	96	8053	2006	26227	3059	922	3556	1350	2136	1631	36	214	30	2637	72	717	266	206	584	961	600	1153	393	652	47	11104	1989	79	218	873
Plate3_C3_PGRN KO treated	316	10907	48	1023	403	412	67468	1713	2871	2269	106	190	9	3363	805	5391	621	203	1122	814	176	526	18	73	14	1183	32	269	231	55	19	25	87	112	56	642	4	16161	8614	54	51	289
Plate3_C4_PGRN KO treated	591	7604	42	1688	747	403	119130	1144	2962	3078	215	146	62	5242	423	15973	1196	374	1521	919	479	350	12	135	27	1907	46	463	148	62	72	63	84	229	187	636	21	28361	19434	155	194	673
Plate3_C5_PGRN KO treated	372	4922	14	1083	464	148	95249	311	1792	2546	204	47	9	3745	174	16877	1039	151	861	594	304	95	16	110	7	1438	15	176	67	29	30	36	76	195	133	292	31	20206	11631	89	137	304
Plate3_C6_PGRN KO treated	501	17021	20	767	708	360	62894	1125	3106	1170	69	208	24	6158	600	9189	772	639	876	831	386	526	9	127	58	2170	41	663	216	68	21	77	88	73	260	554	5	7256	3062	70	41	580
Plate3_C7_PGRN WT Ctrl	222	2663	10	627	531	169	71013	369	1233	2235	101	39	6974	3066	202	28507	1440	430	969	194	532	90	15	90	6	1203	13	228	48	19	22	16	23	43	49	175	10	3530	2758	58	359	304
Plate3_C8_PGRN KO treated	635	10376	52	1133	615	660	86412	1717	1465	2218	6	185	347	5881	379	9605	1522	723	1072	678	630	566	1	100	64	1556	102	376	27	43	208	122	353	529	26	441	2	6525	2286	64	63	374
Plate3_C9_PGRN KO treated	183	9253	24	628	346	338	62830	1652	3960	1379	85	154	8	4018	663	4781	468	172	1257	591	105	801	6	67	5	886	23	417	122	33	13	17	35	61	73	458	2	9005	6047	39	38	178
Plate3_C10_PGRN KO treated	294	10573	51	854	559	467	79584	1651	3959	2032	148	217	15	4576	639	7172	621	310	2030	737	288	644	16	75	17	1359	45	319	180	77	15	16	57	102	99	582	3	11549	7416	60	99	256
Plate3_C11_PGRN KO treated	336	11765	28	779	462	589	82164	1901	3992	2220	125	210	15	4574	745	5855	594	262	1723	501	180	779	13	56	5	1164	30	334	208	63	21	17	29	103	90	741	7	15101	8586	52	73	242
Plate3_C12_PGRN KO treated	315	6648	19	848	565	200	89125	696	2400	2030	132	96	14	4015	233	12762	700	193	1384	388	369	222	17	95	12	1299	25	219	107	18	19	16	49	179	80	288	6	13611	6791	40	83	168
Plate3_C13_PGRN KO Ctrl	16	1143	3	52	28	39	4709	188	393	151	6	18	2	373	64	502	51	26	155	59	17	66	1	6	0	95	3	23	21	7	1	1	2	8	8	38	0	636	253	2	6	27
Plate3_C14_PGRN KO treated	571	11838	37	1191	655	414	58617	1713	4491	2289	49	210	25	7792	415	13023	1108	311	2533	719	418	774	19	143	14	1777	27	372	160	59	182	116	161	401	268	372	8	17804	6944	117	170	1304
Plate3_C15_PGRN KO treated	156	11234	30	445	278	314	49700	1663	3436	1719	40	157	82	3064	530	5281	396	191	1304	356	121	734	4	38	3	744	10	205	168	63	22	14	10	62	49	468	5	6801	4670	38	35	255
Plate3_C16_PGRN KO treated	255	9304	48	816	669	481	66511	1009	3459	2481	63	181	62	3254	259	14006	1057	175	1540	631	439	461	14	98	6	2115	28	245	63	50	38	14	12	72	107	298	2	5931	3682	71	146	242
Plate3_C17_PGRN KO treated	482	7923	38	1551	837	289	153941	762	3140	3770	247	100	32	5985	242	23997	1998	257	1683	826	654	219	29	271	22	2286	7	406	105	15	62	40	50	322	224	415	15	18479	12874	166	290	463
Plate3_C18_PGRN KO treated	161	51086	9	219	81	113	13542	2283	21235	2666	187	26	22	13964	551	3005	311	33	614	1300	168	77	1	42	10	631	2	284	81	6	13	19	53	87	38	155	19	7033	640	16	214	523
Plate3_C19_Empty	39	919	10	28	61	37	7805	135	335	153	33	13	1112	678	34	4292	58	42	95	74	85	69	4	10	1	91	3	52	18	5	113	16	10	77	11	22	4	303	169	6	48	48
Plate3_C20_PGRN KO treated	433	4362	23	962	436	179	92884	613	1666	2280	133	89	39	3301	220	9477	584	149	928	509	212	167	13	77	5	1415	25	245	99	27	35	43	72	162	95	382	19	22576	14374	65	114	254
Plate3_C21_PGRN KO treated	290	7253	26	736	329	320	72029	1108	2543	2260	90	151	14	3016	587	5011	458	196	983	597	172	432	9	65	4	931	19	260	169	52	23	18	53	114	72	1059	5	21915	15142	59	58	265
Plate3_C22_PGRN KO treated	624	3982	48	1658	329	148	95860	271	1204	3360	234	52	33	2217	185	21880	1184	165	579	640	403	61	93	147	10	2062	9	243	40	11	65	56	67	204	232	194	374	11577	6053	203	345	330
Plate3_C23_PGRN KO treated	883	9828	49	1302	583	736	122618	2201	4356	2763	205	368	19	4422	1025	10749	1093	336	1203	919	579	939	20	164	9	1775	74	1258	235	104	159	76	245	529	323	1794	1141	21907	15701	191	356	337
Plate3_C24_PGRN KO treated	530	7811	25	1001	384	590	67531	1542	2708	2662	111	254	16	3018	951	4823	455	280	917	975	193	497	20	71	9	1176	33	324	205	115	22	16	123	117	86	1679	5	21127	12617	82	68	431
Plate3_D2_PGRN KO treated	318	9741	31	692	326	364	92029	1452	3029	1891	110	149	79	3751	558	7166	504	203	943	559	246	483	5	78	7	954	24	350	145	50	132	226	143	363	69	766	152	14821	8252	32	141	290
Plate3_D3_PGRN KO treated	233	12779	23	574	332	365	64418	1256	3286	2177	63	151	17	3608	625	5055	482	155	1117	754	112	559	2	43	13	1074	16	167	175	48	20	17	56	88	41	888	7	15663	10886	36	56	262
Plate3_D4_PGRN KO treated	320	23525	22	397	263	261	48562	981	2873	2671	50	76	14	5254	443	3867	310	111	1127	1131	90	432	2	58	6	868	19	199	132	39	13	12	48	78	42	845	3	13265	14712	30	56	316
Plate3_D5_PGRN KO treated	198	14915	23	585	271	326	62403	1380	3466	2449	81	134	18	4690	512	5022	385	133	1141	814	80	496	4	52	3	986	23	147	136	33	23	21	50	75	45	728	4	16086	13482	37	54	234
Plate3_D6_PGRN KO treated	533	3732	21	1123	864	508	147548	1836	5334	2557	155	167	36	1366	163	5706	1378	202	425	798	401	275	17	111	24	2009	19	719	107	42	48	87	89	514	169	97	37	1506	653	59	38	86
Plate3_D7_PGRN WT Ctrl	253	4125	27	423	463	255	56260	944	2021	1819	74	112	7630	3112	430	13040	1171	488	1521	266	235	512	5	50	3	844	23	226	121	51	17	6	37	41	43	252	2	3499	2822	22	174	343
Plate3_D8_PGRN KO treated	365	8777	28	1045	676	272	124041	732	3074	2707	104	95	160	5554	307	11383	996	195	1553	696	520	225	18	136	22	1879	31	290	152	33	26	33	66	191	147	323	11	16736	7674	69	110	233
Plate3_D9_PGRN KO treated	466	5186	9	555	191	265	388323	1318	2080	731	59	141	46	1005	139	1554	598	135	246	830	474	92	3	13	13	528	42	319	33	7	60	80	279	1127	46	109	4	1082	809	73	47	70
Plate3_D10_PGRN KO treated	555	10133	60	1227	801	404	118228	1484	3860	2990	274	228	60	6063	460	14221	1218	297	1762	635	535	444	28	90	11	2025	33	322	236	76	48	36	84	212	147	512	35	16834	8704	84	185	349
Plate3_D11_PGRN KO treated	352	16240	51	1138	578	764	81112	2417	4673	2490	163	261	7	5055	775	6887	783	345	2323	822	244	837	9	48	12	1512	47	338	263	151	23	25	57	110	100	876	2	13378	8053	62	106	291
Plate3_D12_PGRN KO treated	341	13337	41	920	486	677	81098	2088	4688	2473	189	250	12	5154	720	5978	731	263	2030	804	269	679	4	84	11	1536	48	328	235	98	17	19	77	201	81	665	28	11435	5239	69	109	253
Plate3_D13_PGRN KO Ctrl	286	20449	70	1038	504	704	75454	3089	7003	2879	112	301	85	6585	823	7826	971	401	2891	1057	251	1133	22	86	12	1474	44	290	256	113	26	29	49	187	133	650	11	10704	5357	72	119	517
Plate3_D14_PGRN KO treated	564	15588	52	1455	815	568	136129	1950	5936	3660	244	359	56	7491	496	12288	1596	480	2935	1071	576	648	48	187	20	2464	37	621	280	107	265	330	188	824	299	764	19	20481	12016	234	248	763
Plate3_D15_PGRN KO treated	342	12170	44	1247	603	462	72447	2081	5341	2387	89	206	50	6521	535	11390	1344	382	2211	643	405	788	26	157	12	1539	46	375	188	68	30	19	23	171	158	404	8	12560	5091	83	135	539
Plate3_D16_PGRN KO treated	388	20263	55	1031	883	760	113233	3195	7172	3302	143	389	23	7574	758	10132	952	392	5039	766	431	1423	30	114	18	1682	60	369	341	152	24	26	40	149	187	882	7	13181	6502	107	108	475
Plate3_D17_PGRN KO treated	353	13319	40	1053	599	660	98614	2192	4882	3016	101	239	20	5277	643	7295	886	378	2343	815	285	904	17	87	11	1404	39	319	197	86	30	38	56	168	113	778	1	14546	11006	67	81	372
Plate3_D18_PGRN KO treated	658	10251	39	1824	927	454	185656	869	2892	4074	193	138	71	6419	277	23143	2231	265	1752	855	705	296	60	331	21	2953	26	383	152	46	48	52	88	391	379	524	20	28524	17325	358	263	649
Plate3_D19_Empty	47	979	12	27	62	28	6657	142	297	113	36	12	958	570	37	3746	44	36	84	105	83	62	4	12	2	125	3	63	8	5	130	14	7	78	6	17	4	202	85	3	60	59
Plate3_D20_PGRN KO treated	254	9309	21	701	292	334	73264	1260	3179	2271	102	121	123	3373	561	4658	363	198	1098	585	164	435	8	92	7	1122	23	208	125	46	30	26	43	111	59	953	14	20676	11554	44	61	235
Plate3_D21_PGRN KO treated	192	6627	16	490	216	249	57986	1014	2095	1477	64	107	17	2073	390	3017	252	127	674	446	93	266	6	29	3	722	19	189	101	39	13	7	28	66	49	906	6	17184	12980	31	29	134
Plate3_D22_PGRN KO treated	406	6595	41	915	392	390	76615	1235	2478	2336	118	179	12	2831	593	5128	579	233	1119	606	170	389	15	74	10	1178	38	307	170	59	22	20	88	124	69	1061	12	19634	13849	73	54	319
Plate3_D23_PGRN KO treated	880	10929	45	1750	776	713	148627	2601	5145	3529	238	364	30	5131	1294	10823	1170	414	1656	1308	450	920	26	129	19	2109	85	833	293	129	58	60	184	354	193	2162	69	35176	21821	127	215	573
Plate3_D24_PGRN KO treated	640	8115	59	1216	528	504	105037	1613	3414	3027	169	223	19	3477	901	7991	835	294	1299	1202	254	472	23	85	7	1519	50	356	242	91	35	32	88	187	119	1270	15	23889	13262	82	90	453
Plate3_E2_PGRN KO treated	329	11422	33	948	366	423	55459	1645	2951	2163	116	158	14	3051	616	4750	483	210	1291	706	201	534	10	53	7	981	34	310	153	48	124	213	131	400	65	570	18	12691	6725	72	56	305
Plate3_E3_PGRN KO treated	196	6301	17	614	322	188	62125	892	2038	1728	106	116	14	3383	330	6626	446	118	958	580	124	290	4	55	4	1062	24	163	113	45	12	15	32	87	66	418	4	15026	8415	48	39	268
Plate3_E4_PGRN KO treated	277	10697	40	663	299	446	53550	1547	2762	1741	118	184	6	3211	571	4378	432	220	1457	582	150	527	8	54	3	955	19	243	182	51	12	12	47	78	62	705	0	11603	6936	44	51	256
Plate3_E5_PGRN KO treated	324	3821	16	889	271	102	73732	207	1225	1794	99	17	15	3307	68	10674	712	83	628	416	232	39	17	77	10	1389	7	100	44	4	17	17	28	102	131	121	5	13199	7556	123	107	214
Plate3_E6_PGRN KO treated	352	8662	37	849	425	290	66338	1431	3262	2105	94	132	6	4747	378	4308	502	237	1479	717	156	405	8	53	12	1324	24	232	167	41	10	20	68	131	90	365	1	6709	3178	103	52	214
Plate3_E7_PGRN WT Ctrl	14	416	2	43	26	28	4879	106	195	164	6	11	651	255	34	694	29	24	145	30	13	41	0	3	1	81	2	15	9	5	2	4	5	4	3	41	1	556	646	3	10	29
Plate3_E8_PGRN KO treated	385	9823	36	849	523	344	67145	1576	2871	1920	137	154	8	4003	439	7313	609	258	1692	596	251	489	9	49	11	1143	36	163	146	66	18	6	42	84	79	576	21	12464	6851	47	98	176
Plate3_E9_PGRN KO treated	186	10146	22	506	240	379	49061	1601	3023	1208	82	85	8	3427	522	4189	436	193	1123	613	115	472	5	33	10	670	10	235	135	38	16	8	28	70	30	348	3	6415	3518	32	36	96
Plate3_E10_PGRN KO treated	252	9066	48	822	471	240	67031	1179	3239	1425	154	116	10	4428	397	6731	835	184	1689	809	319	368	13	114	7	1138	25	477	135	47	18	15	38	198	107	209	14	6435	1524	72	81	183
Plate3_E11_PGRN KO treated	192	9259	12	446	320	218	63669	1118	2664	1601	107	99	11	3776	341	5499	430	151	1229	401	148	418	9	57	5	972	20	157	104	23	18	14	44	62	55	459	3	11336	5352	30	46	158
Plate3_E12_PGRN KO treated	73	8435	29	248	471	392	39570	1046	2042	764	1	268	15	5067	705	1402	259	100	952	1171	176	1376	0	61	34	1724	37	288	250	63	12	7	73	55	132	359	1	2979	1509	136	51	204
Plate3_E13_PGRN KO Ctrl	27	1319	3	42	51	55	3974	277	616	152	4	24	1	514	54	298	65	26	84	74	16	78	0	8	1	108	2	42	16	9	2	2	2	21	9	18	0	424	151	9	4	28
Plate3_E14_PGRN KO treated	389	8456	60	1107	767	536	74912	1321	3611	1627	170	225	18	4911	178	13981	2467	358	2419	639	645	491	33	265	26	1964	33	367	96	71	26	47	44	242	252	271	2	11185	3411	71	241	816
Plate3_E15_PGRN KO treated	179	9854	16	445	333	240	50684	1451	3953	1913	63	160	8	3865	413	5687	562	233	1448	405	108	637	10	60	1	707	17	135	111	47	8	11	16	68	56	288	0	6236	4151	23	23	320
Plate3_E16_PGRN KO treated	296	7316	28	706	680	171	68900	888	3786	1539	154	72	9	4655	183	16744	3119	302	1322	563	540	262	29	267	12	958	17	182	87	30	11	20	15	123	215	126	0	4795	1122	45	68	173
Plate3_E17_PGRN KO treated	295	11857	28	715	442	694	67779	2018	4682	2374	98	231	12	4187	578	4987	655	265	2142	560	181	798	12	81	8	1071	51	224	183	105	11	12	30	74	60	850	2	10933	7911	49	75	232
Plate3_E18_PGRN KO treated	338	8155	30	794	480	349	75739	1205	3234	3158	136	173	9	4596	361	5067	637	188	1996	459	201	497	10	71	7	1144	16	280	127	55	25	19	31	118	98	321	4	10956	5116	102	59	413
Plate3_E19_Empty	23	569	6	13	36	19	4687	114	229	96	40	5	1152	552	6	3206	16	44	53	40	92	64	3	11	2	91	2	72	7	11	196	13	8	38	10	8	36	76	29	1	164	30
Plate3_E20_PGRN KO treated	362	13193	31	733	350	483	54394	2161	5939	1612	80	196	14	2932	796	2741	563	201	1161	520	225	607	2	196	7	1448	32	376	186	57	17	19	19	88	125	519	10	12801	9249	49	68	469
Plate3_E21_PGRN KO treated	136	55198	51	126	66	126	2755	5043	20751	2972	101	31	5	15312	1983	1702	102	34	670	2010	50	68	0	4	14	602	7	176	239	69	19	14	30	35	59	66	6	8476	929	37	222	403
Plate3_E22_PGRN KO treated	335	3132	4	1032	245	121	104442	186	839	2090	179	36	14	1715	58	17600	1185	140	650	325	389	47	8	154	8	1422	4	231	14	5	26	23	46	275	283	114	27	6068	3508	339	96	187
Plate3_E23_PGRN KO treated	407	6659	41	821	399	290	69246	1214	2528	2212	94	160	6	3092	676	4955	481	221	871	629	178	341	16	76	5	1038	20	277	169	53	9	12	59	145	78	870	10	18216	9683	56	62	260
Plate3_E24_PGRN KO treated	639	9024	55	1436	546	796	87305	1971	3729	3199	175	320	21	3762	1090	7409	712	346	1321	1159	337	753	9	90	17	1704	51	651	254	126	27	23	163	173	150	2134	28	23695	13627	101	133	515
Plate3_F2_PGRN KO treated	260	10875	18	569	283	383	57122	1416	2812	1583	129	112	17	3307	583	4002	395	153	999	512	167	533	0	58	9	793	16	286	157	63	29	16	68	114	56	622	55	10630	6573	34	101	210
Plate3_F3_PGRN KO treated	146	7291	24	420	233	270	42104	1119	1970	1215	40	104	26	2535	442	4773	287	173	1065	502	84	439	6	34	1	604	26	163	137	35	14	12	41	50	49	544	3	11308	7427	48	41	263
Plate3_F4_PGRN KO treated	228	12470	23	524	280	228	44278	821	2549	2341	53	113	10	4440	426	4077	293	137	1050	882	61	320	4	41	7	804	14	89	149	38	12	7	46	60	51	607	2	14419	14907	28	50	325
Plate3_F5_PGRN KO treated	265	14374	32	603	317	434	49085	1079	3862	2521	87	121	16	5332	442	4035	378	174	1194	1308	100	545	6	44	9	964	9	214	160	48	22	22	65	66	52	997	4	13881	19320	40	60	464
Plate3_F6_PGRN KO treated	188	5220	12	668	294	116	68700	395	1577	1680	54	38	13	3289	135	7688	495	112	884	354	172	127	7	70	6	999	8	140	81	4	12	15	13	77	83	235	0	17117	11700	55	47	253
Plate3_F7_PGRN WT Ctrl	15	212	1	35	28	8	4615	56	116	165	5	4	606	226	16	812	31	16	108	19	13	19	0	4	0	68	2	10	6	2	1	1	3	2	5	19	0	533	586	3	12	31
Plate3_F8_PGRN KO treated	433	11349	39	1210	580	581	78247	1721	3918	2042	169	240	50	4570	505	7255	840	264	1843	742	263	587	12	96	5	1515	46	477	202	70	24	19	103	169	96	569	11	14115	6254	56	119	246
Plate3_F9_PGRN KO treated	342	3949	12	655	488	137	85633	336	2004	1833	125	36	21	4645	159	13941	845	101	898	485	364	86	21	117	11	1587	12	243	130	27	22	32	62	160	121	243	4	12858	7309	121	169	233
Plate3_F10_PGRN KO treated	326	9476	25	891	513	300	88434	1349	2959	1881	119	117	10	4584	352	7147	959	195	1663	740	237	417	12	69	9	1333	25	225	146	75	23	23	62	258	110	327	3	12165	5876	61	93	185
Plate3_F11_PGRN KO treated	312	13997	44	931	524	519	90590	1764	4650	2191	200	179	17	6167	600	6784	675	315	2337	687	309	652	17	112	22	1513	23	365	234	114	14	30	54	206	101	631	7	12331	5031	85	83	238
Plate3_F12_PGRN KO treated	262	4946	14	845	477	214	83060	524	1934	1834	167	54	9	4140	132	10041	905	146	998	586	283	146	15	119	5	1340	9	236	88	30	20	13	34	160	105	211	14	14073	6180	69	76	228
Plate3_F13_PGRN KO Ctrl	44	1870	3	43	86	65	5384	420	805	192	6	21	1	682	58	252	82	30	111	135	26	85	1	8	2	151	5	55	28	10	2	2	4	22	12	23	0	486	208	10	5	32
Plate3_F14_PGRN KO treated	214	29964	13	612	252	185	34163	1342	6000	3142	178	27	26	8989	227	8605	336	127	681	809	441	74	1	29	14	754	2	250	76	7	46	613	209	1439	18	414	31	6160	2506	44	513	368
Plate3_F15_PGRN KO treated	243	7228	20	599	361	238	54044	1035	2607	1678	73	122	13	3878	245	5801	553	187	1443	432	178	331	10	70	5	1009	35	206	117	50	15	15	23	114	88	345	2	9819	6294	91	56	308
Plate3_F16_PGRN KO treated	478	5448	11	994	445	151	99924	105	1222	3814	37	57	21	3986	103	29220	1704	132	1087	625	470	50	45	149	4	1692	5	335	63	12	25	68	52	296	317	136	24	4876	2936	239	390	307
Plate3_F17_PGRN KO treated	221	9222	11	625	331	346	76157	1118	2826	1998	103	145	14	4168	306	5062	501	155	1687	443	164	419	10	66	7	985	41	264	130	50	13	15	44	97	68	714	1	21150	15240	58	59	283
Plate3_F18_PGRN KO treated	335	4570	13	784	328	132	86788	291	1305	2279	72	34	19	3527	105	12126	699	160	1015	326	205	76	11	81	11	1290	6	156	51	20	20	18	32	161	131	208	9	19242	12146	106	122	264
Plate3_F19_Empty	26	236	1	8	35	7	3596	40	76	53	27	2	683	348	3	4439	20	12	27	28	135	10	7	16	1	76	0	55	4	2	122	12	3	31	10	6	62	70	26	1	198	24
Plate3_F20_PGRN KO treated	251	7083	23	579	294	355	58215	1021	2385	1781	68	127	72	2896	356	4207	311	140	1034	459	183	381	7	68	10	910	19	297	112	58	25	14	77	84	76	838	40	21157	12064	46	66	229
Plate3_F21_PGRN KO treated	261	3594	21	591	303	120	66629	431	1335	1892	59	45	8	2387	115	6134	392	124	703	360	173	116	17	38	7	1080	10	111	75	29	15	19	42	105	63	391	2	22917	15733	58	50	269
Plate3_F22_PGRN KO treated	232	4674	30	934	199	108	104505	269	812	1380	68	27	8	1848	125	12509	1428	203	537	808	357	28	18	204	8	1025	19	272	89	7	52	33	49	240	59	335	21	9851	5632	134	155	254
Plate3_F23_PGRN KO treated	467	11039	39	913	644	754	68741	2255	4119	2320	177	373	15	2412	916	4754	1046	288	934	948	201	669	10	86	7	1279	55	515	243	90	15	684	102	241	68	518	92	6948	3242	112	44	160
Plate3_F24_PGRN KO treated	524	4227	25	917	363	293	73857	734	1857	2374	181	126	12	2458	289	10417	649	161	988	662	325	174	18	108	8	1269	25	299	104	57	29	18	129	146	109	591	19	26527	12237	71	108	309
Plate3_G2_PGRN KO treated	427	12576	26	843	486	525	79943	1708	3133	2269	176	206	11	4357	764	7632	546	269	1780	791	238	702	12	64	8	1308	46	293	226	73	22	16	56	129	95	626	10	17479	10211	77	70	322
Plate3_G3_PGRN KO treated	479	15610	40	1439	813	1057	52027	3499	7013	1479	77	445	9	4392	1154	7263	1995	218	1610	1107	184	1156	6	165	26	1332	53	342	380	100	28	37	26	169	119	213	1	2224	329	139	31	253
Plate3_G4_PGRN KO treated	587	9161	1	1002	167	754	32827	593	1260	588	5	25	15	4586	22	4789	1574	110	368	28	441	105	0	8	286	758	2	6	302	142	11	45	11	15	512	685	1	5211	2122	6	48	129
Plate3_G5_PGRN KO treated	214	7370	47	883	690	490	79949	1216	4164	3853	152	220	17	4954	757	4593	681	285	1800	523	242	742	9	56	11	1292	40	242	220	127	21	29	60	177	77	842	3	18822	6877	71	77	274
Plate3_G6_PGRN KO treated	238	6268	18	728	358	196	67355	931	2127	1723	105	87	10	3432	224	5654	369	149	1169	505	158	281	7	83	9	1104	13	178	114	33	24	27	60	122	77	522	4	24814	12307	69	79	176
Plate3_G7_PGRN WT Ctrl	16	448	2	46	28	25	5025	93	172	169	6	12	739	238	29	720	30	21	152	22	14	43	1	2	0	83	2	20	9	4	2	2	3	4	3	47	1	546	610	2	14	29
Plate3_G8_PGRN KO treated	192	7483	17	505	340	274	56265	1152	2398	1637	125	128	13	3635	391	4442	449	171	1282	510	127	339	5	58	7	887	21	176	145	46	13	13	36	87	61	452	3	12818	8547	46	47	179
Plate3_G9_PGRN KO treated	164	8287	18	402	248	360	45488	1175	2712	1339	72	101	20	3110	422	3017	256	186	1226	406	98	442	0	37	5	806	13	161	128	50	14	18	23	47	47	487	5	10440	6165	13	38	128
Plate3_G10_PGRN KO treated	327	9375	32	1106	497	385	77320	1516	3431	2312	173	192	10	5064	426	7196	697	302	1948	703	314	471	8	106	8	1448	41	271	192	75	21	26	56	137	89	634	16	18983	9323	71	108	292
Plate3_G11_PGRN KO treated	218	10309	32	661	402	295	77658	1528	3107	1898	151	165	9	4497	412	5303	470	234	1670	630	165	514	12	80	10	1029	32	212	169	58	12	21	51	81	62	599	3	15303	7692	38	60	155
Plate3_G12_PGRN KO treated	256	12856	27	944	577	508	55089	1666	4046	1273	142	241	10	4558	496	2783	1150	209	1014	710	149	521	8	71	3	1108	37	271	182	49	10	41	67	158	71	213	11	8800	1877	50	32	96
Plate3_G13_PGRN KO Ctrl	46	967	3	65	84	31	7304	117	466	220	9	13	2	658	27	538	115	19	86	82	35	30	2	16	2	178	2	49	13	4	2	3	2	41	16	16	0	594	310	22	7	49
Plate3_G14_PGRN KO treated	340	15767	30	683	372	471	50994	2229	5020	1215	84	230	4	5633	354	3451	470	302	2085	488	260	997	5	91	12	1194	36	195	208	59	25	21	56	182	106	728	3	14388	5685	70	149	296
Plate3_G15_PGRN KO treated	151	9595	20	410	297	374	52291	1722	3533	1875	57	155	10	3386	421	5036	527	241	1537	372	168	715	10	33	5	712	13	154	129	65	11	12	12	28	61	383	2	8076	3728	43	23	236
Plate3_G16_PGRN KO treated	217	6680	15	474	272	245	64814	1077	2714	1748	57	91	9	3890	318	5386	391	167	1322	409	151	458	6	42	7	849	21	293	95	42	17	11	24	69	67	406	1	12794	8634	36	55	207
Plate3_G17_PGRN KO treated	308	7137	17	640	453	303	91001	915	2415	2208	131	155	15	3756	260	5903	617	183	1586	412	237	419	6	89	7	1258	29	247	114	46	17	16	46	114	107	624	5	22027	13857	53	84	223
Plate3_G18_PGRN KO treated	633	4927	11	953	317	121	93813	107	1135	2456	91	30	14	2707	66	11109	1021	86	372	365	376	18	48	267	5	1439	17	150	21	6	16	14	44	192	122	110	18	4746	1483	236	130	197
Plate3_G19_Empty	61	789	9	23	70	30	8589	151	253	161	125	11	1446	808	8	5741	40	55	78	84	236	69	10	30	8	170	1	140	10	10	314	22	17	86	32	20	79	217	88	7	403	63
Plate3_G20_PGRN KO treated	332	3571	23	769	335	169	71258	394	1347	1638	101	55	20	3158	120	8111	487	106	646	332	218	134	10	93	5	1045	17	231	71	26	21	23	57	201	115	429	21	28106	13995	77	135	287
Plate3_G21_PGRN KO treated	233	8925	40	670	249	302	56523	981	2477	2073	72	105	7	2025	460	3531	302	164	1112	581	138	389	7	39	7	1240	19	235	150	60	15	13	48	82	49	1086	15	15045	8907	40	57	166
Plate3_G22_PGRN KO treated	230	5372	23	590	295	309	58982	1016	2037	1852	95	159	15	2615	491	4548	389	172	977	574	161	349	4	71	9	891	25	276	160	54	9	10	57	117	73	951	9	18585	10759	51	65	286
Plate3_G23_PGRN KO treated	424	8006	44	790	400	489	73590	1625	2884	2570	151	210	10	2970	850	5696	515	284	1209	910	212	536	11	75	1	1060	49	262	243	104	14	23	73	92	72	1479	12	21319	13196	43	88	309
Plate3_G24_PGRN KO treated	411	6490	42	852	295	512	61179	1297	2490	2201	84	175	19	2485	707	5965	434	196	1007	731	178	499	10	24	9	997	30	358	169	88	15	19	79	94	86	1374	12	18204	11515	53	73	322
Plate3_H2_PGRN KO treated	353	7613	14	671	378	424	74719	1687	2714	1777	128	163	39	4616	560	7694	423	228	1270	631	222	554	2	72	12	1135	27	255	153	67	175	311	200	429	51	795	23	13147	10398	52	131	323
Plate3_H3_PGRN KO treated	192	5659	10	410	252	168	55486	752	1545	1440	47	84	10	2576	324	3617	274	86	801	412	103	293	6	40	11	765	22	127	97	36	14	12	43	78	28	348	2	13212	7439	26	31	185
Plate3_H4_PGRN KO treated	237	9084	16	622	304	303	62132	1330	2514	1897	84	117	8	3517	503	4516	383	180	1142	545	131	475	6	41	5	960	30	203	123	65	12	16	44	98	39	719	3	14636	10476	30	36	214
Plate3_H5_PGRN KO treated	223	8094	15	542	250	322	53366	1054	2153	1528	80	139	9	2873	445	3279	305	135	1056	399	113	341	0	45	1	872	25	219	141	41	17	15	50	69	49	728	9	16235	9632	39	65	208
Plate3_H6_PGRN KO treated	244	5451	7	591	313	87	71076	220	996	1462	74	25	11	2972	106	7482	269	111	628	273	133	63	15	114	4	1149	7	149	35	13	11	19	45	100	67	311	17	22298	14222	74	59	196
Plate3_H7_PGRN WT Ctrl	13	300	2	26	21	17	4083	80	130	142	4	8	582	205	23	687	25	13	111	21	11	32	0	2	0	70	1	12	8	3	4	2	4	5	2	28	0	485	507	2	10	23
Plate3_H8_PGRN KO treated	190	7251	13	565	306	272	61689	867	2104	1689	82	98	9	3584	313	3872	354	144	1198	523	95	299	3	51	2	950	23	168	97	29	18	19	38	72	56	590	5	17654	10381	46	34	164
Plate3_H9_PGRN KO treated	610	7638	26	848	831	326	134448	1376	2238	2336	122	124	11	3617	192	6361	977	212	987	577	330	223	12	163	32	1064	54	223	139	48	14	35	58	296	136	218	9	9526	1830	104	63	188
Plate3_H10_PGRN KO treated	339	10437	42	889	520	353	85102	1525	3885	2492	161	195	17	6499	542	6554	840	239	1721	727	330	493	19	99	13	1455	45	397	191	67	19	18	70	146	125	540	3	12624	6776	116	116	287
Plate3_H11_PGRN KO treated	229	8222	63	1004	668	753	101610	1151	5528	3654	163	406	12	6627	871	3011	555	315	2925	555	206	833	17	88	30	1984	51	326	244	151	21	27	108	133	84	907	10	14773	8413	113	75	296
Plate3_H12_PGRN KO treated	150	4765	1	755	237	87	73115	182	1034	1525	167	11	34	3227	90	14711	1023	120	919	499	262	32	27	189	7	1348	5	203	49	5	33	32	28	198	157	116	18	5235	2235	98	113	153
Plate3_H13_PGRN KO Ctrl	26	1579	3	47	48	53	4233	244	577	183	7	25	2	462	59	258	70	25	147	88	12	69	1	6	1	96	2	24	22	9	2	3	1	15	6	29	0	463	355	10	4	39
Plate3_H14_PGRN KO treated	549	10640	60	1422	948	411	115441	1277	4368	2831	254	209	13	5765	358	8157	1348	253	2144	422	351	362	38	219	10	1723	40	289	230	72	20	41	42	421	256	248	4	10964	3924	492	91	369
Plate3_H15_PGRN KO treated	212	7517	36	759	282	291	47068	1171	2591	1879	77	102	21	2879	345	3812	535	198	1466	511	130	409	15	47	16	709	27	169	100	60	11	10	10	158	81	456	1	10451	9798	114	48	376
Plate3_H16_PGRN KO treated	294	4543	20	760	432	217	80829	646	1668	2095	112	86	18	3607	151	8607	649	159	938	410	293	164	18	108	10	1192	19	202	59	36	19	16	48	167	118	396	35	18523	11479	125	122	279
Plate3_H17_PGRN KO treated	281	10011	27	779	386	399	69827	1565	2661	2272	129	194	8	4046	380	3807	407	180	1565	706	214	468	7	69	5	1129	29	220	179	89	16	21	58	106	73	982	9	25653	13723	82	54	322
Plate3_H18_PGRN KO treated	249	6567	22	788	335	219	58694	1048	2111	1794	88	149	17	3545	305	4991	408	171	1307	501	159	412	3	79	7	994	22	230	122	45	16	20	55	95	90	789	3	23865	14627	68	45	212
Plate3_H19_Empty	15	503	5	14	39	19	5646	91	179	94	44	3	1134	538	5	3271	17	23	44	32	112	55	5	13	1	90	1	63	13	5	160	8	5	26	13	10	32	119	70	1	163	31
Plate3_H20_PGRN KO treated	290	7365	26	753	307	360	60158	1093	2234	1856	111	183	100	2861	385	4982	364	200	1099	567	161	464	6	62	7	981	26	278	152	73	43	23	58	119	63	1094	22	20770	14376	58	124	250
Plate3_H21_PGRN KO treated	218	5532	16	498	323	237	54572	845	2033	1637	71	107	7	2365	393	3561	420	116	699	498	104	252	6	59	2	789	19	163	121	54	21	8	56	110	48	583	2	17708	6757	31	27	122
Plate3_H22_PGRN KO treated	424	3442	8	890	315	113	71371	139	1005	2421	134	29	10	2253	80	16162	882	104	563	491	325	32	18	101	7	1360	7	178	38	6	28	26	39	296	185	196	61	17032	9834	159	131	237
Plate3_H23_PGRN KO treated	456	7903	39	819	433	541	76267	1407	2872	2496	130	230	12	3244	702	5155	493	234	1184	871	237	537	8	81	7	1229	32	305	216	80	14	22	71	123	73	1291	6	22339	13643	77	73	325
Plate3_H24_PGRN KO treated	392	3903	8	865	405	244	79605	772	2219	1312	113	122	14	3278	436	12119	794	160	1026	520	245	249	7	86	5	1417	38	417	137	30	10	28	78	112	123	466	6	15261	4344	58	89	299
Plate3_I2_PGRN KO treated	575	11455	54	1355	560	639	83497	1869	3159	2675	158	296	66	4722	833	10373	761	360	2037	897	328	687	11	100	10	1539	70	289	225	74	94	107	151	256	95	1016	24	19451	12234	83	95	472
Plate3_I3_PGRN KO treated	522	10043	29	1118	474	514	86965	1640	3201	2357	83	187	7	4288	601	6501	640	241	1773	762	229	623	9	56	12	1374	43	286	220	69	55	30	103	115	109	787	4	15774	15387	83	52	362
Plate3_I4_PGRN KO treated	379	6237	40	1236	531	215	83572	546	1859	2532	144	77	14	4699	221	11057	728	189	1238	558	295	144	27	164	22	1617	6	237	111	24	18	14	104	173	159	357	9	21356	12455	87	142	359
Plate3_I5_PGRN KO treated	210	11316	17	804	286	317	63188	1392	2632	1804	86	153	11	3915	487	4088	335	180	1429	595	97	471	5	45	8	962	20	187	159	49	17	22	48	79	46	796	3	17823	12976	32	38	232
Plate3_I6_PGRN KO treated	352	6636	30	1304	461	193	93711	298	1883	3059	155	40	20	4450	148	12371	676	196	1061	607	323	73	24	111	15	1757	11	205	67	15	33	40	98	230	155	302	5	17247	13090	162	194	377
Plate3_I7_PGRN WT Ctrl	14	381	2	41	28	24	4597	84	150	200	4	11	821	280	25	648	32	20	149	31	16	36	0	2	1	71	2	15	7	2	0	2	3	2	4	43	1	697	760	3	12	34
Plate3_I8_PGRN KO treated	425	13084	40	1266	551	651	83085	1959	4040	2781	140	230	137	5380	671	5819	679	290	2764	804	282	736	8	90	17	1660	54	313	272	136	21	19	95	141	100	1162	10	23856	12727	110	104	358
Plate3_I9_PGRN KO treated	860	6990	32	2611	673	188	105425	380	1737	5468	342	48	13	4618	116	27258	2234	168	1504	983	917	60	47	405	9	3098	0	281	39	13	27	65	120	280	476	174	42	19668	9289	323	285	295
Plate3_I10_PGRN KO treated	549	6906	31	1318	385	267	144825	373	1511	2036	297	49	13	3273	70	19729	2201	136	1615	750	427	58	44	317	18	1933	29	285	35	26	21	39	79	150	462	83	6	5979	2096	497	251	90
Plate3_I11_PGRN KO treated	439	14404	41	1099	553	626	77692	2132	4188	2733	214	315	16	5166	604	7258	747	289	2656	875	233	662	15	85	8	1563	51	315	268	114	14	16	95	92	90	869	7	16264	8551	59	97	306
Plate3_I12_PGRN KO treated	309	7641	23	988	602	207	88956	430	1770	2197	174	48	17	4592	179	11813	687	167	1564	485	384	153	17	176	13	1524	14	187	157	21	20	13	75	176	137	302	9	17816	9172	64	166	302
Plate3_I13_PGRN KO Ctrl	28	1454	4	124	78	80	12589	209	429	75	8	33	6	600	96	916	164	36	303	93	19	127	0	14	1	225	7	33	25	17	8	9	8	24	12	40	1	884	112	4	8	13
Plate3_I14_PGRN KO treated	422	22560	49	1004	523	879	92557	2904	5657	2247	151	340	38	7548	878	6242	705	376	3081	791	311	1158	10	128	16	1849	75	636	265	128	57	59	142	326	171	1547	32	29882	17216	106	162	454
Plate3_I15_PGRN KO treated	210	8152	19	525	340	274	61525	1057	2774	1772	73	121	9	3593	351	4062	437	134	1267	532	149	503	7	82	1	935	26	127	102	32	14	10	30	98	56	626	2	15907	8257	30	46	156
Plate3_I16_PGRN KO treated	235	11056	31	825	458	405	75690	1694	4560	2172	118	245	14	4458	435	6759	748	311	1875	574	289	698	16	128	14	1048	26	211	227	100	34	31	55	193	104	708	14	13515	9978	89	101	326
Plate3_I17_PGRN KO treated	273	9555	32	793	443	462	87724	1397	2969	2255	113	162	14	4215	418	5142	510	253	1590	577	252	496	9	108	6	1312	39	338	146	70	16	27	92	157	95	1110	16	27302	16516	95	102	323
Plate3_I18_PGRN KO treated	254	8051	19	746	405	269	90550	1007	2385	2104	108	121	37	3961	364	4945	406	184	1280	689	181	364	11	88	11	1226	23	228	142	49	31	33	67	127	83	942	29	34571	19046	62	53	231
Plate3_I19_Empty	29	11249	2	53	36	17	14555	71	142	115	9	13	55	236	23	582	54	12	70	39	23	24	0	1317	1	89	4	22	3	5	20	14	15	51	9	42	5	5345	1010	1775	12	16
Plate3_I20_PGRN KO treated	283	4466	11	692	381	182	76240	486	1523	1936	94	73	95	3002	179	6494	453	116	926	432	221	136	15	78	5	1154	18	190	62	27	18	20	50	127	69	391	8	27720	15647	60	65	267
Plate3_I21_PGRN KO treated	218	5775	18	516	185	258	50650	1089	2150	1154	58	98	26	2569	394	2353	269	136	865	433	71	313	6	38	1	719	19	192	88	36	14	5	45	70	36	868	3	19888	10427	26	22	242
Plate3_I22_PGRN KO treated	426	7502	21	1134	471	482	71489	1587	2799	1984	130	241	8	3506	643	7250	594	306	1411	769	279	531	11	96	12	1222	52	450	201	79	58	22	95	110	123	1296	58	21106	16611	87	95	478
Plate3_I23_PGRN KO treated	792	11566	47	1614	635	765	126666	2430	4782	3575	160	332	32	4818	1087	10832	981	376	1817	1396	425	945	17	108	22	1952	46	678	262	107	36	38	156	189	188	1911	33	34139	19850	133	222	634
Plate3_I24_PGRN KO treated	454	6396	32	969	378	492	87413	1533	3156	2258	109	223	17	3089	792	8216	564	230	962	1420	272	606	12	73	8	1345	41	681	158	64	43	37	120	370	110	1742	87	29712	16340	72	96	380
Plate3_J2_PGRN KO treated	265	7363	21	446	257	230	66369	950	1659	1075	50	85	15	2742	385	4417	288	100	763	373	148	341	1	51	9	561	30	233	89	34	166	97	128	378	39	436	16	9898	7823	51	53	198
Plate3_J3_PGRN KO treated	222	7803	12	417	285	430	62837	1306	2196	1140	73	121	11	2732	389	4894	258	152	1096	344	155	430	4	37	9	769	25	139	163	36	67	25	32	103	43	522	5	8398	7106	46	55	189
Plate3_J4_PGRN KO treated	325	11838	22	654	342	411	66399	1621	3698	1335	103	127	17	4043	595	4471	512	154	1371	895	196	513	4	64	6	1069	21	301	151	43	14	14	55	137	51	389	7	10254	3342	67	61	184
Plate3_J5_PGRN KO treated	628	7638	6	1430	615	157	123320	385	2695	1630	125	39	23	4586	233	13960	1809	149	1161	1213	355	86	36	310	27	2245	54	358	27	10	16	33	112	430	129	148	4	6667	2124	159	86	92
Plate3_J6_PGRN KO treated	152	5094	10	435	238	92	62730	497	1404	1322	56	55	8	3205	148	4320	290	90	745	405	102	129	3	52	1	960	9	138	56	11	12	10	29	46	38	268	0	17886	7428	28	35	145
Plate3_J7_PGRN WT Ctrl	169	2063	5	366	245	103	61060	198	693	2129	59	25	4402	1979	70	20473	1078	302	775	168	213	60	19	53	5	932	3	83	29	6	17	17	16	55	62	141	7	5707	5716	62	269	331
Plate3_J8_PGRN KO treated	294	6315	31	967	411	175	76561	464	1528	2055	148	61	20	4279	135	7287	726	128	1172	558	201	116	6	109	2	1235	8	239	102	18	16	15	70	176	110	268	11	18734	9149	92	63	272
Plate3_J9_PGRN KO treated	223	11093	34	694	374	356	56046	1442	2584	1727	84	148	8	3565	411	3244	376	188	1392	431	175	385	6	36	5	944	27	146	144	52	13	17	51	96	54	741	7	15577	10494	47	58	213
Plate3_J10_PGRN KO treated	239	6183	1	783	141	83	68737	515	571	2389	64	39	31	1088	99	20322	971	63	525	515	146	63	31	182	16	1219	2	514	74	19	62	34	148	357	177	191	143	4075	2854	259	254	130
Plate3_J11_PGRN KO treated	270	11929	37	736	442	446	69562	1720	3137	2072	118	158	6	4408	483	5734	514	231	1995	620	209	515	7	53	10	1252	49	160	187	70	16	17	52	104	87	751	2	14422	9363	56	69	219
Plate3_J12_PGRN KO treated	228	4672	35	869	470	109	66355	310	1057	1931	99	29	31	3353	143	16602	808	133	844	408	299	36	46	133	13	1518	13	202	77	14	37	32	50	179	251	96	27	7895	5387	265	138	409
Plate3_J13_PGRN KO Ctrl	267	13308	48	898	444	614	71539	1625	3256	2219	126	206	17	4415	519	4199	402	308	2030	548	225	521	15	91	19	1232	31	228	199	89	44	12	55	148	79	1247	13	20515	13638	105	87	296
Plate3_J14_PGRN KO treated	304	5680	53	678	2062	523	308340	867	8867	880	188	79	36	8043	588	6399	1539	290	4116	258	255	1015	20	197	103	1900	28	447	392	164	80	51	148	347	334	807	6	9230	1851	234	267	332
Plate3_J15_PGRN KO treated	356	4696	19	968	380	158	87579	488	1590	1872	138	42	15	3441	111	10414	684	128	776	464	390	81	21	157	9	1304	27	356	74	15	16	20	49	211	152	338	61	27145	13158	127	235	265
Plate3_J16_PGRN KO treated	366	10692	30	1114	568	374	97353	1441	3282	2905	124	175	17	4598	413	6369	583	278	2072	638	261	398	23	87	17	1549	60	282	173	61	35	25	63	154	96	1108	16	28698	20336	95	108	413
Plate3_J17_PGRN KO treated	371	8948	37	952	393	354	82405	1189	2397	2352	92	151	15	3973	386	5212	507	215	1572	615	214	387	12	73	6	1204	32	216	181	61	25	30	73	138	90	1113	8	31227	18692	64	99	291
Plate3_J18_PGRN KO treated	289	10543	30	818	448	512	73700	1613	2865	2152	94	226	17	3867	486	4207	500	219	2013	765	196	530	14	47	7	1112	52	212	199	91	31	22	68	169	82	1640	17	29626	18623	59	61	327
Plate3_J19_Empty	7	72	0	8	2	3	369	10	15	13	2	1	23	36	4	128	5	1	7	9	6	2	3	2	1	32	14	77	50	7	30	1214	3	2062	4	108	35	665	40	6	27	682
Plate3_J20_PGRN KO treated	210	7660	4	604	249	182	67009	961	2435	1324	64	90	14	4104	369	4952	331	162	900	428	131	338	10	67	4	885	15	293	112	24	16	24	69	92	71	751	9	24682	9088	51	90	215
Plate3_J21_PGRN KO treated	260	7539	26	678	254	411	53983	1184	2195	1624	67	136	8	2493	467	3497	330	184	1135	513	157	425	7	57	8	936	31	144	138	59	20	9	58	93	64	1155	4	21616	12641	56	56	199
Plate3_J22_PGRN KO treated	313	4141	17	644	349	205	69065	787	1766	1665	89	123	7	2630	274	4879	456	162	915	523	178	211	10	55	8	865	27	189	106	34	26	22	62	143	81	648	5	21317	12548	63	49	252
Plate3_J23_PGRN KO treated	487	3302	11	1047	428	179	89880	302	1179	1851	122	55	7	2509	147	15342	903	140	537	433	458	68	28	127	6	1349	20	323	59	12	24	45	63	196	220	245	139	21122	11492	138	154	300
Plate3_J24_PGRN KO treated	478	7236	37	968	417	384	82932	1254	2530	2591	142	178	18	3182	760	8427	603	254	1257	899	304	452	16	82	10	1210	43	408	177	59	33	22	108	161	122	1201	22	21660	13669	74	107	380
Plate3_K2_PGRN KO treated	818	11411	56	1588	668	601	101308	2207	4060	2711	143	258	35	5408	993	9090	1207	373	2227	1208	350	605	15	107	19	1777	53	446	346	106	33	53	129	223	152	819	5	15977	9215	110	113	443
Plate3_K3_PGRN KO treated	415	12580	70	1104	683	434	75228	2732	5624	1578	104	296	22	5247	1064	7123	1580	191	2189	1272	350	1025	7	154	7	1071	35	316	228	94	19	22	19	82	100	103	2	788	177	24	33	72
Plate3_K4_PGRN KO treated	258	9958	20	817	451	364	71650	1614	3077	2112	95	157	12	4340	588	5485	688	223	1480	687	205	491	8	59	8	1193	46	274	219	70	13	25	79	114	65	544	2	14877	6756	47	50	196
Plate3_K5_PGRN KO treated	361	15095	37	807	454	492	98010	1741	3573	2428	105	203	29	4712	632	4438	484	280	1787	773	138	568	10	101	11	1326	35	273	220	49	39	24	86	187	81	1082	11	26012	19573	67	53	263
Plate3_K6_PGRN KO treated	473	15257	49	1348	726	1006	92460	2921	5159	2534	144	359	23	5774	838	6827	924	362	2455	1337	306	881	24	114	13	1555	48	319	243	128	25	24	67	159	102	878	11	14884	7881	90	59	291
Plate3_K7_PGRN WT Ctrl	23	435	2	48	32	27	5531	114	171	161	5	12	830	265	30	768	33	22	187	27	14	45	1	2	0	85	2	17	9	3	2	2	4	4	7	40	1	586	912	3	12	43
Plate3_K8_PGRN KO treated	287	10760	43	1211	439	558	66463	1754	3194	2277	130	217	64	4112	584	4939	536	228	2183	806	178	584	8	67	12	1255	50	243	194	73	19	8	57	99	85	864	15	18894	10272	61	62	277
Plate3_K9_PGRN KO treated	431	13873	61	1277	493	773	67803	1970	3751	2489	107	285	10	5451	680	5410	641	304	2604	793	391	587	22	74	3	1806	46	334	252	135	28	25	98	183	132	1466	46	24126	14896	100	135	387
Plate3_K10_PGRN KO treated	342	7108	24	884	432	301	82193	819	1936	2155	158	116	11	4434	295	6628	648	172	1450	535	201	255	15	84	12	1284	15	233	124	40	10	23	62	124	87	441	5	23374	16025	75	69	234
Plate3_K11_PGRN KO treated	290	15386	30	855	429	679	82959	1949	4083	2556	114	252	21	5905	561	5428	572	268	2213	767	209	740	10	100	13	1479	59	299	234	67	22	11	55	130	68	961	11	18916	11269	78	73	280
Plate3_K12_PGRN KO treated	237	9460	27	580	322	368	58853	1188	2793	1871	67	152	8	4109	509	4276	435	173	1649	545	139	392	7	66	7	1048	28	177	152	57	15	12	50	55	55	522	10	10658	5979	30	38	180
Plate3_K13_PGRN KO Ctrl	215	8858	16	619	321	308	68953	1220	2271	1735	94	134	13	3190	446	4958	379	198	1725	552	140	439	5	75	5	1091	28	176	118	48	14	20	28	90	60	551	15	13662	8484	43	55	194
Plate3_K14_PGRN KO treated	766	9506	49	2547	753	352	151532	889	2015	3153	550	104	33	3797	168	19561	2975	209	1522	1020	678	105	59	382	26	2234	2	839	59	46	70	72	163	752	346	310	403	24937	15537	399	959	430
Plate3_K15_PGRN KO treated	549	6155	19	1604	486	358	86698	1056	2503	2311	183	142	28	4409	233	12914	1054	283	1302	917	567	336	14	195	24	1941	26	727	137	58	28	26	105	320	270	814	41	35290	17575	172	393	447
Plate3_K16_PGRN KO treated	539	6116	17	1078	857	191	81026	1164	3296	2110	116	164	6	4328	226	7212	905	151	1505	718	395	172	17	150	11	1201	30	312	192	25	16	14	54	108	114	257	10	7175	2075	49	131	209
Plate3_K17_PGRN KO treated	283	11811	28	718	595	519	81262	1740	3786	1941	88	230	14	3526	532	3561	562	180	1597	766	182	518	5	103	13	1258	35	238	196	105	16	10	64	91	81	1032	3	18687	9382	44	41	175
Plate3_K18_PGRN KO treated	250	9729	25	654	285	369	67594	1284	2239	2085	96	124	22	3114	392	3852	328	156	1317	552	160	439	13	44	6	1065	19	147	176	56	22	24	54	86	44	1177	5	21637	15189	56	70	235
Plate3_K19_Empty	55	1048	9	140	48	62	3095	237	348	175	24	22	10	372	43	799	54	46	209	52	106	49	3	15	3	186	11	35	41	22	10	5	22	15	20	110	7	2072	342	20	38	49
Plate3_K20_PGRN KO treated	534	10680	63	1408	631	522	119098	1720	3724	3043	129	287	73	4768	619	8716	857	324	2051	745	425	651	17	124	17	1958	85	444	179	83	55	56	148	210	153	1256	19	32244	22143	141	182	502
Plate3_K21_PGRN KO treated	310	4277	25	760	319	208	76190	658	1998	1880	87	89	16	2748	299	6188	488	134	828	462	179	257	6	71	12	1026	25	253	100	27	22	14	61	84	83	535	17	23424	14687	57	73	297
Plate3_K22_PGRN KO treated	1312	9504	86	2526	1193	793	152540	1753	4561	5630	328	396	33	6166	701	19310	1741	557	2382	1277	1122	574	65	252	51	3620	92	767	275	81	54	65	319	363	385	1664	108	46505	29337	324	474	1020
Plate3_K23_PGRN KO treated	298	6356	17	681	292	374	79015	1189	2326	2042	70	138	7	2465	648	5713	428	169	859	616	135	429	2	57	1	863	32	231	134	41	19	22	46	72	57	1468	20	19954	16125	51	61	301
Plate3_K24_PGRN KO treated	600	7885	43	974	420	490	89636	1491	2904	2630	134	237	10	3323	923	7992	655	268	1377	921	261	510	22	102	5	1499	40	390	206	77	29	26	77	151	107	1142	26	19946	13077	84	101	419
Plate3_L2_PGRN KO treated	722	9014	15	626	499	365	238276	1338	2508	1793	98	145	43	2877	620	6137	791	376	858	1472	279	486	6	113	13	806	65	345	209	45	139	134	98	406	86	398	70	7252	2821	43	77	138
Plate3_L3_PGRN KO treated	514	3775	21	1017	494	206	102374	343	1631	2088	120	46	11	3356	162	13573	709	123	1004	545	257	76	22	71	8	1632	12	166	77	6	20	19	43	121	118	259	5	14988	10644	116	73	260
Plate3_L4_PGRN KO treated	399	9708	30	845	478	372	98746	1339	3263	2494	123	166	15	4480	620	7197	532	226	2103	610	226	472	3	96	15	1404	15	235	154	58	29	22	60	128	93	814	3	21518	12639	73	65	269
Plate3_L5_PGRN KO treated	366	12386	32	1138	551	653	87377	1914	3450	2909	152	242	22	5022	732	7201	565	283	2162	786	196	702	8	107	15	1457	30	309	217	87	20	26	55	115	89	1262	3	25438	16166	74	122	343
Plate3_L6_PGRN KO treated	48	1431	6	162	74	77	19843	218	413	285	21	26	9	546	75	1249	126	22	194	90	37	90	2	12	6	202	7	43	23	12	33	38	28	96	27	141	6	2792	1649	12	21	57
Plate3_L7_PGRN WT Ctrl	30	448	3	76	53	29	8232	104	216	229	6	12	1140	362	33	1128	58	26	228	44	24	46	1	4	1	112	2	25	14	4	3	3	6	9	8	38	1	735	911	10	13	55
Plate3_L8_PGRN KO treated	225	6559	16	635	305	205	62515	912	1955	1649	73	111	17	3176	296	4908	418	149	1386	433	141	297	13	53	3	990	22	175	114	36	17	26	62	86	55	438	4	18374	10135	48	55	257
Plate3_L9_PGRN KO treated	277	9084	26	826	429	267	71906	1137	2488	2008	132	103	17	4297	305	5715	686	190	1668	517	210	346	12	81	13	1166	43	154	164	45	16	17	52	97	101	513	6	16955	7790	58	53	197
Plate3_L10_PGRN KO treated	411	9780	37	1010	535	355	68694	1649	3081	2408	137	163	6	4665	376	7162	672	296	1890	605	312	525	8	101	7	1147	45	288	167	82	23	17	78	131	101	751	9	22393	13509	75	72	347
Plate3_L11_PGRN KO treated	408	16882	36	910	405	689	76975	2302	4287	2481	117	243	17	5757	657	5699	598	266	2484	1051	163	768	4	86	9	1331	47	332	252	93	14	19	59	110	73	764	6	14715	8531	56	61	337
Plate3_L12_PGRN KO treated	429	10175	0	238	425	475	63825	1309	2125	2813	121	146	182	3658	433	11643	487	305	761	570	267	479	2	88	22	1393	0	687	39	1	252	85	82	574	199	1471	39	4773	7497	72	116	352
Plate3_L13_PGRN KO Ctrl	445	11349	39	1156	622	403	121576	1240	3495	3056	173	203	121	5409	450	9014	971	285	2242	664	362	559	11	138	9	1716	51	292	199	73	55	71	130	280	133	944	26	28294	15820	103	164	325
Plate3_L14_PGRN KO treated	488	13830	25	1030	769	470	86321	2032	3719	4225	155	230	22	5443	603	6059	794	282	1736	658	335	785	19	112	13	1258	54	298	277	96	76	61	98	259	113	910	9	23432	5601	61	95	208
Plate3_L15_PGRN KO treated	262	9979	43	725	402	477	69524	1565	2934	2370	81	198	14	3748	469	4478	447	169	1643	624	160	494	10	78	7	1304	39	209	166	57	14	15	76	118	86	1355	6	23548	13455	75	75	289
Plate3_L16_PGRN KO treated	459	17147	31	1220	734	515	103398	1757	5065	2570	135	245	14	4629	549	5987	969	284	2033	1045	224	643	18	81	17	1625	56	325	255	105	27	25	84	246	96	813	8	15349	7372	80	62	232
Plate3_L17_PGRN KO treated	543	13703	43	1233	532	583	97290	1966	3817	2576	131	241	14	5205	649	5981	650	252	2118	900	276	702	12	104	12	1624	58	301	208	75	34	49	85	184	142	1537	7	32925	20818	84	103	578
Plate3_L18_PGRN KO treated	522	5922	21	1056	448	154	95692	358	1421	2277	190	44	26	3645	139	13477	582	152	1079	489	568	73	25	167	10	1547	8	230	46	21	41	35	84	275	157	319	18	23993	13911	155	199	389
Plate3_L19_Empty	21	324	2	26	15	14	2935	56	82	57	9	7	16	112	15	270	26	13	37	19	10	13	4	3	2	81	9	163	41	14	54	1730	6	2964	12	207	54	1675	361	13	59	1167
Plate3_L20_PGRN KO treated	303	6788	17	597	304	224	71087	1069	2125	1652	59	92	22	3200	414	5172	362	142	761	510	124	467	7	79	4	824	25	465	106	36	17	13	39	102	103	987	271	23252	13569	47	67	239
Plate3_L21_PGRN KO treated	463	3798	25	1168	419	186	90402	414	1537	1988	87	55	21	3039	216	11620	686	160	881	436	282	117	17	97	13	1389	15	284	70	19	41	17	80	185	152	522	9	18874	13115	169	146	369
Plate3_L22_PGRN KO treated	422	3891	24	849	265	119	92998	225	733	1611	59	41	17	1825	74	16050	724	119	473	645	268	39	35	106	10	1277	10	150	50	7	39	31	57	233	127	162	8	8430	5871	192	141	271
Plate3_L23_PGRN KO treated	446	6370	22	835	324	395	75282	1170	2369	2625	83	164	14	2798	642	5964	491	241	895	766	184	391	14	79	3	1057	22	314	170	57	15	21	68	129	80	1303	11	24284	15315	72	72	339
Plate3_L24_PGRN KO treated	1209	7497	16	2684	500	272	127631	485	2241	3515	274	47	21	2890	276	26117	1995	219	1120	1101	722	162	56	389	30	3032	15	351	89	27	66	112	90	564	485	309	226	11697	7734	307	396	672
Plate3_M2_PGRN KO treated	1000	15968	92	1675	859	994	128845	2773	4419	4146	216	391	136	6300	1494	13908	1391	451	2994	1448	467	1083	27	111	30	1998	102	508	371	115	970	875	784	2185	222	1299	35	22941	16138	127	161	823
Plate3_M3_PGRN KO treated	448	12331	41	1256	426	582	81662	1940	3276	2843	132	216	10	4129	930	6771	755	255	2064	1036	156	698	17	60	14	1495	40	481	257	93	15	14	87	94	111	777	4	14093	9145	60	73	311
Plate3_M4_PGRN KO treated	831	10823	52	2097	988	467	153712	1561	3064	4185	293	199	29	5093	467	21969	2158	338	2453	1286	689	364	36	366	33	2565	29	352	261	60	45	76	163	385	261	694	18	30333	17591	241	314	952
Plate3_M5_PGRN KO treated	646	14738	64	1986	698	1067	98070	2482	4471	3745	173	358	16	6543	1018	9876	880	486	3391	1138	380	846	21	102	28	1993	93	412	309	152	63	31	123	155	146	1572	7	24913	20453	167	177	817
Plate3_M6_PGRN KO treated	631	10296	52	1456	742	599	107819	1781	4177	3072	176	222	22	5393	496	12129	1244	345	2576	1048	449	498	42	135	18	2043	40	407	206	44	55	54	107	288	189	655	43	20170	10495	158	117	527
Plate3_M7_PGRN WT Ctrl	243	2915	17	499	381	119	61598	383	1001	2111	79	54	7484	3059	144	16141	882	409	1546	165	284	189	10	47	6	1104	9	123	69	23	53	56	65	110	67	276	11	7497	8661	50	189	327
Plate3_M8_PGRN KO treated	809	14797	106	2816	1095	1019	116094	2712	5253	4464	262	421	35	7460	853	11280	1391	546	4788	1267	508	868	26	182	37	2713	147	485	383	211	21	31	172	187	216	1407	17	31197	20000	174	155	658
Plate3_M9_PGRN KO treated	222	14770	35	1080	482	701	88216	1638	1280	1749	497	77	41	1931	669	12975	1026	77	1189	2325	757	292	28	49	0	1754	91	759	14	24	76	214	221	980	219	1190	68	10537	9817	135	72	526
Plate3_M10_PGRN KO treated	825	20362	145	2872	997	1653	103738	3291	6520	5076	229	636	32	8053	1326	9458	1365	617	4936	1874	601	1230	29	132	26	2938	140	418	467	319	31	30	283	321	250	1985	9	29824	20492	182	164	711
Plate3_M11_PGRN KO treated	501	14755	75	1409	681	819	85688	2132	4269	3034	222	317	8	5715	705	6188	714	343	2815	1086	224	817	16	78	12	1780	72	288	331	124	14	24	102	163	97	1222	5	23866	14195	76	85	441
Plate3_M12_PGRN KO treated	699	11280	68	3053	1169	674	150255	1094	2747	4261	372	140	26	5951	246	20050	2000	485	2884	1381	834	312	61	265	41	3657	56	490	164	28	24	55	253	397	533	736	55	30662	16874	433	512	845
Plate3_M13_PGRN KO Ctrl	573	13499	97	1944	702	667	83545	2270	4142	3294	193	315	33	5397	713	6980	854	408	2986	1040	371	787	15	153	12	1987	59	437	216	152	31	27	110	175	180	1296	24	22834	13342	101	161	540
Plate3_M14_PGRN KO treated	839	15548	103	2452	951	1540	113519	2842	4176	3813	283	466	25	5712	989	8930	945	611	3637	1231	394	1167	32	157	18	2444	137	591	421	217	50	54	174	297	190	1994	95	31017	18167	205	201	540
Plate3_M15_PGRN KO treated	232	9212	17	609	236	287	54698	1208	2253	1663	65	103	26	2907	440	3294	299	175	1217	470	125	424	11	37	3	762	15	195	127	43	11	17	40	82	54	1036	6	20280	11716	55	40	224
Plate3_M16_PGRN KO treated	562	10808	39	1306	689	573	84851	1622	3547	2371	160	270	13	4637	545	5475	774	324	1848	854	251	583	15	110	12	1536	60	330	219	106	21	16	97	165	136	1000	8	23807	13443	108	84	328
Plate3_M17_PGRN KO treated	829	12659	64	1786	1041	683	181871	1876	4538	3555	264	269	79	5707	548	12924	2054	326	2136	1399	554	507	22	285	26	2425	60	555	237	74	57	38	162	453	255	924	18	32713	11137	172	167	352
Plate3_M18_PGRN KO treated	1145	15001	79	1852	978	1505	104218	3357	5518	4539	278	555	33	6047	1198	11652	976	502	3631	1385	744	1269	29	137	27	2662	167	795	413	236	46	26	251	295	224	1887	17	35527	19039	271	286	707
Plate3_M19_Empty	71	1196	9	148	95	50	8157	167	453	224	35	24	148	576	78	2341	111	58	186	129	205	60	8	33	3	187	4	48	29	8	19	20	25	56	34	75	13	2660	540	25	42	70
Plate3_M20_PGRN KO treated	551	11419	51	1148	586	622	92600	1537	3606	2938	161	288	83	4076	808	6901	608	361	2153	960	322	639	24	101	12	1749	61	305	293	90	43	198	130	369	109	1551	18	24502	17370	121	104	572
Plate3_M21_PGRN KO treated	472	8488	34	879	456	493	76812	1438	3091	2254	71	212	9	3445	684	5634	479	245	1357	802	224	574	14	50	8	1265	42	280	208	66	23	24	76	124	74	1306	0	19396	17397	96	64	424
Plate3_M22_PGRN KO treated	813	9744	67	1701	642	826	96808	2002	3638	2534	108	307	14	4327	933	8515	754	426	1893	1167	374	656	17	91	25	1568	47	493	270	130	54	25	125	272	116	1508	33	21891	21453	220	142	658
Plate3_M23_PGRN KO treated	932	10443	40	1548	634	914	123527	2306	4157	3331	171	375	20	4455	1096	9183	883	420	1719	1191	351	858	16	111	12	1826	57	634	307	113	32	33	109	210	158	2259	22	31257	22718	137	205	662
Plate3_M24_PGRN KO treated	830	8513	51	1474	579	579	88649	1531	3182	3315	179	248	17	4103	800	8065	682	380	1602	931	409	445	26	84	11	1704	90	475	236	77	30	36	159	222	126	2068	52	29492	18426	154	112	687
Plate3_N2_PGRN KO treated	482	7320	23	698	302	257	76199	1076	2079	1502	98	106	24	3320	506	7340	450	203	986	593	223	406	9	73	10	930	21	389	148	54	45	30	107	169	55	654	124	11209	7797	42	120	293
Plate3_N3_PGRN KO treated	309	8041	26	674	244	296	60824	1168	2149	1509	66	100	11	2421	688	4428	448	124	1094	771	131	315	5	40	6	835	29	190	167	37	13	12	46	99	37	389	0	8706	6360	20	28	209
Plate3_N4_PGRN KO treated	364	8197	14	647	284	329	59535	1010	2207	2044	95	115	9	2963	489	5132	426	201	1467	567	146	428	9	58	3	895	25	155	152	59	17	15	55	99	81	563	9	12615	9886	32	61	246
Plate3_N5_PGRN KO treated	323	10484	24	723	284	428	61001	1373	2535	1844	90	155	20	4231	549	5091	379	210	1535	740	196	496	4	64	8	1003	30	259	169	75	18	16	117	78	72	891	2	23691	12186	57	55	264
Plate3_N6_PGRN KO treated	9	282	0	15	13	10	1966	39	89	37	2	5	34	134	21	203	10	3	27	25	8	25	0	1	0	36	1	4	7	2	16	3	3	6	2	18	0	323	192	4	5	9
Plate3_N7_PGRN WT Ctrl	16	302	1	35	20	19	4249	64	120	179	3	8	632	195	29	737	34	19	130	20	12	30	0	2	0	68	2	16	6	4	1	1	2	4	2	35	1	546	605	3	9	32
Plate3_N8_PGRN KO treated	409	8461	23	780	460	307	85581	1367	3057	2378	98	151	68	4061	527	6841	568	218	1841	564	257	457	11	67	6	1371	20	308	149	52	33	15	70	131	84	758	7	21353	12030	83	73	344
Plate3_N9_PGRN KO treated	206	8409	12	516	239	232	56754	1104	2417	1558	69	103	11	3261	448	3844	321	162	1314	629	116	463	7	38	0	851	24	205	147	30	19	16	55	59	41	672	5	12862	10209	34	38	199
Plate3_N10_PGRN KO treated	428	11571	20	1004	481	459	79028	1773	3786	2843	94	217	18	4716	607	6065	684	245	2133	960	139	699	14	72	12	1270	41	294	200	84	16	16	49	112	100	603	2	15334	12643	92	78	413
Plate3_N11_PGRN KO treated	405	11668	26	732	368	713	66611	1864	3251	2198	99	231	15	3979	722	4995	484	254	2020	804	193	636	9	56	8	1072	52	209	202	102	13	19	59	116	74	978	7	15701	10088	51	66	214
Plate3_N12_PGRN KO treated	512	5705	17	1050	400	171	85795	658	1886	2254	173	63	18	3555	169	11850	704	176	1181	359	329	134	15	100	8	1718	14	205	116	22	28	31	55	188	96	329	11	19288	11097	96	105	321
Plate3_N13_PGRN KO Ctrl	784	14670	63	2491	1008	983	101348	2442	5027	4420	258	426	44	6164	893	9542	993	598	3573	1218	477	739	31	125	26	2489	89	514	383	201	67	38	194	295	214	1875	111	32755	18601	205	269	691
Plate3_N14_PGRN KO treated	640	12079	24	1965	1871	525	164045	516	2570	1980	339	174	29	3792	214	7532	3863	205	497	703	649	118	97	326	36	3073	41	1035	76	23	96	98	70	619	630	219	13	7817	833	648	122	116
Plate3_N15_PGRN KO treated	450	2418	14	731	270	98	85268	221	691	1710	108	16	26	2139	65	15184	605	99	456	438	368	45	12	189	7	1066	10	306	59	12	19	19	37	156	145	167	60	17744	8502	112	228	194
Plate3_N16_PGRN KO treated	496	10747	48	1039	492	453	86715	1511	3210	3047	142	185	16	4715	625	6953	541	260	1845	926	275	530	13	95	6	1490	39	392	251	106	31	17	98	219	153	1420	29	29484	16079	92	121	428
Plate3_N17_PGRN KO treated	473	5079	28	888	486	172	88555	497	1475	2448	162	42	17	3292	145	11228	769	200	845	520	379	71	22	161	11	1477	14	250	80	25	17	27	73	228	157	358	31	25318	15096	115	140	285
Plate3_N18_PGRN KO treated	547	6122	19	1055	477	228	101135	671	1787	2572	125	91	24	3795	247	13368	794	131	1030	696	430	154	14	163	8	1737	19	418	158	26	33	30	66	193	152	549	30	28972	15560	96	127	477
Plate3_N19_Empty	39	1097	4	79	41	46	7204	158	275	212	12	19	37	271	55	729	49	22	138	62	24	54	0	6	0	108	5	29	16	8	20	23	28	49	10	98	3	1572	902	6	8	29
Plate3_N20_PGRN KO treated	331	3666	13	557	302	113	67411	333	950	1655	61	45	63	2205	183	6358	384	139	514	360	169	83	9	89	2	895	13	158	77	16	26	21	62	417	75	328	11	22086	16562	156	79	205
Plate3_N21_PGRN KO treated	412	6069	41	851	377	466	56342	1151	2398	1602	55	182	16	2255	609	4826	476	226	1001	743	160	478	19	35	4	816	34	283	166	65	14	13	60	155	53	1017	5	13519	12340	97	77	324
Plate3_N22_PGRN KO treated	552	3394	21	940	343	186	78317	151	987	1753	70	19	9	1599	109	15699	1005	109	362	740	335	45	17	94	21	804	10	165	34	7	38	44	42	264	220	137	13	10258	6352	330	159	337
Plate3_N23_PGRN KO treated	667	7022	35	1052	455	660	83281	1412	2688	2365	129	254	14	2803	1038	7425	575	309	1064	1056	203	585	17	63	12	1160	56	489	207	78	30	30	101	153	103	1850	12	20342	15878	87	102	509
Plate3_N24_PGRN KO treated	603	3710	14	1057	466	184	87757	489	1620	2418	166	142	19	2601	289	14178	686	154	765	700	389	177	24	75	9	1398	25	326	103	39	17	25	124	168	110	579	67	23327	13965	101	139	401
Plate3_O2_PGRN KO treated	942	9102	44	1388	595	607	93179	1832	3399	2874	179	239	32	4102	1186	12378	1091	325	1953	1531	282	616	16	67	11	1477	48	485	228	100	364	373	421	1060	86	928	9	16363	9279	80	93	557
Plate3_O3_PGRN KO treated	587	12016	25	1004	453	632	76295	1538	2934	2415	125	225	21	3524	960	8441	524	264	1906	1344	202	663	12	48	12	1435	38	266	239	84	21	25	74	109	59	803	6	15423	9717	76	57	381
Plate3_O4_PGRN KO treated	564	12962	48	1334	468	787	81514	2185	3576	2884	125	255	15	4062	1081	8488	769	326	2149	1281	227	737	8	88	6	1486	54	301	311	92	17	18	87	163	125	1070	8	15561	10999	86	96	486
Plate3_O5_PGRN KO treated	595	13903	43	1214	601	694	109290	2039	4178	3404	177	299	15	5123	987	8313	791	306	2071	1156	234	731	13	85	19	1702	50	384	230	90	32	28	94	201	122	1148	7	20668	14944	87	59	410
Plate3_O6_PGRN KO treated	516	10364	34	1044	586	515	80737	1777	2816	2551	190	201	23	4819	814	8782	915	368	1979	904	240	548	22	84	12	1491	50	339	217	77	19	12	85	111	116	826	7	16243	8773	111	59	362
Plate3_O7_PGRN WT Ctrl	65	1082	5	121	82	95	12686	212	332	405	16	36	1133	501	85	1794	96	56	382	75	58	119	2	10	3	184	8	46	24	13	5	6	11	16	14	129	3	1441	1409	12	34	91
Plate3_O8_PGRN KO treated	579	6296	16	1465	569	235	94102	764	2221	2903	169	138	29	4003	327	14057	1013	269	1676	599	415	254	15	101	14	1528	37	225	148	70	10	25	107	135	151	448	9	22015	14029	119	153	472
Plate3_O9_PGRN KO treated	190	8770	17	462	335	307	55158	1130	1985	1488	56	89	13	2907	410	3838	258	156	1525	411	119	389	8	19	2	808	24	163	142	45	13	20	52	54	52	736	7	15398	9166	39	35	190
Plate3_O10_PGRN KO treated	840	15565	127	2527	883	1586	84847	3050	5456	4514	220	513	11	5623	1416	8844	920	584	4038	1747	423	808	34	110	20	2309	127	466	538	256	23	20	231	190	183	2050	10	26020	16666	146	150	630
Plate3_O11_PGRN KO treated	585	14491	46	1160	471	883	85747	2580	4063	2926	109	298	13	4399	973	6177	720	334	2642	1185	213	913	14	69	12	1458	45	494	278	137	18	27	119	103	98	1350	2	18925	16425	75	64	334
Plate3_O12_PGRN KO treated	329	9036	27	709	356	458	57489	1340	2333	2114	94	170	11	2816	560	4416	378	212	1617	614	160	486	6	51	10	1062	36	228	163	70	8	49	53	123	62	841	10	15207	10931	51	42	271
Plate3_O13_PGRN KO Ctrl	437	8473	25	777	326	582	65799	1468	2523	2145	94	193	13	3030	673	5491	380	219	1485	634	137	476	11	54	5	1054	34	156	182	47	21	19	64	97	62	637	7	13660	11413	50	51	271
Plate3_O14_PGRN KO treated	1104	15223	78	2017	858	865	149898	2544	5425	3509	287	484	32	7129	937	11304	1442	506	2450	1189	813	919	29	286	28	2577	87	776	314	110	236	121	307	652	276	1707	547	28250	18850	249	413	510
Plate3_O15_PGRN KO treated	400	12408	33	842	359	472	69729	2160	3490	2223	114	198	13	3605	746	3787	365	160	1444	897	184	549	5	61	8	1122	17	306	205	58	11	15	48	171	101	552	7	14587	4398	50	44	291
Plate3_O16_PGRN KO treated	629	6756	19	1226	567	311	112016	789	2325	3026	178	136	20	3983	362	11057	832	213	1351	813	339	282	11	149	20	1802	26	315	162	41	28	41	97	205	128	725	15	30505	19247	111	143	438
Plate3_O17_PGRN KO treated	431	9869	32	751	308	472	83284	1373	2631	2409	101	169	14	3162	633	5229	437	245	1460	674	148	517	7	78	4	1014	24	276	179	59	24	23	58	113	81	1200	11	21562	14444	75	66	273
Plate3_O18_PGRN KO treated	1454	8462	71	2162	1003	620	133839	1705	3639	4859	233	330	19	5449	638	16274	1233	363	2388	1128	801	428	48	239	23	3042	87	762	245	75	27	45	169	349	280	1568	129	32205	22342	322	373	852
Plate3_O19_Empty	51	1578	0	61	72	100	5609	227	234	186	10	10	19	309	79	736	35	22	220	81	32	110	0	13	10	146	6	62	33	15	19	28	25	71	2	120	3	981	643	6	8	41
Plate3_O20_PGRN KO treated	832	11760	47	1396	724	873	122124	2336	4287	3419	190	355	28	4984	1081	9261	849	436	1746	1419	333	793	20	122	26	1940	69	526	282	140	35	33	118	304	152	2048	37	28375	19470	129	171	538
Plate3_O21_PGRN KO treated	362	7280	21	648	275	301	61906	1097	2046	1558	67	145	13	2343	576	3632	294	187	685	513	133	373	16	29	2	711	27	232	133	34	10	16	59	162	40	1030	3	16392	16392	110	24	242
Plate3_O22_PGRN KO treated	973	9404	56	1538	772	821	105260	1915	4301	3060	307	413	13	4213	1238	11988	1276	623	1430	945	888	812	17	87	22	1791	79	660	394	117	101	64	209	971	149	1411	350	13825	10315	302	387	588
Plate3_O23_PGRN KO treated	618	7791	31	1304	457	601	101903	1587	2991	2343	99	238	9	2820	945	7845	735	247	885	1909	175	545	18	66	9	1210	36	389	179	67	22	30	89	291	83	1694	27	26445	18526	85	57	459
Plate3_O24_PGRN KO treated	1667	13425	98	2617	966	1239	179187	2577	5129	5205	268	545	49	5735	1762	15996	1573	592	2961	2041	629	983	36	126	16	2982	129	614	454	176	61	66	304	287	216	3167	44	38136	25028	213	230	877
Plate3_P2_PGRN KO treated	736	7113	43	988	547	487	97407	1361	2540	2091	128	189	74	3611	984	14366	853	317	1686	1009	278	539	20	63	11	1343	23	348	215	88	257	343	273	568	98	694	23	13990	6543	66	75	393
Plate3_P3_PGRN KO treated	618	7754	32	1102	447	498	78849	1494	2727	2372	113	190	23	3257	833	9600	746	301	1733	1040	249	457	12	36	9	1160	36	286	220	59	23	22	82	134	82	907	17	16525	11676	57	43	518
Plate3_P4_PGRN KO treated	650	8860	35	1306	469	616	78042	1723	3124	2959	140	245	24	4022	980	10496	677	350	2319	1158	279	554	8	79	4	1404	50	290	243	74	20	27	69	95	76	1118	6	17361	11552	73	95	521
Plate3_P5_PGRN KO treated	806	10234	37	1523	697	537	164291	1513	3903	3617	143	198	44	5284	760	18574	993	275	2117	1092	348	473	8	132	9	1917	47	434	216	65	55	64	136	235	181	824	64	21649	15443	75	151	563
Plate3_P6_PGRN KO treated	63	1119	9	146	59	75	12256	171	355	254	19	32	7	388	40	831	72	20	209	95	32	60	1	10	1	167	8	39	18	8	7	8	17	32	14	132	5	2531	1605	14	9	36
Plate3_P7_PGRN WT Ctrl	422	4010	35	758	455	337	70642	1190	1910	2838	113	150	7455	2488	591	16493	1075	555	2096	598	292	509	30	62	10	1142	39	293	154	55	20	17	68	76	54	609	23	7921	9362	58	214	599
Plate3_P8_PGRN KO treated	1566	6469	35	1709	288	244	99306	700	1033	2491	16	121	129	1987	124	28037	2068	469	986	1581	308	94	19	117	22	1712	34	216	143	35	24	145	129	284	408	251	40	5044	4063	266	480	415
Plate3_P9_PGRN KO treated	725	9502	39	1068	583	500	88336	1790	3466	2994	153	250	11	4485	918	9792	1040	345	2101	1057	378	472	12	125	12	1568	67	295	198	95	38	78	101	182	124	680	22	16936	7783	92	118	436
Plate3_P10_PGRN KO treated	650	10816	54	1507	655	667	94074	1704	3435	3237	224	249	10	4142	789	9679	943	354	2357	1051	347	519	27	118	9	1738	62	379	253	108	37	21	148	124	142	1053	20	20307	13571	107	81	415
Plate3_P11_PGRN KO treated	589	10636	32	1155	577	652	99516	1661	3432	3346	226	259	10	4749	915	8603	548	357	2576	906	318	551	29	77	15	1771	50	423	254	80	29	19	95	109	125	1276	62	20768	14214	90	65	378
Plate3_P12_PGRN KO treated	561	4267	24	1145	389	459	58980	1501	2642	1785	134	189	9	3304	557	10199	781	311	1092	1218	533	510	15	133	18	1278	38	1056	153	60	313	39	314	1132	231	936	759	26546	8737	39	463	552
Plate3_P13_PGRN KO Ctrl	821	10984	53	1457	750	511	115205	1735	4160	3687	259	224	37	5103	841	10671	1165	349	2100	1291	441	564	29	118	11	1923	47	595	256	95	27	34	117	268	167	1028	61	21552	11898	87	177	462
Plate3_P14_PGRN KO treated	883	10026	67	1738	661	579	106156	1743	3720	3832	176	269	32	4795	807	10203	1006	482	1937	1124	418	613	25	175	20	1782	50	677	289	71	66	131	152	380	140	1554	33	28737	18129	146	237	540
Plate3_P15_PGRN KO treated	566	9567	49	1122	431	515	84408	1709	3142	3130	158	228	25	3411	815	6689	615	290	1753	1001	242	533	9	85	15	1272	31	340	179	104	30	20	78	198	85	1246	7	18648	12493	65	106	357
Plate3_P16_PGRN KO treated	944	9782	66	1696	923	656	115092	2260	5082	4764	188	323	21	4570	1201	12715	1908	392	2218	1658	471	740	22	255	20	1693	46	494	298	107	24	18	75	202	156	637	4	8313	2437	75	110	297
Plate3_P17_PGRN KO treated	623	5131	32	1161	533	214	111085	522	1404	2543	112	46	30	3234	147	16702	927	177	927	622	446	97	24	159	10	1564	18	259	92	21	27	46	93	197	191	301	19	25703	14353	118	165	369
Plate3_P18_PGRN KO treated	715	9587	53	1527	514	644	94179	1878	3384	3395	118	262	19	3706	1015	8553	758	386	1871	1106	386	650	21	70	5	1638	60	685	286	88	40	22	133	195	167	1878	416	27709	21496	126	133	546
Plate3_P19_Empty	48	1155	5	111	52	64	8087	182	328	230	14	26	54	328	66	883	68	35	180	86	32	69	1	7	1	125	6	36	25	12	27	32	32	71	10	122	5	1766	1027	10	17	35
Plate3_P20_PGRN KO treated	1055	16034	62	1680	798	793	168684	2123	4039	4283	145	326	226	5161	1158	12175	1042	608	2288	1430	533	785	19	107	23	2348	73	593	367	132	129	127	180	775	206	2402	65	38248	31797	310	247	502
Plate3_P21_PGRN KO treated	599	7427	25	958	343	412	70879	1490	2356	2173	99	168	11	2571	794	5717	505	319	942	992	239	499	17	55	11	1105	46	520	193	73	16	17	106	484	92	1242	11	24156	19733	101	59	296
Plate3_P22_PGRN KO treated	991	12980	40	1715	758	795	150192	2102	3562	3806	163	320	44	4031	1351	9660	1087	569	1932	1089	488	734	23	119	29	1851	71	504	307	123	43	57	145	754	155	2391	16	32070	23015	290	141	403
Plate3_P23_PGRN KO treated	1044	7479	61	1849	740	723	127374	1803	2978	3235	182	356	40	3392	997	12534	999	389	1686	1447	394	560	34	107	21	1969	79	503	241	124	47	60	148	226	193	2380	21	33276	17547	168	152	568
Plate3_P24_PGRN KO treated	946	6471	47	1441	707	638	116033	1330	2496	3045	225	269	28	3639	908	12486	941	317	1555	1205	522	555	32	107	25	1565	64	882	201	74	38	41	170	225	184	1463	77	18749	12063	150	210	487

## Sheet: 4K80_plate4_dfall
	mM6pr_2	mCtsd_3	mSort1_2	mEea1_3	mUbqln2_2	mTsg101_2	mHspa8_2	mLamp2_2	mLamp1_3	mPdia3_3	mSorl1_2	mRab5a_1	mGrn_1	mDap12_2	mTrem2_1	mCsf1r_2	mTgfbr1_1	mIfngr1_3	mLrp1_1	mLrpap1_3	mIl10ra_3	mC3ar1_2	mIL16_1	mPtafr_1	Psmc4_2	atp5o_3	Tbp_2	adar_3	agpat1_2	Bcat2_3	mIL1B_3	mCXCL1_1	mTNFalpha_1	mIL1alpha_1	mIL15_2	mCCl4_1	mIP10_1	mCCL3_3	mCCL2_3	mVEGF_3	mIba1_1	mCD11b_2
Plate4_A1_Empty	104	1421	11	297	142	178	12405	334	577	564	29	65	396	634	156	1778	223	85	382	173	116	119	4	19	11	384	17	146	89	36	376	988	310	1228	58	333	55	2699	1264	37	62	386
Plate4_A2_PGRN KO treated	3669	36987	506	12249	5063	5244	495039	13100	19933	17897	1276	2983	395	17652	4020	39565	7254	2274	15324	6050	2815	4214	166	192	141	9409	473	2704	1623	1251	460	1420	1398	2959	1102	14892	688	109110	39262	721	734	3355
Plate4_A3_PGRN KO treated	2357	34268	364	8292	3275	3104	333109	7580	11907	10878	878	1239	147	11806	2965	29811	6442	1505	8970	4381	1343	2448	91	147	56	5413	303	1438	1048	735	287	861	606	1778	501	5457	90	65264	18627	351	418	1895
Plate4_A4_PGRN KO treated	3698	33201	257	13735	6241	3196	422658	8290	22363	10279	1500	1366	260	16601	1960	30164	27503	1756	4269	4812	3056	1494	347	402	120	9425	198	2007	1183	409	425	1310	483	3167	2581	1889	139	20369	7205	1692	309	1856
Plate4_A5_PGRN KO treated	1028	14859	81	3036	1257	1044	239608	2927	6864	7006	367	526	159	7765	1573	18982	2827	645	2628	2258	587	1193	27	143	27	3144	127	826	429	150	307	1020	410	1733	265	2390	183	37315	18852	278	247	1701
Plate4_A6_PGRN KO treated	772	12561	46	2294	1008	892	193691	2582	5607	6175	308	344	145	6664	1114	10435	2678	471	1898	1800	513	888	23	148	33	3119	79	1005	401	139	226	746	252	1408	202	1685	716	28157	11257	146	228	1132
Plate4_A7_PGRN WT Ctrl	795	26641	128	2637	1584	2339	106407	7019	12841	4068	252	872	33482	6369	2901	26390	4486	1358	2654	1745	942	1629	58	58	15	2745	145	558	548	417	40	44	118	104	296	909	14	6348	2259	237	104	778
Plate4_A8_PGRN KO treated	1095	15801	88	3181	1110	1267	187614	4033	7332	6385	366	558	59	7052	2050	18785	2878	692	2531	2670	485	1255	25	87	20	3043	72	597	407	197	44	55	204	303	227	2032	8	31935	23974	165	128	767
Plate4_A9_PGRN KO treated	2331	32754	240	8230	3217	3027	234724	8649	16713	9722	793	1181	39	12180	2909	20647	5204	1686	4965	3598	1262	1590	194	238	37	6054	299	1215	1113	712	57	84	545	769	516	4283	14	42324	18191	638	261	1357
Plate4_A10_PGRN KO treated	1189	38723	119	3965	1896	2814	153593	13489	29996	5385	345	1228	29	12272	4239	5141	6313	1037	1564	3204	1011	1170	64	141	34	4334	139	1181	941	465	37	31	62	682	576	399	12	3321	540	275	75	318
Plate4_A11_PGRN KO treated	2228	16041	60	8592	2503	1485	287742	1869	5849	8390	803	289	47	10789	405	50114	6426	812	2444	2523	2145	267	316	455	84	6361	118	1597	295	76	45	112	444	909	922	1434	106	64478	16839	1159	381	1202
Plate4_A12_PGRN KO treated	1341	11791	101	4306	1470	955	204212	2099	5261	7215	376	446	41	7871	622	30423	2964	531	2408	1831	994	512	54	195	33	4073	75	729	298	124	67	70	308	551	353	1612	45	61336	25999	442	290	1096
Plate4_A13_PGRN KO Ctrl	208	8365	22	623	278	595	14433	2023	3280	710	47	218	4	1454	379	564	508	125	293	254	75	176	8	16	6	587	30	127	148	114	7	10	11	43	84	64	1	471	63	29	7	38
Plate4_A15_Empty	86	1086	42	111	226	68	10559	127	520	346	120	31	1509	924	56	10836	306	134	181	341	428	68	43	24	9	280	0	185	34	23	379	71	21	321	30	13	49	234	82	24	320	258
Plate4_A16_Empty	5	108	0	16	6	11	465	26	26	16	1	2	6	41	10	211	19	3	15	15	9	4	10	1	3	107	37	233	142	40	113	3178	3	4338	11	368	121	2123	49	23	105	2178
Plate4_A17_Empty	89	1834	15	263	146	196	16263	377	722	498	37	73	140	758	144	1590	228	68	342	142	84	137	7	30	9	355	25	152	100	46	129	1459	74	1928	44	345	64	3722	1438	39	92	848
Plate4_A18_Empty	20	399	1	71	36	46	4142	78	140	107	10	16	20	189	31	301	55	19	86	28	28	29	2	5	1	93	2	21	9	3	9	10	6	26	7	51	2	761	313	5	14	18
Plate4_A19_Empty	102	2036	10	287	104	185	19729	434	659	436	28	65	1052	545	163	2063	388	65	240	133	66	113	3	20	7	286	13	85	43	18	42	71	57	170	37	176	15	1982	1208	34	34	68
Plate4_A20_Empty	10	321	0	50	21	29	3509	53	117	113	2	12	58	116	24	290	41	11	65	25	11	19	1	3	0	58	1	11	8	4	10	29	10	22	2	41	2	614	351	2	6	13
Plate4_A21_Empty	16	196	0	38	16	23	1771	56	94	79	3	6	3	61	25	124	26	10	34	25	6	13	1	2	0	37	2	11	10	0	3	2	3	6	2	31	1	363	182	6	4	8
Plate4_A22_Empty	23	350	5	101	19	29	5830	59	144	170	11	16	6	155	38	427	52	18	76	31	20	32	2	5	1	76	1	21	12	2	3	14	14	27	11	80	0	1224	559	10	7	27
Plate4_A23_Empty	88	831	6	321	88	74	14696	100	261	313	34	32	3	403	42	1546	268	27	96	93	81	34	5	27	2	252	12	61	12	9	5	5	27	56	50	79	5	2509	790	46	19	40
Plate4_A24_Empty	15	249	2	72	31	23	2620	56	127	90	7	9	1	94	20	243	42	10	30	20	14	14	0	4	0	61	3	9	14	7	2	5	5	10	6	35	2	466	225	15	3	9
Plate4_B1_Empty	195	5932	28	572	251	495	25229	1518	2558	782	58	181	97	1411	385	1401	589	124	380	313	128	263	5	18	7	600	15	143	107	72	477	1037	399	1073	90	207	32	2896	1087	47	41	132
Plate4_B2_PGRN KO treated	2230	31609	292	9180	2505	4268	253885	9621	10851	11085	955	1373	82	11632	3067	28166	3301	1632	7648	4811	1211	2329	55	69	42	5302	293	1154	1247	835	77	75	526	700	428	7102	17	66600	32537	468	295	1696
Plate4_B3_PGRN KO treated	882	16944	151	2183	1240	973	176413	2901	5414	4680	503	462	30	6353	1066	12468	3516	634	2428	2984	709	657	34	53	15	2282	102	652	400	185	47	34	207	337	258	1636	11	34678	4282	143	128	644
Plate4_B4_PGRN KO treated	517	15490	82	2179	831	1091	125902	2965	5126	4187	206	367	22	5327	1669	9648	1105	500	1708	2617	339	1031	17	58	12	1785	73	461	409	232	37	27	184	395	137	3616	26	32283	22924	114	49	839
Plate4_B5_PGRN KO treated	886	26560	123	2836	1120	1824	150950	4488	7029	5828	319	600	23	6786	2268	10908	1763	725	3060	2493	595	1538	39	91	47	3068	121	712	651	292	44	43	290	357	284	3307	42	34287	21985	185	148	911
Plate4_B6_PGRN KO treated	1010	26754	181	3278	1051	2546	132402	5798	8445	5966	334	736	26	6759	2735	12233	2037	1007	3545	2195	495	1784	36	53	18	2985	115	844	723	353	47	40	226	271	230	3649	10	30002	19223	173	150	1033
Plate4_B7_PGRN WT Ctrl	52	542	9	174	94	71	11400	186	388	548	27	35	1318	481	94	3289	187	74	236	86	73	76	3	8	1	205	9	56	26	12	4	3	13	8	17	93	6	1146	1301	13	36	112
Plate4_B8_PGRN KO treated	1059	26737	169	3791	1361	2366	142278	6041	9800	6864	487	857	144	7570	2628	11304	1962	946	3308	2186	664	1196	58	123	27	3321	176	764	788	366	46	57	359	796	256	3304	49	41111	33983	442	144	1030
Plate4_B9_PGRN KO treated	1563	47434	213	7756	3541	3197	183688	10319	16355	6691	1077	1588	26	13931	2687	4861	5267	1277	2568	2275	800	1785	160	203	59	5236	168	1198	993	714	49	310	322	736	824	800	9	13154	908	751	69	500
Plate4_B10_PGRN KO treated	708	25586	57	1913	1099	2048	84882	6711	9604	4936	175	891	19	6658	2260	14226	2489	781	1607	1559	728	1827	22	225	28	2486	131	1833	614	267	46	62	228	263	362	1592	233	13664	5899	119	245	426
Plate4_B11_PGRN KO treated	996	11579	82	2642	1242	828	166363	2198	5219	6074	538	316	16	6885	811	19529	1623	540	2384	1302	684	582	51	159	17	3159	68	539	330	148	46	45	224	334	238	2016	29	52130	30208	222	261	890
Plate4_B12_PGRN KO treated	1202	18177	172	3543	1498	1241	158669	3929	6545	7276	410	645	24	7760	1208	15972	1986	821	3596	1793	932	1211	38	181	28	3441	120	723	455	296	61	49	273	405	454	3182	93	52822	28853	352	357	1216
Plate4_B13_PGRN KO Ctrl	889	34812	196	3433	1096	2228	140700	5617	9176	6803	305	728	525	10499	2138	13352	1325	1006	4154	2129	663	1852	30	103	27	3374	127	780	757	398	177	73	209	338	248	4190	57	34373	24963	203	349	1253
Plate4_B15_Empty	55	1931	48	45	166	112	7804	373	726	267	105	45	1580	1044	93	6046	145	130	195	228	266	142	17	24	6	243	14	134	29	37	482	27	26	134	24	12	16	147	44	20	183	180
Plate4_B16_Empty	7	227	3	8	20	9	1099	38	62	31	15	6	131	99	10	388	18	9	26	19	19	14	1	4	0	23	2	15	2	7	32	2	5	16	1	6	3	40	11	3	20	9
Plate4_B17_Empty	50	684	4	102	40	66	4377	116	235	151	20	24	60	250	77	569	94	29	113	63	35	52	1	15	0	93	3	36	18	4	49	45	41	103	22	85	8	897	443	9	13	38
Plate4_B18_Empty	16	413	2	45	22	33	4096	72	118	86	23	11	75	148	23	512	34	11	52	27	32	23	1	1	0	55	2	22	8	1	20	9	9	40	5	38	5	446	266	3	11	16
Plate4_B19_Empty	8	288	5	11	24	9	1553	45	95	36	6	3	121	119	18	472	17	13	25	22	21	18	0	1	2	34	1	14	6	1	35	5	5	33	2	11	0	96	64	1	9	19
Plate4_B20_Empty	6	49	1	14	5	0	939	16	22	33	1	1	70	39	5	154	12	4	17	4	8	6	1	1	0	14	1	3	0	1	1	5	2	8	1	6	0	99	91	2	6	6
Plate4_B21_Empty	4	62	1	8	2	4	563	14	22	15	1	5	1	21	11	42	3	1	10	6	1	8	0	0	0	6	0	2	2	1	0	0	0	4	2	11	0	102	62	1	1	2
Plate4_B22_Empty	1	18	0	1	1	2	217	0	6	5	0	1	1	11	5	19	2	3	5	2	0	1	0	1	0	2	0	2	1	2	0	0	0	0	1	3	3	49	18	2	0	0
Plate4_B23_Empty	13	221	0	51	22	24	3565	31	84	95	9	11	4	116	19	310	30	9	34	21	12	18	1	4	1	60	2	17	9	4	0	4	7	12	7	35	0	824	462	5	7	9
Plate4_B24_Empty	8	341	1	54	28	31	1747	73	119	37	7	13	4	116	22	62	36	14	25	25	4	18	2	3	0	55	0	12	7	5	0	5	4	4	7	8	0	171	59	4	2	7
Plate4_C1_Empty	16	299	3	60	21	28	3594	61	95	110	6	11	95	120	20	494	64	13	57	26	26	19	1	4	1	75	2	19	6	5	47	187	37	159	24	50	7	552	311	10	14	27
Plate4_C2_PGRN KO treated	1844	31379	365	7872	2509	3790	281391	9244	14032	11282	857	1422	120	13360	3158	30462	4488	1776	6212	4691	1642	2397	59	163	79	6271	307	1839	1276	760	89	119	668	708	502	7623	326	56978	23361	398	491	2315
Plate4_C3_PGRN KO treated	1322	21339	173	3329	1223	1619	162300	4787	7909	6373	420	825	23	7694	2208	16394	2408	731	2772	3324	882	1186	48	108	26	3276	143	924	569	308	49	44	331	406	259	3337	9	45817	20771	242	146	1202
Plate4_C4_PGRN KO treated	1223	10065	86	2549	1114	887	133050	1847	4246	3886	413	422	28	3562	666	19452	2299	466	1083	1514	969	700	53	190	47	2144	71	970	172	103	86	43	243	448	419	968	32	28815	22586	172	115	851
Plate4_C5_PGRN KO treated	1077	27031	116	2745	1342	1642	292329	4483	8599	6473	447	692	47	9120	2077	17633	3030	879	2744	1944	763	1465	41	152	24	3366	123	1000	708	275	81	80	215	379	407	1837	117	27947	8902	253	375	1314
Plate4_C6_PGRN KO treated	530	20872	81	1785	672	1600	107322	4134	6116	4323	244	478	23	5869	2270	8345	1458	575	1935	1663	310	1444	18	79	16	2073	62	560	466	192	16	37	113	207	141	2387	13	22182	15318	72	126	576
Plate4_C7_PGRN WT Ctrl	92	2404	14	286	163	286	17796	685	896	901	44	110	2863	978	287	2741	315	181	513	162	131	285	5	15	4	417	22	121	71	51	12	8	34	25	30	407	13	2438	2172	26	48	206
Plate4_C8_PGRN KO treated	980	7427	56	2460	742	463	134009	269	1246	5777	441	174	69	3875	278	36230	2683	139	1526	2086	1050	27	71	301	39	4992	1	802	89	4	39	114	209	582	1118	433	667	13484	7070	1009	1013	1369
Plate4_C9_PGRN KO treated	1130	25365	164	4057	1665	2434	152112	5175	9699	7064	384	896	34	9369	2153	11704	1655	1024	4786	2324	779	1699	44	123	36	3837	211	830	853	427	100	47	324	471	288	5333	30	37913	35685	404	253	1275
Plate4_C10_PGRN KO treated	441	13715	49	1295	571	624	104880	2441	4450	3918	144	267	18	4680	1009	6651	651	340	1958	819	307	856	14	67	8	1783	62	340	277	119	31	39	125	157	114	2262	28	30843	21880	80	117	491
Plate4_C11_PGRN KO treated	718	8520	53	2456	878	484	190925	880	2636	4226	388	170	33	4421	180	21735	2465	308	1653	974	812	217	45	373	54	2883	24	423	115	47	40	39	161	301	393	743	7	41895	20136	364	341	704
Plate4_C12_PGRN KO treated	521	18414	75	1675	584	1117	105644	3104	5831	4308	197	404	13	5881	1105	6827	941	519	2093	1185	295	880	19	91	13	1838	79	423	424	179	26	26	148	210	109	2585	5	28596	16237	112	132	422
Plate4_C13_PGRN KO Ctrl	1230	35453	131	3857	1392	2187	146911	6151	10224	6775	252	737	82	14551	1749	10490	1319	920	5962	2096	561	1996	43	135	36	3871	172	539	561	480	83	78	137	450	192	3851	12	32017	35715	329	239	1497
Plate4_C15_Empty	146	2868	62	103	220	173	9734	460	876	356	140	66	2235	1476	115	7363	160	205	269	252	251	171	20	32	3	283	16	184	66	64	490	41	38	165	31	11	20	184	69	12	215	206
Plate4_C16_Empty	15	236	1	33	21	15	1907	37	60	60	4	6	4	88	12	262	54	5	32	22	13	9	3	3	7	140	24	305	173	36	145	2937	5	5177	9	415	125	2274	146	32	120	2233
Plate4_C17_Empty	70	1503	12	225	98	98	10936	192	454	398	37	34	78	445	76	1978	536	49	227	225	54	66	3	30	12	251	9	104	20	7	81	71	46	162	23	248	9	1909	920	40	29	89
Plate4_C18_Empty	4	206	0	29	19	16	2549	26	58	33	7	8	23	77	12	232	30	8	30	25	7	7	0	7	1	44	1	6	3	1	9	2	5	13	6	18	2	355	157	2	5	12
Plate4_C19_Empty	32	609	5	80	27	34	6675	117	142	126	7	9	64	151	38	697	64	23	68	55	23	19	1	4	0	76	0	23	9	5	28	18	18	73	9	58	6	493	389	6	13	21
Plate4_C20_Empty	59	762	5	126	46	44	10468	104	224	275	18	22	27	314	32	1311	147	17	132	80	53	30	3	11	3	197	3	33	6	4	39	41	27	73	58	79	22	1360	732	34	35	56
Plate4_C21_Empty	0	36	0	2	1	1	295	5	8	9	0	1	1	16	3	14	4	1	8	1	1	1	0	1	0	3	0	2	0	0	0	0	0	1	0	7	1	66	35	1	1	5
Plate4_C22_Empty	6	233	1	20	16	18	2282	55	82	67	2	6	1	77	19	129	6	4	28	23	2	20	0	1	0	24	2	4	2	2	0	2	4	5	2	42	0	463	273	2	5	16
Plate4_C23_Empty	13	338	2	47	29	22	3105	56	115	94	4	11	5	91	22	203	33	9	46	21	6	24	0	6	0	54	2	7	3	5	2	2	3	11	7	39	0	600	312	8	10	17
Plate4_C24_Empty	97	2273	11	321	111	189	21701	417	758	634	33	74	10	767	141	1454	202	89	346	151	83	162	2	18	4	326	19	96	41	29	12	23	38	83	31	404	11	4369	2927	27	35	95
Plate4_D1_Empty	22	642	5	64	33	43	5304	97	173	167	11	16	20	203	32	474	34	23	85	43	28	51	0	6	1	87	2	27	16	9	130	395	91	330	10	100	14	1299	856	2	11	63
Plate4_D2_PGRN KO treated	2100	37921	257	6908	2142	4544	204641	10014	13010	8863	733	1462	77	11559	3747	18936	3906	1444	4428	5135	988	1992	66	175	42	4958	288	1124	1163	649	63	107	581	440	327	5591	9	42943	17697	562	172	1693
Plate4_D3_PGRN KO treated	637	26472	134	2615	947	1677	114563	4255	7168	4665	239	578	14	6465	2082	11225	1499	686	2626	2235	511	1252	15	72	19	2143	124	600	509	256	30	48	227	261	176	3470	10	30613	17554	153	73	842
Plate4_D4_PGRN KO treated	714	19959	95	2107	821	1423	116520	4165	6941	4534	202	551	26	6295	1964	10417	1402	624	1979	2118	345	1303	20	78	20	2325	130	547	530	183	37	24	184	340	128	2638	12	27780	18909	164	80	664
Plate4_D5_PGRN KO treated	1144	16264	50	2772	1614	1171	206808	4135	9326	4264	496	585	34	9389	1828	21182	2932	674	2348	2390	1015	1462	48	279	28	3681	109	2792	468	152	102	127	432	912	672	2351	751	59445	23208	219	585	1164
Plate4_D6_PGRN KO treated	1146	30844	195	3631	1504	2448	163179	6040	10226	6518	473	946	46	8154	2767	12031	2446	954	3944	2431	541	2083	52	143	14	3285	151	831	695	422	49	63	285	377	298	2883	27	33917	24253	205	174	734
Plate4_D7_PGRN WT Ctrl	78	1462	14	247	130	197	11800	508	668	639	30	88	1766	640	204	2038	182	115	481	121	90	202	6	10	2	285	15	87	57	42	4	4	24	12	25	287	7	1632	2124	14	49	147
Plate4_D8_PGRN KO treated	793	26266	118	2344	931	2134	115822	5268	7755	5790	247	706	122	6429	2170	10347	1520	715	3663	1574	436	1718	23	67	23	2694	146	550	647	284	22	34	192	226	177	3229	11	33034	22411	182	188	673
Plate4_D9_PGRN KO treated	1082	28856	224	3817	1332	2731	146903	6886	10156	6986	466	986	26	9831	2476	10566	1706	946	4510	2307	884	2400	42	137	31	4007	204	1449	733	464	60	41	364	506	344	5675	83	45396	26969	208	279	1028
Plate4_D10_PGRN KO treated	485	27788	93	1669	684	1275	80376	4545	7055	3838	210	468	22	6757	1644	6935	970	603	3201	1342	380	1648	13	67	13	2345	79	561	475	241	25	40	173	290	179	2956	12	33084	17359	117	134	630
Plate4_D11_PGRN KO treated	1642	15687	53	4322	1341	878	283731	835	2866	6634	1009	94	228	7502	251	39410	3591	651	1677	1225	1131	118	143	892	43	5500	49	796	57	43	109	130	209	1245	1025	582	229	24227	14310	854	967	1016
Plate4_D12_PGRN KO treated	539	22181	90	2001	824	1553	94067	4164	6563	4491	218	567	15	6465	1334	6334	993	643	3075	1255	369	1219	12	113	14	2377	93	723	522	277	39	24	186	208	154	3115	40	35523	19051	137	177	629
Plate4_D13_PGRN KO Ctrl	1482	51701	213	4174	1658	3174	143985	7740	14046	7232	400	1423	32	14247	2262	12124	2038	1230	7721	2481	874	2944	32	196	75	5428	166	809	885	651	47	50	219	462	418	4771	14	36070	24205	478	447	1751
Plate4_D15_Empty	72	2051	72	43	199	173	9107	458	764	286	107	52	1782	1298	109	6070	163	176	233	233	268	160	16	37	9	286	16	104	30	42	498	48	20	195	21	18	26	220	58	12	166	175
Plate4_D16_Empty	10	208	3	18	9	15	1276	51	70	44	5	7	111	107	8	462	16	17	23	13	21	17	1	3	0	28	1	13	2	4	35	1	2	10	1	8	0	112	58	2	18	11
Plate4_D17_Empty	40	565	5	92	34	50	4396	103	205	185	14	26	78	239	54	596	75	30	93	66	37	54	2	12	0	94	3	32	12	6	44	76	41	112	16	87	2	832	459	11	16	38
Plate4_D18_Empty	23	710	2	65	43	61	5515	115	221	138	16	24	109	250	52	555	48	23	134	40	42	53	3	4	0	80	5	15	15	7	22	14	8	29	7	66	2	774	400	8	20	27
Plate4_D19_Empty	12	155	1	25	10	10	1749	35	34	61	3	4	88	60	10	283	12	10	33	15	8	5	0	1	0	18	2	2	2	2	4	2	2	6	6	13	3	184	169	0	5	6
Plate4_D20_Empty	96	2289	17	274	132	178	19321	464	743	554	35	73	102	639	184	1267	169	81	310	160	70	161	6	20	2	320	18	85	54	26	46	69	67	115	35	292	11	3459	2569	30	32	58
Plate4_D21_Empty	16	322	1	61	18	26	1676	71	112	39	9	12	1	73	20	69	33	5	19	20	8	11	1	1	0	42	3	8	6	2	0	3	0	9	5	11	0	190	57	6	1	3
Plate4_D22_Empty	80	2372	10	231	112	151	17168	419	639	430	20	56	17	642	152	1437	212	77	281	147	111	141	4	17	3	306	11	83	42	19	20	25	25	79	46	240	17	2976	1558	34	26	67
Plate4_D23_Empty	20	366	2	86	36	30	5321	58	126	130	17	13	1	160	38	414	45	15	78	38	15	18	3	6	0	80	5	14	4	8	4	8	2	11	10	50	0	1229	715	5	7	22
Plate4_D24_Empty	50	1079	2	158	50	87	7226	219	349	261	21	44	4	347	81	507	88	29	143	75	23	87	0	6	3	144	7	45	25	9	5	5	11	18	15	185	9	2054	1294	12	17	37
Plate4_E1_Empty	27	453	3	85	38	45	4188	88	173	199	10	21	324	199	35	624	72	15	144	41	26	49	1	4	0	104	8	31	15	5	91	172	75	179	15	59	8	883	569	10	21	42
Plate4_E2_PGRN KO treated	2960	13369	94	5151	1379	1364	292196	1389	3850	8167	509	317	46	8370	391	52961	5145	343	2734	3031	1914	336	58	332	54	7291	115	1281	297	133	100	219	538	1295	1149	1279	1442	49961	21516	831	1007	1199
Plate4_E3_PGRN KO treated	1097	10635	4	4341	479	1538	82447	684	3105	4066	140	173	14	1620	309	19368	4794	161	1234	2562	825	347	0	136	162	3328	152	1046	244	4	33	382	822	1457	1258	167	248	10789	7425	810	536	1155
Plate4_E4_PGRN KO treated	802	7446	2	1633	872	277	39075	2087	1332	890	439	21	16	2008	768	11489	948	826	1375	850	13	33	1	189	1	1368	1	488	12	160	29	22	314	419	16	155	6	8650	5283	717	537	1102
Plate4_E5_PGRN KO treated	766	23569	89	3052	888	3225	91382	8398	13769	3124	117	758	16	6216	3053	10284	2867	406	2132	3276	721	2486	6	234	24	2850	87	944	743	215	15	26	123	286	322	647	20	4257	971	81	32	201
Plate4_E6_PGRN KO treated	485	30098	91	1866	967	2133	86727	8395	11340	3266	255	705	21	6641	2796	6408	2310	697	1988	1817	314	1666	35	89	20	2294	60	906	576	250	90	26	120	204	216	862	8	7394	1612	132	62	281
Plate4_E7_PGRN WT Ctrl	506	10152	126	1631	1175	732	99791	3685	6131	3917	217	471	20867	5124	1182	23014	2430	1016	2937	1082	857	1625	44	78	15	1814	68	499	400	143	28	35	104	92	200	476	4	3288	2025	146	195	1082
Plate4_E8_PGRN KO treated	453	15568	78	1878	810	934	113436	3362	5759	4174	216	402	22	6866	1341	9852	1393	516	2436	1331	318	1081	9	90	11	2278	58	532	385	133	36	24	160	158	149	1257	25	24808	15803	151	89	540
Plate4_E9_PGRN KO treated	873	17901	117	3458	902	1461	118437	2958	6574	5200	291	488	25	7583	1395	9798	1281	750	3734	1420	658	1242	22	100	32	2585	96	842	396	266	48	58	254	304	296	3280	271	55220	24209	176	276	956
Plate4_E10_PGRN KO treated	520	7241	0	977	553	453	62002	420	2683	2187	340	1390	11	2786	1290	3182	942	148	1496	996	798	379	0	140	0	1416	339	757	537	20	20	209	223	702	158	668	0	3897	2321	611	592	588
Plate4_E11_PGRN KO treated	926	19816	124	2832	983	1213	126921	3376	6310	4981	318	485	28	8666	909	9554	1330	709	3518	1044	499	964	15	145	15	2956	68	617	434	262	30	70	291	421	254	2878	2	57899	34310	356	216	865
Plate4_E12_PGRN KO treated	1718	11219	73	3172	2980	1521	170836	3819	7261	3672	69	998	53	9620	954	15057	4461	869	1898	2577	2106	1675	20	438	60	5312	171	2737	459	186	57	96	249	951	745	964	392	38621	5171	143	573	552
Plate4_E13_PGRN KO Ctrl	836	29270	148	2364	1042	1781	130397	4156	8576	6679	166	823	348	10261	1427	10530	1454	708	4790	1538	533	1952	34	85	20	3184	113	615	484	411	611	840	490	1071	209	2572	42	21581	24741	177	211	1060
Plate4_E15_Empty	62	1677	44	48	149	115	7452	350	639	262	129	50	1766	1193	87	5740	106	148	219	166	205	168	14	32	3	220	5	143	44	39	344	30	24	178	16	21	18	152	38	6	170	155
Plate4_E16_Empty	71	1803	7	166	72	92	10903	277	464	366	18	33	58	527	95	1110	100	51	288	116	46	98	2	8	2	187	9	51	35	12	38	42	56	100	15	201	7	2510	1694	18	24	66
Plate4_E17_Empty	34	587	6	89	46	55	3616	111	221	168	8	26	58	230	45	588	70	22	96	73	29	40	2	15	4	90	8	27	13	4	54	59	37	99	13	75	13	765	413	10	19	29
Plate4_E18_Empty	1	4	0	0	0	0	59	2	2	0	0	0	0	0	0	7	0	0	0	1	0	0	0	1	0	3	0	0	1	0	1	0	0	1	0	0	0	5	2	0	1	0
Plate4_E19_Empty	12	434	8	26	26	40	2520	65	138	66	28	13	324	254	21	979	38	32	38	35	41	37	1	7	0	58	1	27	6	9	71	34	18	58	7	17	7	167	79	3	27	30
Plate4_E20_Empty	0	3	0	2	0	1	64	3	2	3	0	0	0	2	1	1	1	0	2	1	0	0	0	0	0	1	0	0	0	1	0	0	1	3	0	1	0	6	4	0	0	1
Plate4_E21_Empty	1	111	2	19	10	6	894	16	30	27	5	3	1	38	8	66	19	5	21	10	6	11	1	2	1	21	1	4	4	3	2	0	1	2	1	18	1	270	159	4	3	6
Plate4_E22_Empty	2	18	0	1	1	1	136	3	7	5	0	0	0	7	2	10	3	0	7	1	0	1	0	0	0	3	0	1	0	0	1	0	0	0	0	0	0	12	3	0	0	0
Plate4_E23_Empty	3	55	0	7	2	1	440	5	8	4	1	12	1	13	9	32	7	1	11	8	3	2	0	1	0	12	3	8	3	1	0	0	1	5	1	2	0	49	23	1	2	5
Plate4_E24_Empty	9	142	1	34	9	13	1499	29	63	33	3	5	1	75	15	124	11	8	34	9	11	11	0	5	0	28	0	9	5	2	1	0	2	2	2	27	3	422	235	4	1	8
Plate4_F1_Empty	3	83	0	14	5	4	777	15	33	25	0	2	29	45	4	84	5	2	30	5	5	3	0	1	0	11	0	4	3	3	1	1	0	4	1	6	0	52	24	2	2	1
Plate4_F2_PGRN KO treated	1674	15725	111	3718	1476	1357	164967	4139	5998	6809	413	838	24	7950	1314	20603	2296	853	3026	2156	797	1051	33	85	40	3590	114	899	490	276	128	54	460	1170	389	2655	37	51327	36400	665	273	1131
Plate4_F3_PGRN KO treated	713	19183	73	3005	1062	1622	113127	4543	6801	4242	289	521	24	5576	1805	13702	1494	665	2369	1850	557	1654	25	69	14	2246	84	1141	457	246	36	31	204	258	187	2644	37	28665	15727	128	167	754
Plate4_F4_PGRN KO treated	1228	29717	206	3706	1409	3107	134840	6551	10704	6699	341	1075	22	8649	3623	13361	1991	1142	3877	3004	608	2148	25	112	21	3701	209	1055	819	491	42	45	311	303	308	3528	10	31928	20772	239	149	1169
Plate4_F5_PGRN KO treated	949	15639	202	3327	1413	1153	139208	3134	7695	5399	414	596	29	7619	1793	11434	2105	738	3007	1516	617	1240	27	106	40	3315	184	1007	508	137	45	37	234	366	266	1570	20	33003	15455	208	142	778
Plate4_F6_PGRN KO treated	1066	19436	206	4478	2151	2036	140769	5825	9932	7708	543	956	39	10938	2610	16604	3248	944	4090	2769	1147	1657	48	164	21	3585	152	1765	799	417	42	38	319	449	415	1854	24	37262	19556	295	210	1083
Plate4_F7_PGRN WT Ctrl	37	796	6	128	62	97	7740	194	390	433	15	34	1249	401	109	1564	119	61	270	61	59	128	1	4	1	180	9	53	28	20	2	2	10	7	11	120	4	1088	1438	10	24	98
Plate4_F8_PGRN KO treated	647	16916	125	3355	1520	1424	160968	4328	8989	5941	489	821	41	7996	1855	13975	2314	826	4561	2090	618	1543	34	131	38	3642	178	990	493	276	49	69	248	280	396	2099	29	32523	22074	166	214	637
Plate4_F9_PGRN KO treated	621	22983	166	2190	2443	1371	218598	3863	8680	4371	590	408	22	12116	732	15924	2265	657	7595	1338	1554	1977	79	305	34	4377	117	919	657	292	58	38	188	906	933	784	28	6846	1551	222	732	620
Plate4_F10_PGRN KO treated	1143	31124	149	3303	1814	2468	160368	7159	14441	6299	498	1402	27	8348	1793	4221	2925	993	2551	1691	1650	1277	23	157	43	2644	143	740	785	595	55	73	453	1260	467	690	60	10392	567	518	84	255
Plate4_F11_PGRN KO treated	791	24026	136	3642	1460	2213	135064	5628	11227	6654	411	786	31	9482	1870	11957	1550	734	4283	1646	909	2375	28	160	25	3715	182	1839	575	351	34	33	294	463	385	3912	45	43710	19584	145	411	753
Plate4_F12_PGRN KO treated	1205	30245	209	4245	1611	2942	136531	6187	11593	7927	480	1064	24	11252	2099	12309	1828	1112	6152	2220	1014	2341	51	151	31	4227	214	1511	916	522	43	71	354	421	397	5025	212	43795	28052	347	527	1146
Plate4_F13_PGRN KO Ctrl	74	4084	11	171	81	177	7578	673	1161	424	16	82	2	1162	168	744	133	81	556	140	37	242	2	12	2	317	12	54	56	29	4	3	8	22	30	140	1	1532	959	14	21	149
Plate4_F15_Empty	50	745	26	38	85	40	5219	186	385	167	86	21	1065	718	40	3382	67	41	124	108	178	82	7	24	2	163	2	72	20	20	246	22	13	130	24	8	12	118	28	13	103	90
Plate4_F16_Empty	0	10	0	0	3	1	66	2	4	3	0	0	0	2	0	9	1	0	2	1	0	3	0	1	0	2	0	0	0	1	0	1	0	1	0	0	0	11	2	0	0	0
Plate4_F17_Empty	42	643	4	90	50	70	3952	120	228	188	15	26	53	270	56	591	100	27	111	66	50	48	2	16	3	108	2	43	18	2	68	68	52	143	19	96	10	882	466	15	20	33
Plate4_F18_Empty	0	9	0	1	0	0	56	1	2	1	0	0	1	1	0	6	0	0	0	0	0	1	0	0	0	1	0	0	0	0	0	0	0	1	0	1	0	5	3	0	0	0
Plate4_F19_Empty	5	95	1	13	9	7	1025	18	44	27	2	3	90	36	9	127	15	3	28	8	8	9	1	0	1	20	1	1	3	1	3	5	3	13	1	9	3	148	159	1	4	5
Plate4_F20_Empty	0	11	0	0	1	0	123	5	2	1	0	0	3	8	0	14	0	0	3	1	0	0	0	0	0	1	0	0	0	0	0	0	1	1	0	0	0	7	1	0	0	1
Plate4_F21_Empty	4	35	0	2	6	4	435	9	17	8	0	1	0	20	0	34	4	3	14	3	4	6	0	0	0	4	0	0	1	0	0	0	0	4	1	3	0	23	3	0	1	2
Plate4_F22_Empty	1	25	0	0	1	1	304	5	11	6	0	1	1	8	2	10	0	0	4	2	1	1	0	0	0	4	0	1	0	0	0	0	0	2	0	1	0	35	22	0	2	0
Plate4_F23_Empty	6	136	0	20	6	14	842	32	63	41	0	6	0	63	7	74	10	4	25	11	6	13	0	1	0	25	0	8	3	5	0	0	2	6	2	28	1	289	111	1	4	7
Plate4_F24_Empty	0	44	1	4	16	8	640	10	29	13	0	2	0	38	3	33	4	2	23	4	6	7	0	0	1	18	0	1	1	2	0	0	2	1	2	3	0	29	7	0	3	1
Plate4_G1_Empty	29	876	3	61	33	46	3263	172	336	127	13	22	2	244	38	169	55	19	111	35	16	49	0	2	0	78	0	15	16	13	5	7	7	20	17	24	2	359	184	5	2	22
Plate4_G2_PGRN KO treated	1878	34073	215	7482	1973	3399	214032	6718	13117	9147	537	1285	87	10756	3615	18773	3037	1560	5000	4072	991	2187	45	114	23	5222	265	1614	1134	551	50	83	371	1867	417	4554	72	42636	25647	587	266	919
Plate4_G3_PGRN KO treated	724	5410	6	1823	600	20	58129	1326	905	2665	143	10	21	1526	348	15837	5261	78	586	37	833	22	70	125	0	3693	2	840	5	2	18	26	14	514	3782	1006	185	5472	2674	1025	577	18
Plate4_G4_PGRN KO treated	764	5793	16	2099	777	353	127159	450	1235	3696	178	54	15	3715	135	25038	3223	239	771	1201	449	86	43	249	36	2329	1	489	57	17	21	34	125	398	367	351	22	23786	10912	332	316	531
Plate4_G5_PGRN KO treated	653	25019	111	2311	904	1773	118425	4059	8148	4577	290	610	14	5953	1892	9465	1184	683	2538	2073	444	1331	18	64	17	2505	153	656	525	297	69	31	199	237	195	2976	15	31164	23201	128	107	670
Plate4_G6_PGRN KO treated	624	5101	4	29	9	16	7145	37	1326	544	4	225	10	2089	493	880	19	9	522	842	4	833	0	4	0	1200	3	10	5	2	11	345	133	1879	2	246	3004	2319	764	384	5	392
Plate4_G7_PGRN WT Ctrl	680	3814	76	2068	1167	358	108857	713	1840	3822	243	141	12473	3838	79	67455	4098	556	1745	698	1428	211	101	202	25	2415	0	717	172	40	47	33	168	108	535	154	146	7693	4095	291	934	927
Plate4_G8_PGRN KO treated	517	16222	52	1433	959	753	134791	2029	4043	3255	214	335	120	5961	609	9447	934	419	2776	838	576	845	15	148	28	2762	63	413	246	92	33	39	178	197	227	1269	11	32429	20351	93	150	438
Plate4_G9_PGRN KO treated	1437	12866	125	4738	1196	696	192441	218	3740	7054	464	143	36	6367	286	36741	4960	278	2783	1106	1050	53	84	1005	56	7455	112	171	122	6	52	343	25	731	1679	561	626	22313	10716	1199	1580	1522
Plate4_G10_PGRN KO treated	1696	7620	120	2701	959	558	99522	350	1007	5812	255	121	24	4788	235	41212	5685	376	2161	2837	939	27	68	726	0	3959	33	125	56	5	35	209	147	1142	1678	287	402	8050	2922	548	824	1237
Plate4_G11_PGRN KO treated	1440	24952	163	4698	1678	1640	174352	3857	9153	8562	716	756	25	10369	1392	17531	2220	909	5363	1784	844	1439	65	220	32	4399	112	816	678	456	63	57	323	332	293	3216	75	52205	32961	254	485	1069
Plate4_G12_PGRN KO treated	1013	11463	41	2089	1194	643	171630	1366	4254	4944	550	309	29	8260	366	24346	3722	574	2061	1207	1028	463	93	315	51	3121	60	710	224	99	35	45	239	616	371	828	24	29663	10021	232	340	588
Plate4_G13_PGRN KO Ctrl	977	57792	232	5178	1523	2600	79770	8311	20854	4711	241	1153	144	16689	2937	10886	3059	1385	7426	1997	540	3345	30	174	32	4621	168	934	857	604	60	56	97	651	576	2084	17	21608	16704	452	433	3422
Plate4_G14_Empty	112	3909	9	181	151	45	10272	363	828	590	13	124	57	674	322	2393	114	100	276	491	169	168	4	13	0	395	5	52	201	10	12228	217	192	462	22	194	15	2049	1329	79	24	267
Plate4_G15_Empty	300	5176	1	620	28	380	9558	1092	525	920	4	13	255	2528	257	3364	37	202	737	335	19	211	1	5	3	641	1	192	12	2	356	119	30	492	15	468	3	3036	726	5	14	159
Plate4_G16_Empty	109	2148	18	257	109	150	13716	400	743	536	45	64	78	671	130	1406	144	62	435	169	73	133	1	15	3	311	14	82	50	23	68	70	73	114	27	260	10	3013	1936	24	31	78
Plate4_G17_Empty	25	558	2	87	32	69	3965	107	205	155	7	27	36	251	46	548	86	22	114	61	26	44	1	14	0	104	1	36	11	7	54	54	34	94	16	67	6	833	457	6	13	30
Plate4_G18_Empty	12	203	0	32	16	11	2379	30	66	56	7	5	28	92	13	233	23	11	23	10	14	10	2	5	1	40	0	5	2	0	7	4	5	18	5	19	0	393	152	5	3	11
Plate4_G19_Empty	7	136	0	12	2	5	584	18	21	12	1	4	3	43	7	64	9	6	13	8	2	6	0	0	0	17	0	5	1	0	5	3	4	13	3	6	0	70	42	1	1	2
Plate4_G20_Empty	2	35	0	19	5	5	761	5	14	17	3	0	66	28	1	345	20	1	10	8	8	2	0	2	0	17	0	4	0	1	1	1	1	10	1	3	1	75	46	3	5	10
Plate4_G21_Empty	2	42	0	3	2	2	333	7	8	12	1	1	0	17	0	26	0	0	8	0	1	3	0	0	0	8	1	5	2	0	0	0	2	0	1	3	0	76	26	0	0	0
Plate4_G22_Empty	0	9	0	0	1	0	80	0	2	4	1	1	0	4	0	6	1	0	3	0	0	1	0	1	0	1	0	0	0	0	0	0	0	1	0	3	0	7	9	0	1	0
Plate4_G23_Empty	23	387	3	57	24	27	3054	71	127	104	11	11	0	124	14	246	34	14	65	26	14	23	0	4	0	63	3	13	5	6	0	4	1	4	4	54	4	813	507	3	9	7
Plate4_G24_Empty	20	99	2	42	17	2	1795	4	37	48	7	2	1	46	4	292	47	4	24	5	11	0	3	4	0	76	1	6	1	0	0	0	1	5	14	8	4	167	116	10	15	13
Plate4_H1_Empty	29	657	4	98	55	65	7177	126	234	217	24	21	174	317	49	991	102	24	143	49	48	43	3	5	0	138	7	30	14	13	10	30	15	42	19	60	3	719	394	6	19	27
Plate4_H2_PGRN KO treated	625	4636	27	1276	964	284	178497	451	1245	3777	373	76	36	2793	154	36636	1737	160	751	1012	617	104	53	69	52	3153	27	308	104	11	58	298	141	424	217	443	244	18088	13162	812	261	630
Plate4_H3_PGRN KO treated	562	14657	91	2018	745	1193	97082	3451	5693	3702	155	454	16	4836	1848	10309	1319	468	1673	1902	405	1142	8	65	7	1757	85	352	415	159	20	32	158	207	107	1908	3	24151	14562	80	115	640
Plate4_H4_PGRN KO treated	908	21876	146	3531	1204	2065	115708	4697	8439	5433	435	735	25	6462	2600	11676	1618	807	3036	2200	491	1610	18	72	30	2953	131	940	600	400	36	22	275	265	302	3034	50	36519	23103	212	223	1033
Plate4_H5_PGRN KO treated	932	24462	116	2538	986	1894	131131	5102	7850	4857	246	716	23	6757	2331	9068	1365	658	2923	2136	445	1725	30	84	8	2697	155	899	602	242	52	37	174	263	227	2696	33	29692	27376	184	156	899
Plate4_H6_PGRN KO treated	1866	10067	94	5175	1522	594	155265	367	2940	6710	293	113	33	5831	288	41837	3455	357	2027	1828	1122	50	196	392	14	5258	19	619	142	40	101	80	353	542	1293	627	145	33235	14858	1027	1076	928
Plate4_H7_PGRN WT Ctrl	94	1381	18	269	127	268	12242	520	686	734	31	83	1947	708	231	2551	220	148	535	114	100	226	4	10	2	360	16	97	70	44	4	3	16	13	29	221	5	1410	1571	18	60	162
Plate4_H8_PGRN KO treated	982	13560	74	4675	1927	717	179696	1117	4814	6418	757	219	40	7937	500	28114	4013	585	3038	2089	1078	315	69	445	52	4284	59	878	300	99	30	115	304	524	719	774	14	32447	12528	424	314	998
Plate4_H9_PGRN KO treated	1199	16661	208	4776	2491	1504	179251	3086	9285	7908	829	608	23	11074	1131	36958	4686	1129	5433	1697	1762	1343	105	275	52	4982	127	910	467	422	37	55	151	592	645	820	66	16378	3683	236	621	849
Plate4_H10_PGRN KO treated	946	29832	195	2899	1726	1821	110042	5057	12631	6452	273	800	13	9996	1877	15234	3118	1176	5655	1760	731	2135	55	203	40	3223	119	705	550	411	39	33	96	301	337	1285	4	14117	6679	127	150	811
Plate4_H11_PGRN KO treated	804	24716	153	2845	1288	1672	143269	3943	8984	5615	405	688	25	8466	1335	12331	1742	797	4218	1549	620	1886	32	128	37	3241	112	864	600	301	37	54	176	270	264	2395	5	29087	21422	188	198	678
Plate4_H12_PGRN KO treated	955	31526	206	4798	1614	2774	130628	5576	13529	7551	302	1062	24	9904	2290	15636	2260	1440	8148	1868	671	2530	34	116	34	3601	235	768	723	795	43	31	133	265	323	2508	4	20719	13908	190	256	1100
Plate4_H13_PGRN KO Ctrl	823	32757	131	3308	1385	1871	135225	5248	8635	6308	444	703	19	10271	1832	10166	1555	849	6050	1510	619	1909	34	173	27	4064	173	566	649	503	26	34	171	271	207	2575	37	23008	20447	198	311	944
Plate4_H14_Empty	67	4230	188	288	60	302	17230	1099	1297	567	157	316	393	2570	170	3158	309	205	805	699	241	259	4	17	2	167	12	271	29	17	1619	1201	886	2496	17	1433	49	4672	2489	191	289	491
Plate4_H15_Empty	796	1735	1	281	33	59	12286	367	1224	962	34	16	24	1564	81	5800	44	107	254	471	243	509	0	11	2	239	223	1091	10	5	212	36	99	60	11	256	3	1989	3239	9	26	482
Plate4_H16_Empty	8	205	2	18	15	12	1657	17	74	40	7	5	21	83	10	204	16	9	35	9	13	11	0	2	1	20	1	10	6	2	6	2	4	9	3	22	1	191	116	2	7	15
Plate4_H17_Empty	24	382	4	80	33	32	3029	71	158	136	7	15	29	200	29	412	58	21	97	38	31	38	1	9	3	78	6	25	18	12	39	53	29	93	15	72	6	636	324	8	13	31
Plate4_H18_Empty	3	15	0	4	1	3	217	2	6	8	2	0	4	7	2	22	1	1	3	1	1	0	0	0	0	2	0	0	0	0	6	2	2	3	0	0	0	25	11	0	0	1
Plate4_H19_Empty	10	200	0	28	8	10	1697	28	60	49	6	1	100	61	8	208	17	5	38	17	9	16	0	2	0	22	0	14	6	1	3	7	3	14	4	27	1	190	163	2	5	13
Plate4_H20_Empty	14	336	3	114	31	26	4395	70	163	103	9	13	4	165	26	443	66	13	72	38	22	17	0	3	1	82	0	18	13	6	5	6	10	13	20	31	1	726	436	4	11	16
Plate4_H21_Empty	2	57	0	7	5	5	614	7	27	8	0	1	0	28	4	42	5	3	12	5	3	3	0	0	0	7	1	4	2	0	0	0	0	2	4	3	0	25	6	0	2	2
Plate4_H22_Empty	7	308	2	28	17	25	1496	58	114	58	1	6	0	85	14	100	32	7	38	18	7	18	1	3	0	33	1	4	6	8	2	1	2	10	3	8	1	126	40	3	0	4
Plate4_H23_Empty	12	157	2	20	9	12	1233	26	92	38	3	3	0	70	10	89	9	3	24	7	5	21	0	0	0	29	0	8	3	0	1	1	2	5	3	27	0	364	167	0	7	2
Plate4_H24_Empty	71	1756	19	294	94	146	9452	311	706	413	20	52	6	590	119	1078	158	71	401	121	63	139	2	6	2	267	19	60	39	32	3	6	17	25	29	195	4	1752	1337	11	30	50
Plate4_I1_Empty	36	1168	4	84	48	67	3296	184	388	123	10	31	1	314	38	344	70	42	196	50	18	86	0	0	3	113	5	25	15	14	7	15	15	18	11	51	0	509	349	2	8	39
Plate4_I2_PGRN KO treated	1637	25296	169	6306	1629	3340	202782	6804	9780	9268	394	1127	36	8910	3171	16848	2169	1472	5084	3306	905	2054	48	104	40	4062	236	1024	831	525	107	174	394	1828	305	4780	20	41766	34566	582	313	1063
Plate4_I3_PGRN KO treated	1340	21315	303	5806	1598	2140	152212	5258	10352	6453	478	955	15	8659	2606	21685	3253	1041	4403	3074	636	2025	35	66	41	3689	190	1217	713	339	79	55	397	254	298	2988	38	32697	15937	310	146	1287
Plate4_I4_PGRN KO treated	803	18623	165	3417	1168	2301	117013	6317	9182	5630	362	792	19	7811	2594	11642	1919	846	3080	2445	495	1528	12	105	22	2824	133	766	574	301	93	38	215	313	176	2413	9	31624	18661	217	172	923
Plate4_I5_PGRN KO treated	943	11974	17	1737	209	512	48484	497	2570	2354	38	685	26	8080	436	3833	1805	823	918	210	82	802	4	69	10	2070	11	1208	52	27	423	437	760	1681	46	1663	3	9136	5283	36	59	481
Plate4_I6_PGRN KO treated	583	16445	59	1826	848	1347	121060	3011	6134	4151	202	417	19	6421	1424	12751	1327	479	2115	1559	413	1218	13	70	15	2293	81	477	367	149	34	23	121	217	167	1437	20	24774	21457	123	142	647
Plate4_I7_PGRN WT Ctrl	82	728	12	189	114	89	11856	266	457	546	30	44	1618	540	132	2755	190	92	334	83	73	122	3	9	2	246	8	91	31	20	5	4	12	10	21	107	7	1062	1141	15	54	106
Plate4_I8_PGRN KO treated	372	3986	2	2089	628	22	51931	340	1897	1384	11	7	24	2073	247	11886	2579	167	417	546	645	21	69	587	0	1858	3	116	10	0	110	72	18	518	585	352	132	2403	1569	175	418	363
Plate4_I9_PGRN KO treated	830	20561	122	2812	1216	1399	134430	3493	7721	5358	389	619	20	8071	1396	11404	1720	686	3660	1492	633	1392	27	106	39	2909	146	687	444	266	42	43	189	255	292	2270	17	32330	22074	227	246	862
Plate4_I10_PGRN KO treated	604	21629	128	1758	1553	1020	138354	4082	9967	4594	220	494	21	7864	1348	12046	2979	693	3129	1025	580	1052	42	148	22	1825	87	632	280	153	31	24	38	208	195	250	3	7246	955	164	83	573
Plate4_I11_PGRN KO treated	1435	26700	226	4150	2850	1242	221295	2117	9899	6308	641	407	35	13347	725	28177	4547	723	6072	954	1697	1087	115	400	100	5363	51	1288	524	56	48	41	223	715	743	1145	16	20270	18529	469	555	1654
Plate4_I12_PGRN KO treated	841	13616	103	3657	1921	1145	164075	2615	7007	6719	278	743	37	6476	564	22797	4544	582	4324	1374	658	1113	87	263	78	2994	68	603	412	147	32	41	104	364	593	935	4	21360	16443	340	205	1622
Plate4_I13_PGRN KO Ctrl	77	3712	15	274	143	261	15895	613	1259	622	22	117	2	1200	246	1432	251	98	647	160	73	282	4	12	3	395	20	80	61	62	4	5	6	24	29	198	1	1212	892	16	25	144
Plate4_I15_Empty	75	2395	77	95	244	197	11505	554	1216	437	152	47	2454	1688	129	7700	194	269	384	305	383	183	24	42	8	428	25	162	81	92	627	72	47	336	30	21	33	260	57	30	271	209
Plate4_I16_Empty	15	3673	2	44	144	352	12796	52	1895	984	4	9	14	2130	151	3578	2023	508	567	24	454	251	34	180	0	448	1	814	9	3	302	250	13	35	4	759	3	2933	1684	347	253	282
Plate4_I17_Empty	6	215	1	33	9	13	1525	41	68	48	5	4	73	91	19	297	22	8	31	18	12	16	1	0	0	24	2	13	3	4	15	3	4	8	5	14	3	155	90	6	10	11
Plate4_I18_Empty	5	211	2	54	20	19	2951	28	82	65	8	9	23	117	8	320	40	8	45	19	7	14	0	1	0	34	1	12	4	1	31	26	15	54	8	18	1	572	232	3	3	13
Plate4_I19_Empty	5	77	1	12	4	7	461	18	30	19	1	3	8	27	4	83	5	1	17	6	4	5	1	1	0	9	1	3	1	2	11	20	16	22	3	7	2	70	33	0	1	10
Plate4_I20_Empty	44	768	4	178	75	50	8874	109	261	209	12	27	15	327	53	936	173	28	128	68	39	40	5	31	1	194	5	26	13	8	73	60	41	171	20	78	9	1290	689	17	26	36
Plate4_I21_Empty	1	56	0	4	2	4	530	6	23	14	1	3	2	24	3	62	6	4	8	8	3	7	0	1	0	7	1	1	1	0	5	9	1	3	1	4	2	104	58	0	0	3
Plate4_I22_Empty	40	1146	5	167	55	71	10282	214	451	271	15	40	16	427	76	691	141	31	189	66	46	80	2	5	4	135	8	48	25	14	8	15	12	32	10	76	2	1391	523	13	17	33
Plate4_I23_Empty	10	187	0	43	6	7	1831	35	57	43	1	5	1	67	14	201	23	9	30	19	5	17	2	1	0	36	1	5	1	2	12	14	5	23	0	14	1	307	154	3	2	10
Plate4_I24_Empty	32	512	1	95	58	40	5833	93	214	183	10	22	4	246	24	607	139	19	143	43	24	55	6	7	2	91	2	21	12	5	6	3	1	20	15	51	1	913	681	19	10	29
Plate4_J1_Empty	22	575	9	126	54	63	5704	117	203	191	13	18	130	251	47	604	78	26	142	45	34	47	0	2	3	114	4	50	7	10	72	60	38	136	7	76	2	951	616	4	8	49
Plate4_J2_PGRN KO treated	1407	24241	135	3042	1155	2090	164927	5377	7948	6113	293	768	33	7793	2520	13961	1885	950	3221	2825	723	1606	26	86	27	2982	227	923	614	322	70	68	246	876	250	2883	10	29050	20680	362	186	727
Plate4_J3_PGRN KO treated	1348	21496	162	5163	1501	2611	133217	6232	8394	6000	384	806	21	7509	2908	17695	2361	949	3747	3440	655	2362	20	85	30	3268	188	1303	744	519	58	56	215	273	284	3268	10	31982	23775	300	202	1379
Plate4_J4_PGRN KO treated	906	21874	145	3175	903	2018	123425	5842	8634	5091	341	709	24	6411	2282	11839	1493	663	2971	2257	445	1649	25	84	19	2659	152	788	626	240	44	27	257	327	220	2407	17	27211	21983	194	129	936
Plate4_J5_PGRN KO treated	467	8413	117	2506	1791	413	156635	951	2515	3776	638	165	23	6884	362	30876	3937	397	1492	1445	1345	324	69	285	39	3353	21	490	247	33	50	22	169	589	521	452	5	16612	6528	745	309	1018
Plate4_J6_PGRN KO treated	1426	22148	136	5390	2072	1908	196858	4078	9173	6825	562	870	35	9520	1785	20314	3173	954	4505	2576	966	1326	38	167	54	4713	179	790	720	373	94	37	461	503	514	1845	6	43433	29671	368	325	1338
Plate4_J7_PGRN WT Ctrl	835	6587	142	1870	1539	800	126270	2106	4327	5242	296	445	14788	6445	1144	35783	2551	839	3752	827	1077	993	69	100	17	2868	82	664	316	200	29	38	161	69	229	730	24	9282	8663	131	612	1019
Plate4_J8_PGRN KO treated	1169	16208	191	4935	2027	1451	170242	3135	7478	6647	463	639	34	9247	1073	24698	2420	853	4442	1218	995	887	94	248	55	4965	190	1238	390	233	35	43	253	387	348	1171	98	37061	18953	351	396	1039
Plate4_J9_PGRN KO treated	737	11682	101	2949	1048	1013	120608	1936	5677	4156	373	334	24	5595	770	13824	2369	578	3092	980	537	634	29	96	18	2396	81	577	363	191	37	35	146	183	225	1115	4	25524	15578	199	236	608
Plate4_J10_PGRN KO treated	954	22316	188	3182	1494	1449	123253	4613	10333	6200	270	745	31	9830	1575	18158	2570	855	4593	1670	669	1950	33	163	23	2929	140	855	525	342	28	29	60	213	241	1515	3	17133	12602	156	235	983
Plate4_J11_PGRN KO treated	1130	11211	76	4416	1453	897	202925	531	2982	7343	240	224	34	5377	614	48879	6513	375	3113	2028	1236	280	205	510	66	4871	44	539	63	30	198	77	102	827	1561	439	8	8814	5149	812	898	1405
Plate4_J12_PGRN KO treated	1075	17359	251	3189	1939	1136	151155	3233	8499	6639	499	515	12	10023	737	27584	4676	846	4502	1797	1275	1114	68	218	54	3864	168	831	373	229	44	37	130	340	560	692	7	16085	11779	242	346	2064
Plate4_J13_PGRN KO Ctrl	772	25649	119	2775	1095	1590	155212	5093	9001	5931	333	741	268	9582	1614	13277	1632	840	3868	1423	686	1675	19	113	15	3266	115	673	510	304	235	201	231	448	198	2385	26	23978	18224	166	363	839
Plate4_J15_Empty	78	2107	60	68	259	182	11466	644	961	351	129	55	2544	1528	123	7761	161	187	244	311	421	210	26	31	5	348	20	117	34	56	698	58	35	195	35	13	35	222	42	8	240	216
Plate4_J16_Empty	85	1047	0	122	34	69	2422	163	228	33	2	32	14	342	91	1193	77	31	183	331	51	46	0	1	0	144	0	62	10	1	1011	82	3	141	2	70	1	255	315	25	1	49
Plate4_J17_Empty	4	114	0	9	6	13	831	23	31	25	4	4	47	39	7	149	12	7	17	9	13	10	0	2	0	14	4	3	3	2	7	5	4	6	1	10	3	113	52	0	8	8
Plate4_J18_Empty	0	8	0	3	1	0	36	1	1	1	0	0	0	2	0	3	0	0	1	0	0	0	0	0	0	0	0	0	0	0	0	0	0	1	0	0	0	3	4	0	0	0
Plate4_J19_Empty	11	389	14	21	45	29	2340	118	145	45	17	16	334	216	28	1000	26	32	41	25	47	47	3	8	2	58	2	16	9	9	89	19	8	47	6	6	6	123	38	1	31	31
Plate4_J20_Empty	0	9	0	0	0	1	56	1	2	0	0	0	0	2	0	2	0	0	4	1	0	0	0	0	0	0	0	0	0	0	0	1	0	0	0	0	0	10	6	0	0	0
Plate4_J21_Empty	7	71	1	14	5	6	710	12	15	30	1	2	2	24	3	52	11	2	19	6	3	4	0	1	0	12	2	3	1	1	0	0	3	6	1	10	0	145	65	0	1	1
Plate4_J22_Empty	0	9	0	0	0	0	59	0	0	0	0	0	0	0	0	5	1	0	2	0	0	0	0	0	0	0	0	0	1	0	0	0	0	0	0	0	0	6	2	0	1	0
Plate4_J23_Empty	4	110	0	13	13	9	788	27	51	28	0	3	0	67	8	82	11	4	22	12	1	14	0	1	0	16	2	2	5	2	1	0	1	3	2	12	0	109	81	1	2	1
Plate4_J24_Empty	12	125	0	30	15	12	1563	16	63	49	3	4	1	75	7	137	26	6	44	9	4	9	2	0	0	30	1	5	6	2	1	2	2	2	3	19	0	332	182	1	5	8
Plate4_K1_Empty	12	253	1	47	25	14	2479	52	91	88	6	7	179	131	17	429	28	9	48	24	12	21	0	2	1	52	2	5	13	7	22	37	19	46	7	30	1	334	216	5	8	17
Plate4_K2_PGRN KO treated	1449	16730	104	4107	1297	1414	262927	4129	7095	6814	427	602	128	8299	1644	23615	2036	765	2714	2568	911	1340	54	122	30	3580	146	1284	566	249	140	129	411	635	336	5220	198	58186	35922	280	345	1148
Plate4_K3_PGRN KO treated	521	15483	53	1570	709	1122	114117	3192	5861	3137	158	398	17	4422	2007	10662	1194	398	1602	1899	248	1233	18	60	12	1571	56	406	347	123	44	31	103	171	125	1659	6	18548	14072	63	81	501
Plate4_K4_PGRN KO treated	1612	39348	257	3797	1792	3886	188709	8754	13311	8034	508	1270	54	10682	4240	15481	2703	1256	4977	4128	720	2586	49	133	23	4909	381	1128	1019	680	81	74	408	505	389	4934	14	43252	30415	379	247	1515
Plate4_K5_PGRN KO treated	737	9239	128	3991	1312	766	188951	1130	2623	6958	568	41	35	5429	458	44168	5351	272	1180	3404	560	133	142	502	93	4752	84	940	230	46	48	49	45	992	1239	539	71	20640	12920	832	859	1125
Plate4_K6_PGRN KO treated	1349	24354	159	3443	1257	2543	147576	6822	12285	5818	414	955	23	9512	3156	15660	2362	866	3471	3177	752	2492	44	151	33	3705	161	2214	778	404	38	50	296	544	356	3443	23	29880	20719	210	339	1192
Plate4_K7_PGRN WT Ctrl	434	7480	130	1426	869	957	101556	2895	4458	3204	184	391	12520	4703	1376	25670	1473	811	2510	565	539	1540	29	59	16	1765	109	522	262	228	39	26	69	40	104	754	13	5307	7275	109	310	863
Plate4_K8_PGRN KO treated	1023	5561	78	2715	848	522	177628	405	2004	5233	358	22	40	4338	108	36659	6542	298	887	1658	228	117	175	604	69	4404	42	479	52	6	51	107	134	413	844	361	115	11377	4088	392	1003	551
Plate4_K9_PGRN KO treated	796	20864	157	2616	1112	1361	129082	3782	7769	4800	312	551	21	8462	1554	12039	1903	717	3145	1806	480	1490	38	144	15	2531	138	601	475	286	38	36	184	251	186	2029	36	22681	14791	140	264	631
Plate4_K10_PGRN KO treated	422	18430	95	1636	984	1165	105916	3359	7897	4267	186	526	12	6619	1138	11225	1879	582	2349	941	532	1590	25	91	17	1622	97	565	352	162	28	19	33	160	151	967	2	10603	7538	122	109	656
Plate4_K11_PGRN KO treated	974	24714	173	2712	1643	1471	156794	4483	9926	7529	347	751	41	10595	1451	22171	2845	945	4839	1455	766	2108	46	138	37	2904	112	820	485	282	31	36	92	225	296	1732	6	20604	18137	126	213	1528
Plate4_K12_PGRN KO treated	612	28421	134	1903	934	1551	108765	5453	9502	5435	217	754	28	7428	1895	10505	1783	831	3733	1345	497	2187	31	96	19	2362	107	659	528	400	28	25	43	206	256	1572	7	12557	10077	125	178	1330
Plate4_K13_PGRN KO Ctrl	80	1074	8	353	120	56	15064	119	368	651	18	10	10	634	25	4708	519	71	234	144	93	33	25	58	3	448	8	58	4	1	8	4	14	57	108	54	0	606	406	33	76	137
Plate4_K15_Empty	76	1493	32	28	144	83	8558	330	702	231	99	38	1671	1097	71	5809	144	121	186	196	263	141	10	37	5	241	4	133	27	33	390	32	36	189	18	18	17	142	41	24	195	149
Plate4_K16_Empty	424	6149	255	622	127	406	19544	1660	886	1060	172	370	832	2541	570	2819	572	68	804	1023	519	522	2	6	0	435	345	545	121	6	2135	41	51	968	314	484	148	2174	1391	9	26	369
Plate4_K17_Empty	53	1031	14	175	67	81	9931	197	306	238	26	45	125	430	73	991	145	30	165	98	64	73	4	18	1	174	17	51	23	13	126	26	17	73	32	103	6	1425	720	13	26	54
Plate4_K18_Empty	10	193	1	32	19	15	1920	19	66	50	3	4	6	63	10	160	37	5	40	19	5	18	0	1	0	39	1	7	2	4	5	1	2	10	6	21	2	284	134	1	2	10
Plate4_K19_Empty	43	925	5	123	68	67	10873	182	319	217	12	40	458	325	94	1331	99	41	174	69	43	88	1	6	0	148	7	36	12	16	56	26	49	108	15	68	6	1216	739	8	36	52
Plate4_K20_Empty	6	91	0	17	9	4	1146	16	33	17	3	2	30	39	8	154	21	7	16	6	2	8	1	1	0	28	1	4	2	0	14	11	3	39	1	9	0	147	84	2	4	2
Plate4_K21_Empty	8	106	0	12	6	11	818	26	40	24	1	2	2	42	7	70	8	7	20	14	5	11	1	0	0	12	0	3	1	0	1	0	0	2	0	13	0	135	84	1	1	5
Plate4_K22_Empty	12	264	2	38	12	10	2161	36	62	63	4	2	6	70	20	214	28	5	27	8	5	16	0	5	2	41	3	11	10	4	3	3	1	5	3	29	2	393	210	1	3	8
Plate4_K23_Empty	36	881	5	100	56	52	7182	148	355	237	19	33	1	323	51	687	86	38	144	41	25	68	1	5	2	116	8	25	14	9	2	1	11	11	11	90	4	980	688	4	6	37
Plate4_K24_Empty	6	168	0	15	9	15	1254	32	49	37	4	6	1	63	19	109	15	3	29	13	4	12	0	0	1	18	1	5	7	1	2	1	2	2	2	15	1	199	134	3	5	6
Plate4_L1_Empty	122	2043	8	375	145	146	21554	320	669	591	42	62	31	790	106	3694	537	87	299	194	111	126	17	47	2	459	19	64	31	9	168	338	127	647	128	123	24	1856	1114	40	65	133
Plate4_L2_PGRN KO treated	2259	43723	465	8966	2194	4842	218842	10985	17414	11841	777	1789	159	12784	5593	27126	4565	1681	7748	5720	1031	3315	58	148	41	5349	271	1536	1195	784	101	95	527	673	576	3694	10	33117	14888	421	207	2493
Plate4_L3_PGRN KO treated	1637	11085	128	4949	1672	947	173839	2144	4223	5390	426	552	27	4230	999	32421	3208	371	3078	2239	832	810	17	167	52	2794	163	603	332	202	36	65	261	318	488	1379	40	32191	19042	380	207	1643
Plate4_L4_PGRN KO treated	843	19812	104	2504	904	1551	125262	4202	7439	5046	326	619	16	5879	2172	11955	1625	686	2269	2108	418	1685	12	60	17	2113	106	455	421	262	34	43	242	224	133	2541	2	25735	19711	104	107	818
Plate4_L5_PGRN KO treated	963	22330	188	3271	1115	1923	140319	4972	8603	5680	432	738	25	8256	2260	17391	2266	797	2732	2475	771	1472	30	101	32	2899	161	875	536	368	46	40	279	199	252	3236	11	33117	19562	278	171	1081
Plate4_L6_PGRN KO treated	1618	33211	334	6833	1993	3811	181544	6815	13218	9197	650	1278	43	11408	3701	19477	2801	1377	5930	2942	968	2595	50	85	42	4517	334	1337	1115	765	68	51	438	421	410	4684	108	44211	33928	350	383	1637
Plate4_L7_PGRN WT Ctrl	600	6451	97	1435	985	978	92452	3063	4006	3247	187	458	13509	4252	1338	30740	2601	918	2445	833	642	1368	21	124	17	1881	88	617	259	165	33	22	73	78	178	439	11	3705	3823	159	474	1086
Plate4_L8_PGRN KO treated	1241	25627	178	3376	1261	2341	148303	5798	10342	5862	331	905	233	8861	2301	12735	2195	921	4587	2085	770	1964	42	112	37	3468	192	972	673	359	28	32	245	300	174	3276	48	32159	27487	239	207	995
Plate4_L9_PGRN KO treated	1600	12427	62	4690	1464	902	203279	1820	4671	5962	369	352	26	7471	335	33898	4715	546	2680	1737	1443	397	69	351	52	4903	55	839	243	76	69	106	230	724	474	1036	9	27446	19179	654	544	1317
Plate4_L10_PGRN KO treated	1370	14200	210	2907	1788	1001	167790	2295	8464	8206	641	538	26	11871	762	45507	5177	922	3635	1909	1919	880	91	294	55	4012	112	1204	401	136	42	44	130	526	591	900	16	17110	11606	218	425	1409
Plate4_L11_PGRN KO treated	1718	40895	384	5255	1979	4024	156762	10881	17298	11400	489	1630	30	12578	3811	20867	3506	1744	7213	2087	984	4379	98	172	57	4421	295	1716	950	696	56	52	123	312	467	3016	9	21528	14598	284	266	2221
Plate4_L12_PGRN KO treated	1129	13422	133	3919	2040	979	204355	1422	4608	9674	485	219	29	11120	494	39767	8820	648	3209	2215	2341	400	293	566	49	4809	32	681	190	122	77	67	91	696	880	650	7	24101	9467	579	488	1338
Plate4_L13_PGRN KO Ctrl	1163	32925	229	4023	1521	2973	170714	6280	10810	7713	455	809	423	9782	2362	17993	2308	1266	5392	1873	811	2039	41	141	24	3898	163	933	834	564	126	50	186	348	216	3451	150	24568	20300	245	453	1194
Plate4_L15_Empty	97	1983	62	73	186	123	8608	422	891	317	123	52	2110	1225	110	8539	180	192	245	280	341	190	24	23	8	268	11	115	50	48	436	41	35	224	24	17	17	152	36	11	179	214
Plate4_L16_Empty	56	2263	2	101	63	34	5166	83	338	177	5	28	137	686	96	1550	144	32	206	89	196	73	1	3	0	167	1	31	3	2	210	6	100	436	2	42	6	493	412	2	23	34
Plate4_L17_Empty	18	329	1	46	19	20	3156	49	122	79	7	8	76	164	20	511	34	14	41	32	17	23	0	5	1	39	1	17	8	2	20	4	9	20	6	25	1	465	222	8	17	17
Plate4_L18_Empty	41	1163	17	138	92	96	11337	212	387	240	30	29	472	546	61	1983	158	44	163	82	89	91	9	21	4	165	10	57	17	23	123	25	29	94	17	59	5	1109	471	10	45	70
Plate4_L19_Empty	29	452	9	22	45	33	3037	93	185	68	17	18	392	250	27	1360	36	43	38	46	59	55	6	7	1	64	2	20	7	9	91	22	20	88	9	14	6	205	88	2	28	32
Plate4_L20_Empty	24	325	2	76	30	29	3738	80	127	103	3	16	162	130	26	555	61	26	88	22	17	21	5	8	1	89	3	17	10	4	13	10	5	16	11	29	1	530	306	8	19	23
Plate4_L21_Empty	10	118	3	22	11	6	1304	11	39	33	2	2	0	53	5	90	16	3	22	14	5	4	0	0	0	25	1	1	3	1	0	0	0	6	2	7	0	252	133	2	4	1
Plate4_L22_Empty	9	148	1	19	13	13	1074	38	65	36	3	3	0	60	9	129	20	2	30	12	4	20	0	1	0	28	2	7	9	1	1	1	0	5	2	13	0	155	92	0	3	8
Plate4_L23_Empty	128	1987	9	318	106	189	17308	407	740	607	17	94	6	710	161	2178	348	76	341	135	60	183	6	29	3	341	15	95	26	22	20	11	10	53	93	155	1	1685	1066	35	46	97
Plate4_L24_Empty	75	833	9	215	103	56	9727	133	352	277	30	33	1	360	38	1404	223	35	170	82	68	55	4	16	1	179	7	29	16	10	2	3	9	29	35	44	10	1128	860	24	20	69
Plate4_M1_Empty	25	405	4	70	28	34	4184	65	123	109	4	22	145	142	29	365	90	14	66	37	17	25	0	3	1	63	3	18	6	4	23	34	26	67	8	33	3	512	372	13	8	19
Plate4_M2_PGRN KO treated	1018	16556	91	2672	955	1420	179637	3827	5880	5410	272	585	40	6079	1636	13808	1682	608	2873	2607	402	1426	12	44	17	2457	139	743	450	205	78	171	331	429	207	4004	69	41010	25026	159	150	952
Plate4_M3_PGRN KO treated	1105	14944	85	3021	1105	1144	173348	3412	5246	5409	231	454	23	6683	1469	12100	1666	449	2463	2260	465	1226	15	75	13	2965	160	875	384	172	48	58	225	172	191	2425	11	33517	26709	297	119	1166
Plate4_M4_PGRN KO treated	1013	22584	110	3299	1050	2265	159731	5581	7834	5512	333	754	30	6950	2471	13189	1626	858	2918	2942	422	1828	29	66	16	2563	101	917	632	357	47	34	345	386	212	3517	11	32877	26623	167	137	1008
Plate4_M5_PGRN KO treated	1091	22503	191	3711	1395	2037	202464	5313	9148	6409	523	823	45	9067	2804	18606	2539	864	2741	2719	706	1952	26	90	28	3532	124	1803	619	252	71	76	275	381	363	3880	38	35982	28142	184	287	1072
Plate4_M6_PGRN KO treated	1285	7597	167	4571	1032	525	190725	762	3008	4478	402	143	30	5046	306	40665	4474	350	1719	2508	657	223	88	415	95	4155	47	828	99	8	46	82	202	611	658	413	15	22620	9585	653	382	988
Plate4_M7_PGRN WT Ctrl	1211	17085	156	2366	1813	1921	179088	5588	7864	6013	307	917	18734	8135	3259	46440	3419	1540	4484	1372	1016	2647	39	135	24	2996	146	1035	551	231	73	71	153	227	276	1265	19	10333	7047	230	560	1241
Plate4_M8_PGRN KO treated	1463	14003	111	4347	1528	1038	161174	3897	7716	5055	347	581	29	7480	1492	10106	2311	667	2203	1424	539	1530	22	115	35	2716	121	1013	263	138	42	40	146	390	187	1617	4	37390	30722	269	117	1014
Plate4_M9_PGRN KO treated	1221	19416	107	4353	1742	1447	183910	3390	7718	6893	327	649	34	9121	1301	20387	2337	1031	4044	1760	898	1460	62	157	27	3533	114	862	512	296	40	73	234	461	297	2384	52	38877	27944	321	334	1257
Plate4_M10_PGRN KO treated	588	23163	119	1466	1092	1360	113750	4758	11198	3803	285	675	20	7866	1801	11104	1888	728	1505	1857	730	1440	13	116	15	2290	80	1480	439	260	30	27	101	326	185	2421	23	16524	16948	128	235	1097
Plate4_M11_PGRN KO treated	1232	24325	183	3696	1608	1449	151725	4474	11216	7789	263	766	24	9402	1772	20955	2580	987	3818	1764	636	2031	68	168	36	3323	148	1044	584	394	40	33	85	285	379	1922	4	22753	18926	353	259	1540
Plate4_M12_PGRN KO treated	1010	42029	243	3958	1777	3214	120298	8381	16578	6718	245	1363	27	8831	3536	9549	4615	995	3982	2173	560	2678	57	113	26	3235	197	1324	805	614	34	74	115	394	280	1616	25	13157	3888	256	170	843
Plate4_M13_PGRN KO Ctrl	77	5438	26	199	159	267	7300	1233	1875	444	25	110	1	870	313	930	465	132	280	143	38	249	2	13	2	236	11	67	55	60	4	2	9	19	27	83	0	581	40	6	8	39
Plate4_M15_Empty	95	2534	84	120	253	197	12292	509	1006	463	246	80	2230	1535	150	9481	219	280	392	309	375	243	14	36	8	355	2	188	61	60	861	116	85	369	29	18	33	322	51	20	223	251
Plate4_M16_Empty	62	1036	2	76	24	57	2408	273	92	106	58	7	29	458	58	608	20	35	78	49	29	42	0	34	0	100	1	61	5	2	72	11	7	107	4	22	2	489	263	28	7	11
Plate4_M17_Empty	13	318	1	32	17	14	2239	53	83	54	4	10	11	93	17	273	18	9	40	27	9	12	1	3	1	36	2	11	7	3	8	23	6	35	8	27	2	275	147	2	1	20
Plate4_M18_Empty	10	348	7	21	21	24	1938	68	123	53	11	13	185	148	21	570	43	13	31	25	29	22	3	5	2	40	2	22	7	3	33	7	7	28	2	14	1	148	77	5	20	22
Plate4_M19_Empty	19	270	2	33	15	16	2211	50	82	67	3	13	64	76	29	237	28	13	46	20	10	20	3	2	0	35	0	21	6	4	18	85	11	128	4	46	5	417	230	2	5	58
Plate4_M20_Empty	61	765	6	156	73	66	10075	176	349	215	28	37	25	370	67	604	113	34	132	70	33	84	1	11	0	148	8	41	15	9	30	80	30	96	9	71	4	1665	1181	11	10	40
Plate4_M21_Empty	4	65	0	5	2	1	286	8	14	7	0	0	1	25	5	32	9	0	5	3	0	3	0	0	0	11	0	0	0	0	1	0	0	1	2	1	0	27	15	0	4	4
Plate4_M22_Empty	15	411	3	36	29	31	2717	75	191	76	5	10	0	143	35	199	36	11	33	61	24	28	2	1	2	61	0	20	4	5	0	8	10	14	3	32	2	353	304	3	10	13
Plate4_M23_Empty	10	181	4	34	9	20	1960	45	88	47	1	8	10	81	20	182	29	9	29	20	13	21	1	7	1	36	3	12	6	2	6	8	2	10	5	18	1	188	76	0	5	4
Plate4_M24_Empty	127	3593	22	420	202	311	21444	685	1268	692	29	128	28	915	273	1519	359	96	445	214	89	264	6	19	4	396	17	145	59	54	19	24	29	73	37	238	9	3202	1889	35	41	99
Plate4_N1_Empty	39	1039	6	84	55	63	6268	233	436	151	7	33	12	291	70	523	109	32	108	61	40	73	3	7	2	110	3	37	13	15	15	30	15	52	13	62	5	809	696	10	8	39
Plate4_N2_PGRN KO treated	2329	8794	22	5589	1402	640	239826	796	2114	6043	265	114	45	5238	264	41085	3605	430	3502	2807	788	136	33	186	73	4829	16	417	113	51	67	97	320	310	496	463	55	18730	23696	1035	737	1067
Plate4_N3_PGRN KO treated	484	10380	47	1403	421	614	103098	2192	3338	2920	96	269	12	3464	1041	8265	889	267	1571	1230	221	812	5	36	12	1151	55	333	244	104	25	35	72	120	96	1993	1	22553	16749	76	72	522
Plate4_N4_PGRN KO treated	2635	29296	224	7308	2751	3618	262646	6926	12364	11222	592	1382	29	9023	2910	25115	4091	1118	7919	5467	976	2736	40	196	62	4946	259	936	978	880	70	60	575	231	240	3286	114	11841	26515	390	378	1299
Plate4_N5_PGRN KO treated	1427	26973	164	3146	1219	2323	153025	6603	8929	5266	325	876	37	7553	3075	16230	2222	830	3001	3394	587	2445	24	80	26	2676	120	1967	596	342	41	36	258	289	268	3855	64	27420	14478	164	230	846
Plate4_N6_PGRN KO treated	1094	23570	48	4851	1860	1885	35593	4008	7206	1464	11	2184	89	2627	1178	2995	8363	304	1101	1757	248	920	29	144	2	1638	118	833	540	376	75	175	385	774	14	148	30	2055	799	672	86	181
Plate4_N7_PGRN WT Ctrl	1217	22035	228	1830	1840	1523	56458	3455	8490	2066	172	1661	17383	5824	1583	5931	8005	989	1063	1900	528	804	1	103	40	2246	380	1151	318	296	27	107	617	760	280	285	45	2923	716	447	106	50
Plate4_N8_PGRN KO treated	896	21538	94	1386	1163	1362	110859	4968	9673	3350	143	540	23	6587	1815	10741	1798	602	1405	2339	287	1559	23	59	34	2316	76	1344	455	249	24	16	92	216	167	1849	5	14591	17948	103	212	883
Plate4_N9_PGRN KO treated	1925	48061	87	157	6168	2057	48899	4663	23146	3103	276	446	17	20800	3439	1658	574	952	448	14331	4484	839	11	30	78	7873	20	2550	372	143	103	2133	908	1890	118	78	191	941	346	296	42	335
Plate4_N10_PGRN KO treated	709	15562	76	1670	654	1264	107979	3657	6956	4030	170	478	29	5083	1499	9664	899	559	1396	1394	326	1416	15	69	22	1756	90	835	435	198	38	47	118	193	134	3584	25	25853	24475	95	204	830
Plate4_N11_PGRN KO treated	1239	9017	66	4063	1677	546	199689	1219	4854	5378	421	186	34	7879	317	49977	5854	484	1946	1899	1281	260	206	330	70	4055	81	974	120	95	60	51	73	542	759	487	10	20436	11063	518	557	1432
Plate4_N12_PGRN KO treated	772	44447	271	2084	1609	2653	71596	13386	21917	2732	187	1285	20	6909	2537	5132	7903	1053	1689	1544	800	1480	31	108	17	2331	180	875	542	327	37	22	15	216	423	137	6	1815	217	101	13	175
Plate4_N13_PGRN KO Ctrl	105	4449	29	241	239	227	9783	1217	2088	587	44	127	3	999	358	1397	570	141	325	237	101	246	11	9	3	289	16	114	86	57	4	7	6	25	52	90	1	750	55	12	6	52
Plate4_N15_Empty	77	1454	50	55	165	73	7853	384	599	249	121	23	1343	864	78	6687	146	152	168	186	229	129	14	21	4	208	16	137	25	36	473	36	26	187	15	10	24	145	44	8	133	167
Plate4_N16_Empty	38	1774	0	66	78	28	3008	257	220	155	0	21	58	620	83	2817	60	34	121	83	2	53	0	17	0	92	0	15	9	14	44	21	15	37	19	4	22	166	426	15	2	40
Plate4_N17_Empty	1	56	0	3	1	0	310	7	21	9	0	1	5	27	3	37	7	1	5	10	1	1	0	0	0	7	0	5	1	1	0	1	0	1	0	3	0	36	29	1	1	1
Plate4_N18_Empty	8	223	2	14	19	13	1274	56	83	33	8	5	114	89	17	352	29	14	24	14	16	14	0	3	1	34	0	14	3	6	16	4	4	18	8	11	1	125	62	4	11	10
Plate4_N19_Empty	0	23	0	1	2	2	211	2	9	5	1	2	13	14	1	42	3	0	2	1	4	2	0	0	0	3	0	0	0	1	3	4	0	7	0	0	0	31	15	0	4	4
Plate4_N20_Empty	16	461	3	35	29	31	2817	83	186	89	3	9	7	140	35	201	36	12	35	54	20	26	1	0	1	52	0	18	8	5	7	17	9	18	7	25	0	313	272	3	4	10
Plate4_N21_Empty	3	17	0	0	2	1	185	4	11	4	1	0	0	10	2	21	2	0	2	0	1	0	0	0	0	2	0	0	1	0	0	0	0	0	0	1	0	33	27	0	0	1
Plate4_N22_Empty	17	298	2	30	15	22	2710	65	113	70	2	8	6	90	25	196	30	12	21	41	10	27	0	0	2	32	1	19	5	2	3	2	5	8	6	45	2	463	371	4	2	13
Plate4_N23_Empty	2	43	2	8	2	4	600	5	16	21	0	1	0	12	5	35	1	2	15	3	0	2	0	4	0	11	1	2	1	0	0	0	0	3	0	6	1	81	51	0	1	5
Plate4_N24_Empty	22	675	2	22	49	29	1348	166	324	55	6	18	0	152	36	106	80	14	19	73	25	19	0	3	0	59	0	35	6	6	2	16	8	10	3	4	2	69	38	6	1	2
Plate4_O1_Empty	80	754	5	429	65	68	18382	89	230	544	31	19	294	422	38	3844	348	49	185	145	126	26	10	30	5	371	4	71	14	5	303	343	250	779	58	63	40	1550	778	91	119	103
Plate4_O2_PGRN KO treated	3632	9483	16	4024	1158	799	194410	504	2500	6533	250	270	47	2447	609	40344	6786	403	1240	4420	1268	209	156	148	157	6998	21	165	55	32	689	641	873	304	2603	1488	1022	12108	7424	1530	2176	119
Plate4_O3_PGRN KO treated	1425	10434	6	11001	305	1061	264032	470	3066	9971	182	133	39	2944	513	50492	5291	28	4782	3779	2173	33	39	398	82	8764	80	1894	12	181	74	170	239	697	980	498	3	6792	8092	2963	1319	1175
Plate4_O4_PGRN KO treated	1912	24272	182	3298	1463	2233	235064	5842	8793	7135	561	864	26	7309	2312	22948	3403	847	4865	4117	880	2277	46	77	38	3032	207	1213	806	552	57	62	317	267	183	1451	103	7123	5365	196	436	545
Plate4_O5_PGRN KO treated	1946	29991	304	6324	1648	3658	263707	7436	11093	9111	661	1176	32	9642	3413	26460	3343	1265	5428	4342	840	2713	58	92	54	4445	286	1767	927	513	74	107	301	379	424	4585	35	34404	25890	333	281	1340
Plate4_O6_PGRN KO treated	895	11662	17	3638	1226	1619	83903	2880	5664	2988	254	1169	258	5787	1820	9565	3685	619	1694	1756	894	862	11	75	86	2581	40	458	490	362	115	177	136	1541	449	385	137	5198	2608	129	81	254
Plate4_O7_PGRN WT Ctrl	1941	5660	222	5762	2358	978	256720	684	3029	8397	613	134	16935	7137	545	219202	13419	1485	3718	1580	4992	430	109	224	94	4580	12	1354	22	27	186	139	150	217	474	554	1274	9768	6577	972	3691	2062
Plate4_O8_PGRN KO treated	1289	15780	220	3741	1869	1915	151756	5498	11626	5236	375	809	84	7840	2860	27056	2507	1128	4166	2028	671	2462	50	127	35	2784	180	1069	593	500	45	33	226	186	211	2816	14	20730	10147	175	231	649
Plate4_O9_PGRN KO treated	970	5565	63	3846	658	486	159791	282	1753	4929	300	34	23	3783	271	34654	3721	460	1158	1339	931	85	171	261	76	3380	31	452	85	32	34	234	117	558	622	264	206	11830	7411	817	755	646
Plate4_O10_PGRN KO treated	806	19633	80	1742	988	1080	139394	3816	7437	4026	182	467	21	6387	1589	13673	1244	574	1394	1769	460	1564	32	87	21	1970	87	513	394	166	34	26	76	217	120	2805	10	18201	15170	112	161	673
Plate4_O11_PGRN KO treated	1599	23956	213	4948	1869	1863	205515	6152	12034	8351	429	1087	22	9104	2486	26494	4478	1080	3978	2877	1002	1979	53	160	41	3376	160	921	644	370	50	55	198	362	395	3053	12	32508	19948	283	196	1272
Plate4_O12_PGRN KO treated	1062	15239	109	2751	806	1416	147042	3948	6337	5042	381	627	23	6532	1950	18084	1606	641	2377	1793	479	1370	34	102	18	2204	124	1115	461	266	40	38	185	203	273	2389	180	19339	13078	126	284	770
Plate4_O13_PGRN KO Ctrl	376	2244	36	882	255	97	19247	175	2282	1272	149	34	61	1169	84	6658	1712	111	870	444	169	94	69	78	46	1794	15	129	27	21	45	50	37	122	334	164	4	1724	260	86	84	132
Plate4_O14_Empty	221	9229	159	373	43	89	18190	88	1544	841	8	11	52	2043	960	5408	657	22	738	1034	23	37	2	121	0	535	3	69	16	3	803	80	128	164	187	559	96	2747	2685	7	124	87
Plate4_O15_Empty	1391	7473	6	761	197	820	13703	934	1910	953	142	130	44	1638	358	2468	140	16	985	678	232	248	1	14	1	362	6	692	166	4	250	57	136	975	16	584	4	1915	2696	6	9	279
Plate4_O16_Empty	36	1242	19	78	3	81	3002	190	193	90	1	31	69	170	65	672	123	70	94	113	3	37	8	2	10	90	24	58	29	1	139	64	4	236	51	66	1	435	354	14	9	70
Plate4_O17_Empty	39	485	3	83	44	28	5708	61	174	115	11	11	19	210	24	589	66	3	76	51	16	38	0	12	3	90	2	26	12	7	15	16	15	56	9	45	1	676	365	7	12	14
Plate4_O18_Empty	0	133	0	21	5	11	730	18	52	20	0	3	5	44	10	71	12	9	9	7	0	5	0	1	0	6	0	6	0	0	1	2	2	5	5	8	0	85	49	0	0	1
Plate4_O19_Empty	141	2166	13	259	118	157	15343	355	742	396	35	72	73	621	116	1531	194	55	308	132	71	132	1	17	1	231	9	109	33	17	92	84	76	192	34	178	6	2340	1602	17	28	61
Plate4_O20_Empty	3	134	0	20	12	4	1789	15	35	36	7	7	18	47	5	259	26	4	21	8	5	7	1	4	0	41	1	3	3	1	5	20	3	34	9	12	8	209	101	2	2	4
Plate4_O21_Empty	18	225	2	49	19	22	3183	36	71	93	4	8	5	74	20	413	46	7	27	22	11	15	0	3	0	69	1	8	6	0	2	4	3	10	4	16	2	283	183	5	11	11
Plate4_O22_Empty	2	40	0	7	4	3	697	4	23	9	2	2	0	25	3	69	5	3	10	5	2	3	0	2	0	8	0	6	3	1	0	1	2	3	0	5	0	111	57	2	2	2
Plate4_O23_Empty	10	257	0	31	17	22	2674	46	105	61	1	4	0	101	23	232	23	7	33	26	9	21	1	2	1	32	1	14	6	6	1	0	2	9	3	43	0	327	224	3	1	9
Plate4_O24_Empty	44	328	1	117	30	30	8880	42	130	124	4	5	6	134	31	787	117	12	43	51	30	12	1	5	0	112	3	19	8	4	4	11	7	20	17	25	8	497	297	25	15	23
Plate4_P1_Empty	19	217	3	34	13	22	2778	42	104	76	6	4	28	96	28	447	38	7	51	20	16	18	2	1	0	44	1	13	4	5	21	33	24	49	7	41	1	287	171	0	10	15
Plate4_P2_PGRN KO treated	8170	36079	259	6014	8060	3817	1006240	9549	18543	12409	443	4885	164	14760	2667	18171	5749	1280	3034	4884	3817	1780	44	93	446	6702	980	2306	505	305	803	307	1933	2915	514	786	72	12202	6162	1989	413	1006
Plate4_P3_PGRN KO treated	1850	19543	117	4606	1795	1678	255102	4500	7928	7632	197	766	34	7189	1344	16321	1818	476	8383	3592	451	2347	15	50	43	3469	170	1516	638	377	59	58	244	188	233	1913	7	10647	33100	310	268	1544
Plate4_P4_PGRN KO treated	6090	65762	674	14464	5820	10060	468492	15456	30225	22684	518	3386	73	19420	6103	39563	10956	2836	27932	9632	1869	7268	133	199	98	10337	656	1977	2625	2185	138	192	635	533	805	4772	42	17128	27473	888	638	2325
Plate4_P5_PGRN KO treated	2033	24948	266	4923	1644	3097	251736	7187	12137	9124	243	1292	42	9326	3025	23704	3456	1031	7135	3297	747	3391	41	72	46	3257	192	936	853	420	64	58	170	297	237	2878	16	22430	19119	187	139	2195
Plate4_P6_PGRN KO treated	2181	22436	240	4546	1897	1826	249118	4920	11402	10441	449	1124	61	10387	2592	38377	5431	1158	6195	3604	880	2857	48	102	52	4299	212	1490	641	311	75	75	116	390	532	1945	25	18759	13001	248	250	1954
Plate4_P7_PGRN WT Ctrl	933	3947	118	1761	1383	610	149098	1587	3048	4039	340	293	11728	4518	832	83093	4816	768	2968	990	830	690	36	48	31	2165	41	570	191	119	55	42	61	90	257	383	14	4355	2357	106	573	817
Plate4_P8_PGRN KO treated	1983	6929	6	3615	658	1417	96497	2722	1736	4150	1147	35	172	3430	492	19360	7642	753	1559	2171	590	961	225	521	5	3271	478	673	16	11	48	43	156	1198	1148	531	7	6917	3773	947	911	672
Plate4_P9_PGRN KO treated	1538	14884	147	4033	1561	1607	141259	6168	10141	6224	424	777	17	8239	2152	31656	2330	1199	3661	1978	887	2007	35	87	36	2635	138	1334	553	379	24	53	242	240	250	3070	20	22419	16769	185	246	1002
Plate4_P10_PGRN KO treated	1765	13224	137	4620	2290	907	225445	1811	5828	5444	831	282	27	9392	769	57210	8527	603	1684	1730	2169	234	459	310	65	5356	85	897	267	37	90	107	293	670	1249	398	48	11429	1356	1161	490	416
Plate4_P11_PGRN KO treated	1750	20457	226	4302	2579	3071	324677	6467	7482	18468	337	1512	41	6616	3017	17331	4068	1177	2114	2668	1414	1658	74	91	76	2534	285	1395	900	503	59	173	416	769	418	629	31	5195	777	346	158	302
Plate4_P12_PGRN KO treated	1293	9116	76	3446	1541	1037	230638	2272	4642	5870	503	369	46	6833	732	48692	3607	488	2295	1675	1153	665	75	133	39	3591	74	1440	327	109	49	70	296	449	393	1192	194	33116	14443	311	637	962
Plate4_P13_PGRN KO Ctrl	226	702	17	270	67	59	10950	68	234	491	22	28	14	393	66	3004	753	6	111	313	42	34	10	87	10	368	0	104	32	12	22	24	5	22	101	124	17	393	241	22	158	81
Plate4_P14_Empty	102	1430	30	150	140	107	4303	226	278	345	33	29	8	436	148	754	138	4	129	140	82	104	0	1	0	117	1	62	95	1	108	69	79	369	2	197	2	655	499	1	53	115
Plate4_P15_Empty	462	1652	25	108	43	296	7524	558	255	505	53	118	149	364	424	679	82	31	304	245	211	58	60	5	0	298	1	121	82	41	416	184	108	280	4	162	0	830	980	36	18	76
Plate4_P16_Empty	42	765	1	55	54	93	1683	142	132	141	2	23	13	164	61	1073	92	42	70	53	20	41	0	5	0	63	1	19	33	1	61	20	17	99	1	108	6	264	321	2	2	16
Plate4_P17_Empty	72	1345	4	136	100	116	13028	231	373	321	15	51	33	447	82	1467	202	47	164	101	63	87	5	11	0	178	9	47	21	5	33	47	35	113	30	137	9	1419	886	12	21	48
Plate4_P18_Empty	27	233	1	35	15	24	2788	52	100	77	2	14	18	123	18	354	29	10	25	24	13	18	0	2	0	29	6	33	4	3	22	68	18	81	3	21	5	328	196	4	2	16
Plate4_P19_Empty	131	1812	25	270	152	146	21078	353	662	434	46	82	1078	673	147	3869	586	95	289	160	98	110	3	16	3	305	18	111	32	23	45	40	61	134	38	116	11	1312	748	28	49	66
Plate4_P20_Empty	31	659	5	77	38	53	5691	131	261	126	10	16	14	209	58	537	64	23	85	67	25	38	1	4	2	73	4	41	14	5	8	16	11	33	11	60	2	645	626	9	7	25
Plate4_P21_Empty	23	358	1	27	32	22	1571	63	159	36	4	9	0	167	39	197	27	11	35	85	31	19	0	1	1	57	1	18	5	1	0	13	3	11	2	21	0	227	151	6	2	7
Plate4_P22_Empty	21	447	2	49	15	29	4921	78	164	119	5	15	4	172	44	407	28	14	59	37	9	38	0	3	1	74	1	20	8	5	1	4	10	12	7	62	2	864	604	4	14	25
Plate4_P23_Empty	108	1263	9	305	137	118	21939	262	464	653	19	68	14	557	103	1965	299	66	177	152	99	86	5	14	6	217	10	67	36	18	13	14	24	55	47	92	8	1446	757	32	33	49
Plate4_P24_Empty	34	851	8	83	36	50	3441	269	436	107	11	31	2	196	51	396	149	24	67	51	24	39	2	3	1	69	2	29	9	15	2	3	11	11	7	41	1	416	249	5	4	18
