# Supplementary material for: Discovery of small molecules that normalize the transcriptome and enhance cysteine cathepsin activity in progranulin-deficient microglia
Source: Sci Rep. 2020 Aug 13;10:13688. doi: 10.1038/s41598-020-70534-9 (PMC7426857; doi:10.1038/s41598-020-70534-9)
Supplement: Supplementary file 2 — Supplementary information 2. [file 41598_2020_70534_MOESM2_ESM.xlsx]

## Sheet: plate1cellcounts
Well		Nuclei Count	Mean Nuclei Intensity	Objects Filtered	Objects Thresholded
A - 2		2934	2286.97	2934	2934
A - 3		2859	2183.7	2859	2859
A - 4		2762	1928.9	2762	2762
A - 5		2757	2233.47	2757	2757
A - 6		2559	1944.88	2559	2559
A - 7		2197	1779.53	2197	2197
A - 8		2363	1979.89	2363	2363
A - 9		2626	1886.62	2626	2626
A - 10		2346	1818.97	2346	2346
A - 11		2722	2113.26	2722	2722
A - 12		2177	1846.15	2177	2177
A - 13		2376	2068.71	2376	2376
A - 14		2295	1946.74	2295	2295
A - 15		1780	1846.7	1780	1780
A - 16		2148	1826.31	2148	2148
A - 17		1757	2213.88	1757	1757
A - 18		1823	2144.94	1823	1823
A - 20		2077	2152.27	2077	2077
A - 21		2146	2469.42	2146	2146
A - 22		2416	2400.88	2416	2416
A - 23		3055	2574.45	3055	3055
A - 24		2789	2497.58	2789	2789
B - 2		35	1951.61	35	35
B - 3		2663	2283.29	2663	2663
B - 4		2853	2198.76	2853	2853
B - 5		2704	1909.36	2704	2704
B - 6		2969	2071.07	2969	2969
B - 7		2462	2092.44	2462	2462
B - 8		2659	2017.25	2659	2659
B - 9		2230	1915.21	2230	2230
B - 10		2263	1989.87	2263	2263
B - 11		2596	2233.43	2596	2596
B - 12		2371	1968.46	2371	2371
B - 13		2683	2008.35	2683	2683
B - 14		2142	2049.56	2142	2142
B - 15		2091	2140.72	2091	2091
B - 16		1853	2039.14	1853	1853
B - 17		1530	2100.93	1530	1530
B - 18		1872	1962.86	1872	1872
B - 20		2087	2324.27	2087	2087
B - 21		2333	2367.87	2333	2333
B - 22		3139	2504.57	3139	3139
B - 23		2926	2301.29	2926	2926
B - 24		3082	2399.79	3082	3082
C - 2		2875	2430.97	2875	2875
C - 3		2577	2176.91	2577	2577
C - 4		2714	2209.46	2714	2714
C - 5		2466	2288.38	2466	2466
C - 6		2668	2237.99	2668	2668
C - 7		2062	1799.52	2062	2062
C - 8		2074	1979.47	2074	2074
C - 9		2392	1842.81	2392	2392
C - 10		2148	2019.94	2148	2148
C - 11		2510	2048.81	2510	2510
C - 12		1940	2214.77	1940	1940
C - 13		2079	1973.8	2079	2079
C - 14		2189	2011.19	2189	2189
C - 15		2132	2066.25	2132	2132
C - 16		2229	1977.09	2229	2229
C - 17		2274	1967.11	2274	2274
C - 18		2239	2069.51	2239	2239
C - 20		2104	2174.54	2104	2104
C - 21		2119	2368.74	2119	2119
C - 22		2395	2299.78	2395	2395
C - 23		3047	2330.82	3047	3047
C - 24		2829	2289.17	2829	2829
D - 2		81	1634.45	81	81
D - 3		2760	1961.88	2760	2760
D - 4		2860	2515.97	2860	2860
D - 5		3097	1947.99	3097	3097
D - 6		2581	2474.02	2581	2581
D - 7		2552	2141.67	2552	2552
D - 8		2778	1969.49	2778	2778
D - 9		2473	1880.02	2473	2473
D - 10		2370	2055.62	2370	2370
D - 11		2461	2088.3	2461	2461
D - 12		2341	1999.91	2341	2341
D - 13		2443	2091.97	2443	2443
D - 14		2082	2033.92	2082	2082
D - 15		2020	1982.82	2020	2020
D - 16		1616	2308.04	1616	1616
D - 17		1925	2095.88	1925	1925
D - 18		2217	2141.16	2217	2217
D - 20		2188	2185.87	2188	2188
D - 21		1954	2290.95	1954	1954
D - 22		3144	2384.11	3144	3144
D - 23		3035	2188.05	3035	3035
D - 24		2999	2316.48	2999	2999
E - 2		2997	1916.16	2997	2997
E - 3		2891	2162.82	2891	2891
E - 4		2839	2282.46	2839	2839
E - 5		2645	2178.62	2645	2645
E - 6		2338	2094.53	2338	2338
E - 7		2509	1814.48	2509	2509
E - 8		2183	2157.96	2183	2183
E - 9		1606	1838.11	1606	1606
E - 10		2419	2120.22	2419	2419
E - 11		2505	1931.41	2505	2505
E - 12		2590	2016.14	2590	2590
E - 13		2462	2133.42	2462	2462
E - 14		2667	2101.07	2667	2667
E - 15		1999	2154.29	1999	1999
E - 16		2014	1838.59	2014	2014
E - 17		2212	2216.86	2212	2212
E - 18		2200	2174.95	2200	2200
E - 20		2352	2207.84	2352	2352
E - 21		2150	2472.42	2150	2150
E - 22		2147	2232.6	2147	2147
E - 23		2980	2467.48	2980	2980
E - 24		3011	2214.57	3011	3011
F - 2		2598	2385.24	2598	2598
F - 3		3049	1698.96	3049	3049
F - 4		2824	2224.78	2824	2824
F - 5		2948	2028.44	2948	2948
F - 6		2941	1994.5	2941	2941
F - 7		2274	2207.56	2274	2274
F - 8		2607	2247.75	2607	2607
F - 9		2522	2001.93	2522	2522
F - 10		2517	2072.93	2517	2517
F - 11		2444	1975	2444	2444
F - 12		2191	2186.12	2191	2191
F - 13		2766	2158.04	2766	2766
F - 14		2084	2168.52	2084	2084
F - 15		1890	2092.48	1890	1890
F - 16		1143	2162.54	1143	1143
F - 17		1787	1957.27	1787	1787
F - 18		2327	2058.16	2327	2327
F - 20		2463	2362.9	2463	2463
F - 21		2153	2289.38	2153	2153
F - 22		3314	2088.41	3314	3314
F - 23		3099	2251.06	3099	3099
F - 24		2777	2185.44	2777	2777
G - 2		3069	2462.81	3069	3069
G - 3		2817	2298.96	2817	2817
G - 4		2909	2046.71	2909	2909
G - 5		2606	1975.82	2606	2606
G - 6		2647	2107.36	2647	2647
G - 7		2795	1876.02	2795	2795
G - 8		2404	2243.7	2404	2404
G - 9		2514	1917.49	2514	2514
G - 10		2501	2199.87	2501	2501
G - 11		2644	2108.49	2644	2644
G - 12		2464	2193.51	2464	2464
G - 13		2103	2011.51	2103	2103
G - 14		2450	2128.96	2450	2450
G - 15		2190	2180.68	2190	2190
G - 16		1974	2082.11	1974	1974
G - 17		1381	2258.85	1381	1381
G - 18		2310	2181.42	2310	2310
G - 20		2279	2219.57	2279	2279
G - 21		2319	2360.5	2319	2319
G - 22		2294	2330.69	2294	2294
G - 23		3003	2449.76	3003	3003
G - 24		2754	2337.8	2754	2754
H - 2		2397	2256.63	2397	2397
H - 3		2846	1835.98	2846	2846
H - 4		2908	2303.21	2908	2908
H - 5		2793	1854.91	2793	2793
H - 6		2912	2414.3	2912	2912
H - 7		2438	2357.87	2438	2438
H - 8		2561	2182.69	2561	2561
H - 9		2401	2066.56	2401	2401
H - 10		2441	2430.15	2441	2441
H - 11		2548	2049.72	2548	2548
H - 12		1931	2213.07	1931	1931
H - 13		2961	1986.52	2961	2961
H - 14		2215	2073.99	2215	2215
H - 15		2397	2216.92	2397	2397
H - 16		1713	2241	1713	1713
H - 17		2078	2194.81	2078	2078
H - 18		2305	2037.02	2305	2305
H - 20		2018	2301.64	2018	2018
H - 21		2485	2249.83	2485	2485
H - 22		2978	2224.87	2978	2978
H - 23		2745	2135.93	2745	2745
H - 24		2606	2206.44	2606	2606
I - 2		2842	2446.08	2842	2842
I - 3		2501	2097	2501	2501
I - 4		2677	2019.04	2677	2677
I - 5		2679	2597.97	2679	2679
I - 6		2448	2226.85	2448	2448
I - 7		2478	1758.26	2478	2478
I - 8		2163	2022.2	2163	2163
I - 9		2406	2275.55	2406	2406
I - 10		2464	2135.01	2464	2464
I - 11		2279	2044.9	2279	2279
I - 12		2600	2053.71	2600	2600
I - 13		2293	2067.3	2293	2293
I - 14		2476	2129.77	2476	2476
I - 15		2337	2130.47	2337	2337
I - 16		2633	2240.49	2633	2633
I - 17		2503	2252.73	2503	2503
I - 18		2317	2305.55	2317	2317
I - 20		2329	2453.53	2329	2329
I - 21		2543	2230.04	2543	2543
I - 22		2077	2522.07	2077	2077
I - 23		3022	2384.23	3022	3022
I - 24		2763	2241.89	2763	2763
J - 2		2043	2617	2043	2043
J - 3		2398	1882.92	2398	2398
J - 4		2504	2390.35	2504	2504
J - 5		2556	2050.72	2556	2556
J - 6		1467	2145.41	1467	1467
J - 7		2308	2192.55	2308	2308
J - 8		2253	1948.44	2253	2253
J - 9		2086	2213.15	2086	2086
J - 10		2374	2172.1	2374	2374
J - 11		2603	2129.38	2603	2603
J - 12		2607	2109.08	2607	2607
J - 13		2593	2199.55	2593	2593
J - 14		2252	2042.57	2252	2252
J - 15		2292	2133.51	2292	2292
J - 16		2257	2337.31	2257	2257
J - 17		2131	2056.08	2131	2131
J - 18		2208	2054.19	2208	2208
J - 20		2280	2275.66	2280	2280
J - 21		2134	2360.6	2134	2134
J - 22		2737	2285.78	2737	2737
J - 23		3029	2092.02	3029	3029
J - 24		2838	2135.57	2838	2838
K - 2		2699	2262.96	2699	2699
K - 3		3044	2213.37	3044	3044
K - 4		2418	2040.72	2418	2418
K - 5		2552	2333.89	2552	2552
K - 6		2543	2296.9	2543	2543
K - 7		2226	1941.09	2226	2226
K - 8		2162	2248.43	2162	2162
K - 9		2303	2253.94	2303	2303
K - 10		2495	2177.04	2495	2495
K - 11		2482	2075.13	2482	2482
K - 12		2590	1968.12	2590	2590
K - 13		1937	2203.38	1937	1937
K - 14		2637	2179	2637	2637
K - 15		2226	2142.76	2226	2226
K - 16		2345	2004.62	2345	2345
K - 17		2223	2259.84	2223	2223
K - 18		1983	2309.81	1983	1983
K - 20		2160	1989.44	2160	2160
K - 21		2413	2199.63	2413	2413
K - 22		2366	2316.72	2366	2366
K - 23		2948	1968.8	2948	2948
K - 24		2757	2101.02	2757	2757
L - 2		2538	2459.39	2538	2538
L - 3		2483	1941.37	2483	2483
L - 4		2740	2207.76	2740	2740
L - 5		2502	2016.24	2502	2502
L - 6		2662	1989.66	2662	2662
L - 7		2089	2214	2089	2089
L - 8		2460	2173.59	2460	2460
L - 9		2318	2059.99	2318	2318
L - 10		2289	2143.1	2289	2289
L - 11		2560	1878.18	2560	2560
L - 12		2552	2131.47	2552	2552
L - 13		2712	2246.47	2712	2712
L - 14		2690	2123.52	2690	2690
L - 15		1689	2186.84	1689	1689
L - 16		1891	2370.21	1891	1891
L - 17		2139	2414.7	2139	2139
L - 18		1542	1952.25	1542	1542
L - 20		2744	2143.27	2744	2744
L - 21		2295	2220.02	2295	2295
L - 22		3016	2300.3	3016	3016
L - 23		3037	2034.67	3037	3037
L - 24		2820	2013.79	2820	2820
M - 2		2676	2228.19	2676	2676
M - 3		2461	2317.69	2461	2461
M - 4		2683	2135.27	2683	2683
M - 5		2405	2496.9	2405	2405
M - 6		1568	2408.92	1568	1568
M - 7		607	1820.13	607	607
M - 8		2396	2174.81	2396	2396
M - 9		2238	2219.17	2238	2238
M - 10		2290	2138.57	2290	2290
M - 11		2293	2001.18	2293	2293
M - 12		1949	1961.12	1949	1949
M - 13		1998	2111.85	1998	1998
M - 14		2365	2155.36	2365	2365
M - 15		1965	2012.74	1965	1965
M - 16		2230	2259.16	2230	2230
M - 17		2053	2269.13	2053	2053
M - 18		2355	2365.61	2355	2355
M - 20		2046	2160.79	2046	2046
M - 21		2372	2302.43	2372	2372
M - 22		2433	2223.29	2433	2433
M - 23		3169	2237.09	3169	3169
M - 24		2916	2183.76	2916	2916
N - 2		1769	2191.97	1769	1769
N - 3		2485	1883.32	2485	2485
N - 4		2429	2240.71	2429	2429
N - 5		2221	1979.52	2221	2221
N - 6		2656	1866.73	2656	2656
N - 7		2019	2063	2019	2019
N - 8		2523	1865.8	2523	2523
N - 9		2278	2190.55	2278	2278
N - 10		2250	1977.27	2250	2250
N - 11		2256	2185.47	2256	2256
N - 12		2386	2082.61	2386	2386
N - 13		2569	2372.34	2569	2569
N - 14		2445	2094.28	2445	2445
N - 15		1538	2051.46	1538	1538
N - 16		2131	2265.74	2131	2131
N - 17		1842	2163.8	1842	1842
N - 18		2083	2031.98	2083	2083
N - 20		2114	2091.07	2114	2114
N - 21		2313	2166.81	2313	2313
N - 22		3275	2265.24	3275	3275
N - 23		3165	2078.14	3165	3165
N - 24		2570	2007.48	2570	2570
O - 2		2378	2332.61	2378	2378
O - 3		1646	2089.24	1646	1646
O - 4		2711	2118.89	2711	2711
O - 5		2244	1979.08	2244	2244
O - 6		2572	2118.24	2572	2572
O - 7		2147	1831.56	2147	2147
O - 8		33	2173.24	33	33
O - 9		2170	2116.89	2170	2170
O - 10		2605	2229.64	2605	2605
O - 11		2010	1912.31	2010	2010
O - 12		2388	2288.25	2388	2388
O - 13		104	1850.41	104	104
O - 14		2839	2526.9	2839	2839
O - 15		1651	2365.12	1651	1651
O - 16		1820	2483.51	1820	1820
O - 17		1956	1897.95	1956	1956
O - 18		1228	2233.15	1228	1228
O - 20		2098	2066.17	2098	2098
O - 21		2526	2060.62	2526	2526
O - 22		2489	2085.45	2489	2489
O - 23		2883	1896.67	2883	2883
O - 24		2537	2079.62	2537	2537
P - 2		47	1754.63	47	47
P - 3		43	1787.9	43	43
P - 4		1922	2047.42	1922	1922
P - 5		20	1786.64	20	20
P - 6		364	1877.68	364	364
P - 7		2046	2217.32	2046	2046
P - 8		2358	1861.14	2358	2358
P - 9		2300	1947.82	2300	2300
P - 10		2327	2150.18	2327	2327
P - 11		2374	2114.82	2374	2374
P - 12		2665	2075.31	2665	2665
P - 13		2446	2188.87	2446	2446
P - 14		2094	2234.04	2094	2094
P - 15		1884	2395.77	1884	1884
P - 16		1686	2264.36	1686	1686
P - 17		1929	2477.45	1929	1929
P - 18		2305	2035.77	2305	2305
P - 20		2846	2154.96	2846	2846
P - 21		2838	2171.9	2838	2838
P - 22		2953	2145.15	2953	2953
P - 23		2971	2084.07	2971	2971
P - 24		2835	2137.2	2835	2835

## Sheet: plate2cellcounts
Well		Nuclei Count	Mean Nuclei Intensity	Objects Filtered	Objects Thresholded
A - 2		2692	2266.41	2692	2692
A - 3		2712	2175.36	2712	2712
A - 4		2720	2469.47	2720	2720
A - 5		2862	2346.32	2862	2862
A - 6		2821	2478.29	2821	2821
A - 7		2567	1981.55	2567	2567
A - 8		2783	2361.22	2783	2783
A - 9		2791	2427.82	2791	2791
A - 10		2660	2435.19	2660	2660
A - 11		2376	2346.48	2376	2376
A - 12		2176	2379.67	2176	2176
A - 13		2050	2143.47	2050	2050
A - 14		1948	2314.47	1948	1948
A - 15		2452	2292.61	2452	2452
A - 16		2571	2201.58	2571	2571
A - 17		1851	2151.86	1851	1851
A - 18		2015	2067.72	2015	2015
A - 20		2027	2063.19	2027	2027
A - 21		2186	2099.7	2186	2186
A - 22		2213	1941.38	2213	2213
A - 23		1202	2100.44	1202	1202
A - 24		1315	2062.11	1315	1315
B - 2		2592	2325.12	2592	2592
B - 3		2565	2118.64	2565	2565
B - 4		2368	2370.3	2368	2368
B - 5		2729	2443.58	2729	2729
B - 6		2966	2251.03	2966	2966
B - 7		1989	2089.23	1989	1989
B - 8		2410	2299.25	2410	2410
B - 9		2597	2279.16	2597	2597
B - 10		2221	2321.86	2221	2221
B - 11		2628	2224.73	2628	2628
B - 12		2927	2114.8	2927	2927
B - 13		2122	2157.7	2122	2122
B - 14		2588	1981.27	2588	2588
B - 15		2068	2199.53	2068	2068
B - 16		2523	2364.68	2523	2523
B - 17		1974	2116.63	1974	1974
B - 18		2165	1941.31	2165	2165
B - 20		2408	2107.67	2408	2408
B - 21		2125	1979.08	2125	2125
B - 22		1744	2005.7	1744	1744
B - 23		1946	2136.28	1946	1946
B - 24		1897	2174.68	1897	1897
C - 2		26	1970.4	26	26
C - 3		2116	2343.74	2116	2116
C - 4		2749	2314.6	2749	2749
C - 5		2689	2371.9	2689	2689
C - 6		2714	2359.59	2714	2714
C - 7		1992	2126.71	1992	1992
C - 8		2337	2288.31	2337	2337
C - 9		2197	2201.67	2197	2197
C - 10		2415	2300.32	2415	2415
C - 11		2340	2313.64	2340	2340
C - 12		2096	2214.88	2096	2096
C - 13		2122	2268.32	2122	2122
C - 14		1620	2288.63	1620	1620
C - 15		1831	2300.22	1831	1831
C - 16		2364	2245.12	2364	2364
C - 17		15	2006.04	15	15
C - 18		2022	2052.44	2022	2022
C - 20		2255	2038.63	2255	2255
C - 21		2051	2176.08	2051	2051
C - 22		2242	2155.08	2242	2242
C - 23		2103	2203.24	2103	2103
C - 24		2037	2043.07	2037	2037
D - 2		1902	2387.38	1902	1902
D - 3		2696	2009.87	2696	2696
D - 4		2669	2256.79	2669	2669
D - 5		2608	2309.82	2608	2608
D - 6		2864	2234.75	2864	2864
D - 7		1928	2064.09	1928	1928
D - 8		2681	2400.81	2681	2681
D - 9		3009	2142.71	3009	3009
D - 10		2595	2194.26	2595	2595
D - 11		2834	2304.47	2834	2834
D - 12		3060	2082	3060	3060
D - 13		2215	2208.29	2215	2215
D - 14		2830	2206.46	2830	2830
D - 15		2046	2172.96	2046	2046
D - 16		1988	1978.66	1988	1988
D - 17		1952	2058.07	1952	1952
D - 18		2152	2298.94	2152	2152
D - 20		2314	2208.74	2314	2314
D - 21		2071	2097.03	2071	2071
D - 22		1951	2183.32	1951	1951
D - 23		1945	2330.36	1945	1945
D - 24		1524	2170.67	1524	1524
E - 2		3047	2219.72	3047	3047
E - 3		2950	2290.25	2950	2950
E - 4		2927	2218.97	2927	2927
E - 5		2592	2323.68	2592	2592
E - 6		2233	2306.35	2233	2233
E - 7		2543	2310.47	2543	2543
E - 8		2429	2270.41	2429	2429
E - 9		2713	2346.32	2713	2713
E - 10		2645	2400.82	2645	2645
E - 11		2857	2433.6	2857	2857
E - 12		2192	2339.99	2192	2192
E - 13		2601	2073.63	2601	2601
E - 14		1966	2164.77	1966	1966
E - 15		2282	2072.7	2282	2282
E - 16		2904	1804.03	2904	2904
E - 17		1004	2392.28	1004	1004
E - 18		2261	2378.41	2261	2261
E - 20		2115	2164.06	2115	2115
E - 21		2627	2384.78	2627	2627
E - 22		2175	1903.47	2175	2175
E - 23		1863	2147.17	1863	1863
E - 24		1892	2228.22	1892	1892
F - 2		2707	2462.26	2707	2707
F - 3		2843	2113.47	2843	2843
F - 4		2694	2271.8	2694	2694
F - 5		2723	2180.24	2723	2723
F - 6		2766	2127.37	2766	2766
F - 7		2309	2123.76	2309	2309
F - 8		2434	2368.24	2434	2434
F - 9		2947	2198.67	2947	2947
F - 10		2281	2367.94	2281	2281
F - 11		2616	2161.86	2616	2616
F - 12		2495	2213.87	2495	2495
F - 13		2290	1735.78	2290	2290
F - 14		2746	1916.95	2746	2746
F - 15		894	2148.9	894	894
F - 16		2351	1963.58	2351	2351
F - 17		2236	2395.01	2236	2236
F - 18		699	1996.91	699	699
F - 20		2339	2308.7	2339	2339
F - 21		1272	2274.74	1272	1272
F - 22		2497	2384.51	2497	2497
F - 23		1351	2308.14	1351	1351
F - 24		1868	2087.85	1868	1868
G - 2		2527	2162.88	2527	2527
G - 3		2683	2275.31	2683	2683
G - 4		2787	2249.23	2787	2787
G - 5		2748	2293.85	2748	2748
G - 6		2556	2280.33	2556	2556
G - 7		2398	2137.9	2398	2398
G - 8		2372	2142.36	2372	2372
G - 9		2320	2247.72	2320	2320
G - 10		2433	2062.99	2433	2433
G - 11		2196	2239.31	2196	2196
G - 12		2394	2180.31	2394	2394
G - 13		1864	2018.96	1864	1864
G - 14		2171	2155.65	2171	2171
G - 15		2015	2226.87	2015	2015
G - 16		2525	2320.57	2525	2525
G - 17		2165	2533.95	2165	2165
G - 18		1747	2028.28	1747	1747
G - 20		1709	2397.52	1709	1709
G - 21		2011	2274.81	2011	2011
G - 22		2296	1853.02	2296	2296
G - 23		2043	2200.44	2043	2043
G - 24		1375	1933.36	1375	1375
H - 2		2678	2333.61	2678	2678
H - 3		2718	2160.25	2718	2718
H - 4		2658	2187.72	2658	2658
H - 5		2731	2312.74	2731	2731
H - 6		2923	2254.13	2923	2923
H - 7		2084	2034.78	2084	2084
H - 8		2548	2384.6	2548	2548
H - 9		2779	2223.6	2779	2779
H - 10		2432	2096.51	2432	2432
H - 11		2550	2080.93	2550	2550
H - 12		2683	2123.91	2683	2683
H - 13		2824	2098.82	2824	2824
H - 14		830	2300.29	830	830
H - 15		1149	2141.43	1149	1149
H - 16		2298	2019.18	2298	2298
H - 17		1440	2058.83	1440	1440
H - 18		2373	1984.93	2373	2373
H - 20		2357	2304.78	2357	2357
H - 21		2054	2405	2054	2054
H - 22		2113	2285.97	2113	2113
H - 23		1823	2216.69	1823	1823
H - 24		1268	2116.46	1268	1268
I - 2		2444	2138.38	2444	2444
I - 3		2425	2136.78	2425	2425
I - 4		2428	2295.47	2428	2428
I - 5		2380	2190.44	2380	2380
I - 6		1173	2346.36	1173	1173
I - 7		1985	1863.6	1985	1985
I - 8		2085	2127.31	2085	2085
I - 9		2323	2232.52	2323	2323
I - 10		2339	2169.5	2339	2339
I - 11		2129	2323.67	2129	2129
I - 12		2165	1966.51	2165	2165
I - 13		2196	2038.22	2196	2196
I - 14		1625	2087.62	1625	1625
I - 15		2199	2181.74	2199	2199
I - 16		2235	2007.35	2235	2235
I - 17		2142	2224.44	2142	2142
I - 18		2044	2164.97	2044	2044
I - 20		1887	2133.72	1887	1887
I - 21		2240	2120.03	2240	2240
I - 22		2252	2001.53	2252	2252
I - 23		1875	2224.85	1875	1875
I - 24		1650	2261.56	1650	1650
J - 2		2413	2329.26	2413	2413
J - 3		2276	2235.53	2276	2276
J - 4		2398	2312.7	2398	2398
J - 5		2037	2226.13	2037	2037
J - 6		3103	1895.15	3103	3103
J - 7		2078	2144.54	2078	2078
J - 8		2614	2089.57	2614	2614
J - 9		2310	2026.98	2310	2310
J - 10		2187	2256.36	2187	2187
J - 11		2299	2252.28	2299	2299
J - 12		2538	2187.55	2538	2538
J - 13		2379	1904.94	2379	2379
J - 14		2018	2084.22	2018	2018
J - 15		1674	2055.22	1674	1674
J - 16		1817	1832.18	1817	1817
J - 17		2166	2090.2	2166	2166
J - 18		2178	2098.74	2178	2178
J - 20		2155	2245.09	2155	2155
J - 21		1970	2215.78	1970	1970
J - 22		1831	2074.77	1831	1831
J - 23		2047	2218.85	2047	2047
J - 24		1516	2346.45	1516	1516
K - 2		2524	2184.95	2524	2524
K - 3		2565	2152.55	2565	2565
K - 4		1786	2353.73	1786	1786
K - 5		2380	2276.64	2380	2380
K - 6		2390	2255.62	2390	2390
K - 7		1636	1923.43	1636	1636
K - 8		1118	2222.03	1118	1118
K - 9		2135	2168.11	2135	2135
K - 10		2395	2057.22	2395	2395
K - 11		2258	2088.21	2258	2258
K - 12		1626	1935.51	1626	1626
K - 13		2411	1865.04	2411	2411
K - 14		2083	2046.46	2083	2083
K - 15		2351	2126.53	2351	2351
K - 16		1595	2048.89	1595	1595
K - 17		1712	2057.8	1712	1712
K - 18		1840	2063.33	1840	1840
K - 20		1947	2251.41	1947	1947
K - 21		2290	2180.01	2290	2290
K - 22		1734	1888.99	1734	1734
K - 23		2115	2116.45	2115	2115
K - 24		1214	2141.07	1214	1214
L - 2		2338	2447.64	2338	2338
L - 3		2289	2251.28	2289	2289
L - 4		2376	2245.49	2376	2376
L - 5		2539	2172.63	2539	2539
L - 6		2487	2035.49	2487	2487
L - 7		969	1950.05	969	969
L - 8		2354	2156.68	2354	2354
L - 9		2469	2111.24	2469	2469
L - 10		2092	2166.97	2092	2092
L - 11		2250	2058.65	2250	2250
L - 12		2403	2159.87	2403	2403
L - 13		2479	1820.5	2479	2479
L - 14		1844	2175.49	1844	1844
L - 15		1283	1991.38	1283	1283
L - 16		1978	1777.6	1978	1978
L - 17		1886	2009.63	1886	1886
L - 18		1899	2214.9	1899	1899
L - 20		2095	2064.61	2095	2095
L - 21		2137	2121.04	2137	2137
L - 22		2182	2126	2182	2182
L - 23		2269	2200.32	2269	2269
L - 24		1247	2284.2	1247	1247
M - 2		2882	2139.25	2882	2882
M - 3		2586	2264.04	2586	2586
M - 4		2762	2370.96	2762	2762
M - 5		2601	2092.56	2601	2601
M - 6		2552	2263	2552	2552
M - 7		1957	2166.56	1957	1957
M - 8		2008	2220.39	2008	2008
M - 9		2197	2193.21	2197	2197
M - 10		1988	1899.42	1988	1988
M - 11		2357	2066.23	2357	2357
M - 12		2489	2137.14	2489	2489
M - 13		2597	1971.75	2597	2597
M - 14		2314	1919.83	2314	2314
M - 15		2403	1917.77	2403	2403
M - 16		2491	2095.61	2491	2491
M - 17		2004	2040.12	2004	2004
M - 18		2068	1891.76	2068	2068
M - 20		2102	2241.13	2102	2102
M - 21		2254	2048.05	2254	2254
M - 22		2041	2121.2	2041	2041
M - 23		2000	2180.31	2000	2000
M - 24		1990	2146.81	1990	1990
N - 2		2499	2435.68	2499	2499
N - 3		2387	1784.28	2387	2387
N - 4		2134	2240.59	2134	2134
N - 5		2922	2236.17	2922	2922
N - 6		2456	2078.07	2456	2456
N - 7		1993	2243.11	1993	1993
N - 8		2311	2199.78	2311	2311
N - 9		2463	2156.53	2463	2463
N - 10		1900	2110.21	1900	1900
N - 11		2167	2078.38	2167	2167
N - 12		2523	2185.42	2523	2523
N - 13		2484	2165.41	2484	2484
N - 14		1895	2028.57	1895	1895
N - 15		1762	1972.44	1762	1762
N - 16		2639	2057.92	2639	2639
N - 17		2179	1956.83	2179	2179
N - 18		2226	2076.79	2226	2226
N - 20		1857	2189.29	1857	1857
N - 21		2126	2143.76	2126	2126
N - 22		2070	2058.17	2070	2070
N - 23		2036	2291.74	2036	2036
N - 24		1935	2164.18	1935	1935
O - 2		2766	2271.85	2766	2766
O - 3		2504	2538.34	2504	2504
O - 4		2410	2285.52	2410	2410
O - 5		2340	2082.96	2340	2340
O - 6		2294	2322.95	2294	2294
O - 7		1422	1946.38	1422	1422
O - 8		2386	1997.5	2386	2386
O - 9		2539	2066.4	2539	2539
O - 10		2106	2067.01	2106	2106
O - 11		2360	1982.59	2360	2360
O - 12		2237	2144.86	2237	2237
O - 13		2678	1917.87	2678	2678
O - 14		2175	2181.57	2175	2175
O - 15		2560	1729.48	2560	2560
O - 16		1332	1923.58	1332	1332
O - 17		1686	2091.66	1686	1686
O - 18		1885	2241.45	1885	1885
O - 20		2030	2275.56	2030	2030
O - 21		2264	2358.44	2264	2264
O - 22		2222	2147.79	2222	2222
O - 23		2488	2227.31	2488	2488
O - 24		1591	2239.25	1591	1591
P - 2		1650	2179.32	1650	1650
P - 3		2483	2396.99	2483	2483
P - 4		2251	2306.83	2251	2251
P - 5		2522	2078.39	2522	2522
P - 6		2408	1902.27	2408	2408
P - 7		1705	1967.2	1705	1705
P - 8		2368	1955.36	2368	2368
P - 9		2722	2343.33	2722	2722
P - 10		2266	2024.64	2266	2266
P - 11		2537	2330.7	2537	2537
P - 12		1415	1841.82	1415	1415
P - 13		1486	2057.33	1486	1486
P - 14		2013	2032.94	2013	2013
P - 15		2408	1911.99	2408	2408
P - 16		2013	1911.2	2013	2013
P - 17		2310	2137.29	2310	2310
P - 18		1920	2159.98	1920	1920
P - 20		2079	2216.83	2079	2079
P - 21		2079	2148.44	2079	2079
P - 22		1684	2224.39	1684	1684
P - 23		2238	2328.43	2238	2238
P - 24		1637	2328.05	1637	1637

## Sheet: plate3cellcounts
Well		Nuclei Count	Mean Nuclei Intensity	Objects Filtered	Objects Thresholded
A - 2		1406	2346.36	1406	1406
A - 3		1749	2151.8	1749	1749
A - 4		1730	2427.39	1730	1730
A - 5		1905	2320.82	1905	1905
A - 6		1716	2240.8	1716	1716
A - 7		2477	1946.83	2477	2477
A - 8		1463	2301.66	1463	1463
A - 9		1613	2231.8	1613	1613
A - 10		1724	2319.23	1724	1724
A - 11		1519	2332.62	1519	1519
A - 12		1115	1701.88	1115	1115
A - 13		1524	2300.14	1524	1524
A - 14		1615	2095.03	1615	1615
A - 15		1779	2356.54	1779	1779
A - 16		1796	2203.69	1796	1796
A - 17		2117	2150.03	2117	2117
A - 18		2289	2320.53	2289	2289
A - 20		2541	2181.13	2541	2541
A - 21		2532	2377.84	2532	2532
A - 22		1456	2306.83	1456	1456
A - 23		2516	2435.06	2516	2516
A - 24		2540	2432.01	2540	2540
B - 2		1665	2040.78	1665	1665
B - 3		1636	2405.16	1636	1636
B - 4		2169	2376.66	2169	2169
B - 5		2254	2268.01	2254	2254
B - 6		1945	2226.02	1945	1945
B - 7		2189	2208	2189	2189
B - 8		2073	2216.97	2073	2073
B - 9		1977	2112.55	1977	1977
B - 10		1751	2109.12	1751	1751
B - 11		1894	2146.6	1894	1894
B - 12		732	1928.91	732	732
B - 13		2242	2278.89	2242	2242
B - 14		1976	1953.47	1976	1976
B - 15		2583	2147.08	2583	2583
B - 16		2257	1915.97	2257	2257
B - 17		2589	2089.89	2589	2589
B - 18		2270	2123.19	2270	2270
B - 20		2552	1921.26	2552	2552
B - 21		2625	2363.61	2625	2625
B - 22		2158	2297.25	2158	2158
B - 23		2515	2398.31	2515	2515
B - 24		1113	2381.76	1113	1113
C - 2		533	2052.72	533	533
C - 3		1185	2281.8	1185	1185
C - 4		1620	2404.43	1620	1620
C - 5		1585	2158.81	1585	1585
C - 6		1053	2058.5	1053	1053
C - 7		1420	1902.03	1420	1420
C - 8		548	2268.56	548	548
C - 9		1684	2075.32	1684	1684
C - 10		1498	2006.43	1498	1498
C - 11		1743	2128.42	1743	1743
C - 12		1261	1813.8	1261	1261
C - 13		1220	2207.58	1220	1220
C - 14		622	2037.7	622	622
C - 15		1696	2007.68	1696	1696
C - 16		2157	2040.39	2157	2157
C - 17		2264	2024.37	2264	2264
C - 18		2058	1905.63	2058	2058
C - 20		2233	2113.18	2233	2233
C - 21		2742	2217.37	2742	2742
C - 22		2145	1971.2	2145	2145
C - 23		652	2067.64	652	652
C - 24		2472	2537.95	2472	2472
D - 2		28	980.877	28	28
D - 3		1561	1805.87	1561	1561
D - 4		1609	1935.35	1609	1609
D - 5		1526	1955.18	1526	1526
D - 6		612	1972.35	612	612
D - 7		1249	2227.87	1249	1249
D - 8		1815	2160.8	1815	1815
D - 9		628	2087.68	628	628
D - 10		1621	2109.36	1621	1621
D - 11		1451	1917.21	1451	1451
D - 12		1494	2029.42	1494	1494
D - 13		1846	2154.74	1846	1846
D - 14		2049	1794.54	2049	2049
D - 15		1907	1963.8	1907	1907
D - 16		2044	2128.84	2044	2044
D - 17		2174	1988.44	2174	2174
D - 18		2239	2023.98	2239	2239
D - 20		2709	1872.81	2709	2709
D - 21		2545	2090.35	2545	2545
D - 22		2761	2348.47	2761	2761
D - 23		2592	2203.49	2592	2592
D - 24		2319	2299.75	2319	2319
E - 2		1044	2037.47	1044	1044
E - 3		1245	2246.29	1245	1245
E - 4		1733	2323.78	1733	1733
E - 5		1557	2307.47	1557	1557
E - 6		1167	2208.15	1167	1167
E - 7		1949	1843.73	1949	1949
E - 8		1578	2175.55	1578	1578
E - 9		1415	1928.53	1415	1415
E - 10		1421	2203.41	1421	1421
E - 11		1537	2233.84	1537	1537
E - 12		679	1821.96	679	679
E - 13		707	2365.77	707	707
E - 14		1627	1968.75	1627	1627
E - 15		1900	2263.74	1900	1900
E - 16		1771	1931.17	1771	1771
E - 17		2141	1966.3	2141	2141
E - 18		2413	2149.64	2413	2413
E - 20		2083	2412.6	2083	2083
E - 21		2200	2289.15	2200	2200
E - 22		2429	2497.26	2429	2429
E - 23		2256	2378.91	2256	2256
E - 24		2360	2337.45	2360	2360
F - 2		12	1856.7	12	12
F - 3		1963	1982.01	1963	1963
F - 4		1491	2353.27	1491	1491
F - 5		1381	2135.68	1381	1381
F - 6		1291	1954.52	1291	1291
F - 7		1703	2300.66	1703	1703
F - 8		1220	2311.34	1220	1220
F - 9		1269	2113.82	1269	1269
F - 10		1626	2255.84	1626	1626
F - 11		1348	2125.8	1348	1348
F - 12		1336	2018.91	1336	1336
F - 13		1686	1841.98	1686	1686
F - 14		1900	2275.97	1900	1900
F - 15		2359	2094.51	2359	2359
F - 16		2271	1928.79	2271	2271
F - 17		2250	1863.38	2250	2250
F - 18		2309	1951.43	2309	2309
F - 20		2461	1970.49	2461	2461
F - 21		2629	2346.22	2629	2629
F - 22		2720	2260.53	2720	2720
F - 23		1396	2578.51	1396	1396
F - 24		2201	2383.18	2201	2201
G - 2		1367	1923.89	1367	1367
G - 3		438	2268.04	438	438
G - 4		155	2650.49	155	155
G - 5		1280	2260.61	1280	1280
G - 6		1536	2362.43	1536	1536
G - 7		1998	1934.82	1998	1998
G - 8		1728	2302.97	1728	1728
G - 9		1608	1983.2	1608	1608
G - 10		1361	2190.38	1361	1361
G - 11		1765	2074.43	1765	1765
G - 12		662	1790.11	662	662
G - 13		1098	2130.55	1098	1098
G - 14		27	1384.97	27	27
G - 15		2129	2298.54	2129	2129
G - 16		2303	1910.3	2303	2303
G - 17		2355	1955.04	2355	2355
G - 18		2271	2119.78	2271	2271
G - 20		1957	2243.27	1957	1957
G - 21		2324	2409.86	2324	2324
G - 22		2088	2437.76	2088	2088
G - 23		2322	2371.47	2322	2322
G - 24		2016	2182.86	2016	2016
H - 2		16	1782.25	16	16
H - 3		227	1784.43	227	227
H - 4		1606	2347.66	1606	1606
H - 5		1892	2289.69	1892	1892
H - 6		1604	1942.76	1604	1604
H - 7		1814	2280.19	1814	1814
H - 8		1524	1893.71	1524	1524
H - 9		1549	2196.2	1549	1549
H - 10		2254	1829.38	2254	2254
H - 11		1523	2242.14	1523	1523
H - 12		1238	1928.37	1238	1238
H - 13		1919	2106.85	1919	1919
H - 14		2231	2152	2231	2231
H - 15		2683	2120.68	2683	2683
H - 16		2562	2317.31	2562	2562
H - 17		2328	2529.76	2328	2328
H - 18		2510	1949.86	2510	2510
H - 20		2725	2123.84	2725	2725
H - 21		2060	2239.83	2060	2060
H - 22		2212	2343.25	2212	2212
H - 23		2342	2272.36	2342	2342
H - 24		1718	2266.89	1718	1718
I - 2		1162	2173.19	1162	1162
I - 3		791	1958.74	791	791
I - 4		1413	2408.46	1413	1413
I - 5		1435	2205.1	1435	1435
I - 6		1475	2445.6	1475	1475
I - 7		1857	2075.52	1857	1857
I - 8		1616	2342.92	1616	1616
I - 9		1510	2067.43	1510	1510
I - 10		1376	2094.68	1376	1376
I - 11		1634	2143.25	1634	1634
I - 12		1149	1767.41	1149	1149
I - 13		1384	2123.38	1384	1384
I - 14		1108	1792.2	1108	1108
I - 15		2384	2292.55	2384	2384
I - 16		39	2005.97	39	39
I - 17		2417	1638.43	2417	2417
I - 18		2207	2310.65	2207	2207
I - 20		2103	2129.66	2103	2103
I - 21		2447	2479.39	2447	2447
I - 22		2072	2487.48	2072	2072
I - 23		2393	2208.8	2393	2393
I - 24		2088	2323.47	2088	2088
J - 2		15	2247.83	15	15
J - 3		27	1500.31	27	27
J - 4		994	1850.07	994	994
J - 5		709	1883.9	709	709
J - 6		1525	2236.3	1525	1525
J - 7		2002	2399.1	2002	2002
J - 8		1412	2166.32	1412	1412
J - 9		1713	2143.59	1713	1713
J - 10		1645	2100.22	1645	1645
J - 11		1721	2136.68	1721	1721
J - 12		1546	2028.91	1546	1546
J - 13		2317	2254.27	2317	2317
J - 14		2389	2132.68	2389	2389
J - 15		2328	2262.26	2328	2328
J - 16		2587	2362.6	2587	2587
J - 17		2382	2201.36	2382	2382
J - 18		2377	2352.51	2377	2377
J - 20		2557	1873.38	2557	2557
J - 21		2160	2454.02	2160	2160
J - 22		2667	2420.82	2667	2667
J - 23		2390	2328.05	2390	2390
J - 24		2279	2141.56	2279	2279
K - 2		1100	2373.49	1100	1100
K - 3		1245	2230.3	1245	1245
K - 4		1567	2352.48	1567	1567
K - 5		1604	2450.24	1604	1604
K - 6		1555	2257.32	1555	1555
K - 7		1609	1900.35	1609	1609
K - 8		1509	2486.03	1509	1509
K - 9		1433	2168.1	1433	1433
K - 10		1742	2386.86	1742	1742
K - 11		1575	2309.49	1575	1575
K - 12		1452	1802.54	1452	1452
K - 13		1358	2128.25	1358	1358
K - 14		2287	2383.12	2287	2287
K - 15		1945	2341.59	1945	1945
K - 16		2180	2182.08	2180	2180
K - 17		2141	2175.51	2141	2141
K - 18		2112	2278.47	2112	2112
K - 20		2064	2556.45	2064	2064
K - 21		1976	2289.05	1976	1976
K - 22		2263	2095.39	2263	2263
K - 23		2150	2141.47	2150	2150
K - 24		1879	2215	1879	1879
L - 2		33	1803.55	33	33
L - 3		2035	2154.17	2035	2035
L - 4		1774	2507.59	1774	1774
L - 5		2037	2076.12	2037	2037
L - 6		1955	2032.75	1955	1955
L - 7		1987	2223.61	1987	1987
L - 8		1624	2117.38	1624	1624
L - 9		1827	2400.28	1827	1827
L - 10		1367	2381.07	1367	1367
L - 11		1549	2178.7	1549	1549
L - 12		499	2013.86	499	499
L - 13		2146	2137.43	2146	2146
L - 14		2378	2043.07	2378	2378
L - 15		2487	2187.27	2487	2487
L - 16		1952	2392.76	1952	1952
L - 17		2242	2524.11	2242	2242
L - 18		1746	2247.05	1746	1746
L - 20		2284	2226.61	2284	2284
L - 21		2398	2333.2	2398	2398
L - 22		2271	2113.77	2271	2271
L - 23		2654	2134.5	2654	2654
L - 24		1936	2277.36	1936	1936
M - 2		1001	1940.04	1001	1001
M - 3		1347	2186.45	1347	1347
M - 4		1753	2338.63	1753	1753
M - 5		1531	2409.44	1531	1531
M - 6		1486	2113.88	1486	1486
M - 7		1591	2088.16	1591	1591
M - 8		1433	2258.5	1433	1433
M - 9		1657	2492.77	1657	1657
M - 10		649	2390.08	649	649
M - 11		1757	2320.21	1757	1757
M - 12		1456	1815.59	1456	1456
M - 13		1522	2217.81	1522	1522
M - 14		1324	1963.31	1324	1324
M - 15		1911	2253.6	1911	1911
M - 16		1603	2225.78	1603	1603
M - 17		1779	2267.47	1779	1779
M - 18		911	2318.1	911	911
M - 20		2150	2304.17	2150	2150
M - 21		2066	2351.07	2066	2066
M - 22		2319	2216.18	2319	2319
M - 23		2222	2224.26	2222	2222
M - 24		2199	2056.3	2199	2199
N - 2		19	1852.74	19	19
N - 3		1725	2261.97	1725	1725
N - 4		1837	1886.44	1837	1837
N - 5		2167	2358.74	2167	2167
N - 6		1940	1992.71	1940	1940
N - 7		1971	2107.55	1971	1971
N - 8		1804	2151.47	1804	1804
N - 9		1798	2144.46	1798	1798
N - 10		1353	2377.76	1353	1353
N - 11		1606	2516.07	1606	1606
N - 12		1258	1983.74	1258	1258
N - 13		2724	2198.29	2724	2724
N - 14		1695	1987.82	1695	1695
N - 15		2244	2166.57	2244	2244
N - 16		2348	2195.93	2348	2348
N - 17		2209	2309.81	2209	2209
N - 18		1877	2137.61	1877	1877
N - 20		2386	1944.92	2386	2386
N - 21		2074	2270.68	2074	2074
N - 22		2404	2051.43	2404	2404
N - 23		2113	2323.18	2113	2113
N - 24		2186	2099.88	2186	2186
O - 2		1676	1887	1676	1676
O - 3		1485	2031.43	1485	1485
O - 4		1234	2132.42	1234	1234
O - 5		1270	2214.9	1270	1270
O - 6		1203	2212.21	1203	1203
O - 7		1897	1957.42	1897	1897
O - 8		1023	2144.6	1023	1023
O - 9		1439	2299.78	1439	1439
O - 10		1317	2206.19	1317	1317
O - 11		1765	2074.82	1765	1765
O - 12		1309	1878.06	1309	1309
O - 13		1263	2268.07	1263	1263
O - 14		972	2228.32	972	972
O - 15		1578	2053.47	1578	1578
O - 16		2062	2014.8	2062	2062
O - 17		2528	2050.97	2528	2528
O - 18		2414	2255.57	2414	2414
O - 20		2305	2247	2305	2305
O - 21		2550	2091.4	2550	2550
O - 22		92	1692.03	92	92
O - 23		2171	2118.04	2171	2171
O - 24		2208	2098.25	2208	2208
P - 2		1078	2074.08	1078	1078
P - 3		1704	2182.26	1704	1704
P - 4		1288	2074.65	1288	1288
P - 5		1599	2018.68	1599	1599
P - 6		1205	2055.9	1205	1205
P - 7		1793	2155.61	1793	1793
P - 8		1404	2125.76	1404	1404
P - 9		1770	2277.85	1770	1770
P - 10		1453	2037.71	1453	1453
P - 11		1854	2232.75	1854	1854
P - 12		1687	2579.72	1687	1687
P - 13		2034	2149.23	2034	2034
P - 14		2648	2158.7	2648	2648
P - 15		2715	2394.59	2715	2715
P - 16		2163	2192.27	2163	2163
P - 17		2149	1943.79	2149	2149
P - 18		2552	2190.1	2552	2552
P - 20		2445	2070.03	2445	2445
P - 21		1754	2254.46	1754	1754
P - 22		2600	2200.57	2600	2600
P - 23		2427	2093.66	2427	2427
P - 24		2321	2219.89	2321	2321

## Sheet: plate4cellcounts
Well		Nuclei Count	Mean Nuclei Intensity	Objects Filtered	Objects Thresholded
A - 2		2227	2578.89	2227	2227
A - 3		1559	2594.53	1559	1559
A - 4		2319	2698.93	2319	2319
A - 5		1431	2524.5	1431	1431
A - 6		1878	2577.68	1878	1878
A - 7		2000	2306.36	2000	2000
A - 8		1810	2364.45	1810	1810
A - 9		2960	2593.96	2960	2960
A - 10		2715	2405.34	2715	2715
A - 11		2548	2383.3	2548	2548
A - 12		2717	2408.48	2717	2717
A - 13		2715	2279.87	2715	2715
B - 2		1755	2386.39	1755	1755
B - 3		2266	2512.37	2266	2266
B - 4		2067	2435.64	2067	2067
B - 5		1947	2435.97	1947	1947
B - 6		1704	2529.07	1704	1704
B - 7		1632	2453.4	1632	1632
B - 8		1568	2512	1568	1568
B - 9		1088	2429.31	1088	1088
B - 10		1401	2477.18	1401	1401
B - 11		2808	2258.23	2808	2808
B - 12		2775	2551.53	2775	2775
B - 13		2319	2507.41	2319	2319
C - 2		2814	2320.17	2814	2814
C - 3		2525	2553.98	2525	2525
C - 4		1707	2534.94	1707	1707
C - 5		1655	2556.95	1655	1655
C - 6		1793	2415.67	1793	1793
C - 7		1672	2557.22	1672	1672
C - 8		1521	2531.47	1521	1521
C - 9		2505	2566.73	2505	2505
C - 10		2467	2510.58	2467	2467
C - 11		2565	2235.86	2565	2565
C - 12		2510	2385.88	2510	2510
C - 13		2499	2320.54	2499	2499
D - 2		1774	2228.26	1774	1774
D - 3		2009	2447.18	2009	2009
D - 4		1874	2287.99	1874	1874
D - 5		1302	2497.03	1302	1302
D - 6		1673	2551.28	1673	1673
D - 7		1394	2246.26	1394	1394
D - 8		1683	2509.47	1683	1683
D - 9		2273	2532.9	2273	2273
D - 10		2356	2201.23	2356	2356
D - 11		2352	2342.9	2352	2352
D - 12		2515	2450.66	2515	2515
D - 13		2533	2465.51	2533	2533
E - 2		2102	2567.7	2102	2102
E - 3		1567	2588.78	1567	1567
E - 4		1714	2742.03	1714	1714
E - 5		1034	2203.65	1034	1034
E - 6		1406	2436.28	1406	1406
E - 7		1404	2316.06	1404	1404
E - 8		1469	2488.43	1469	1469
E - 9		2269	2514.27	2269	2269
E - 10		748	2503.65	748	748
E - 11		2535	2294.58	2535	2535
E - 12		2034	2204.45	2034	2034
E - 13		2076	2241.72	2076	2076
F - 2		1800	2635.55	1800	1800
F - 3		1857	2629.26	1857	1857
F - 4		1591	2679.93	1591	1591
F - 5		1363	2502.63	1363	1363
F - 6		1308	2450.79	1308	1308
F - 7		1593	2304.21	1593	1593
F - 8		1076	2470.64	1076	1076
F - 9		1710	2540	1710	1710
F - 10		1665	2555.34	1665	1665
F - 11		1869	2180.4	1869	1869
F - 12		2108	2332.92	2108	2108
F - 13		2033	2155.64	2033	2033
G - 2		2118	2564.36	2118	2118
G - 3		2039	2811.78	2039	2039
G - 4		1825	2590.98	1825	1825
G - 5		1621	2494.96	1621	1621
G - 6		613	2478.89	613	613
G - 7		1866	2493.42	1866	1866
G - 8		1268	2364.65	1268	1268
G - 9		2207	2517.81	2207	2207
G - 10		2015	2325.13	2015	2015
G - 11		2328	2360.06	2328	2328
G - 12		2333	2239.86	2333	2333
G - 13		2059	2080.03	2059	2059
H - 2		1902	2459.1	1902	1902
H - 3		1722	2228.8	1722	1722
H - 4		1663	2562.67	1663	1663
H - 5		1522	2599.26	1522	1522
H - 6		1472	2378.07	1472	1472
H - 7		1804	2549.76	1804	1804
H - 8		1355	2516.9	1355	1355
H - 9		2264	2326.82	2264	2264
H - 10		1631	2449.68	1631	1631
H - 11		2220	2168.82	2220	2220
H - 12		2278	2180.36	2278	2278
H - 13		2295	1876.23	2295	2295
I - 2		1671	2568.7	1671	1671
I - 3		1710	2598.18	1710	1710
I - 4		1252	2493.66	1252	1252
I - 5		718	2591.27	718	718
I - 6		1206	2523.28	1206	1206
I - 7		2172	2358.29	2172	2172
I - 8		938	2338.37	938	938
I - 9		2436	2287.25	2436	2436
I - 10		1350	2377.96	1350	1350
I - 11		1899	2372.39	1899	1899
I - 12		2055	2151.87	2055	2055
I - 13		1913	2135.24	1913	1913
J - 2		1470	2589.67	1470	1470
J - 3		1628	2547.25	1628	1628
J - 4		1383	2408.98	1383	1383
J - 5		1323	2274.86	1323	1323
J - 6		1452	2393.39	1452	1452
J - 7		1995	2356.59	1995	1995
J - 8		1410	2330.94	1410	1410
J - 9		2225	2323.2	2225	2225
J - 10		1855	2249.94	1855	1855
J - 11		2048	2243.35	2048	2048
J - 12		1975	2185.39	1975	1975
J - 13		2227	2068.25	2227	2227
K - 2		2718	2567.86	2718	2718
K - 3		1358	2433.51	1358	1358
K - 4		1372	2411.59	1372	1372
K - 5		1493	2336.81	1493	1493
K - 6		1505	2412.04	1505	1505
K - 7		1727	2145.62	1727	1727
K - 8		1463	2111.26	1463	1463
K - 9		1992	2000.28	1992	1992
K - 10		1711	2311.82	1711	1711
K - 11		2160	2207.57	2160	2160
K - 12		1966	2257.67	1966	1966
K - 13		2329	2055.63	2329	2329
L - 2		1503	2662.26	1503	1503
L - 3		1519	2425.54	1519	1519
L - 4		1428	2481.77	1428	1428
L - 5		1548	2408.52	1548	1548
L - 6		1579	2609.72	1579	1579
L - 7		1749	2149.29	1749	1749
L - 8		1366	2243.03	1366	1366
L - 9		1565	2269.67	1565	1565
L - 10		1987	2106.4	1987	1987
L - 11		1849	2173.11	1849	1849
L - 12		2216	2201.32	2216	2216
L - 13		2439	1999.97	2439	2439
M - 2		2468	2519.29	2468	2468
M - 3		1717	2546.18	1717	1717
M - 4		1171	2685.43	1171	1171
M - 5		1654	2245.71	1654	1654
M - 6		1876	2318.15	1876	1876
M - 7		1495	2169.57	1495	1495
M - 8		1486	2173.95	1486	1486
M - 9		2176	2062.5	2176	2176
M - 10		2004	2120.98	2004	2004
M - 11		1928	2052.75	1928	1928
M - 12		1722	1854.4	1722	1722
M - 13		2168	1985.03	2168	2168
N - 2		1922	2634.58	1922	1922
N - 3		2010	2671.42	2010	2010
N - 4		1706	2604.28	1706	1706
N - 5		1781	2398.51	1781	1781
N - 6		629	2638.32	629	629
N - 7		578	2063.94	578	578
N - 8		1133	2184.02	1133	1133
N - 9		1661	2183.85	1661	1661
N - 10		2247	2167.15	2247	2247
N - 11		2209	2130.84	2209	2209
N - 12		2127	2062.43	2127	2127
N - 13		2280	1743.65	2280	2280
O - 2		2289	2566.9	2289	2289
O - 3		1163	2543.38	1163	1163
O - 4		993	2470.99	993	993
O - 5		1421	2387.1	1421	1421
O - 6		355	2288.48	355	355
O - 7		1436	2105.22	1436	1436
O - 8		1015	2316.43	1015	1015
O - 9		2488	1998.74	2488	2488
O - 10		2097	2125.8	2097	2097
O - 11		2368	2126.82	2368	2368
O - 12		2492	2287.8	2492	2492
O - 13		2196	2230	2196	2196
P - 2		667	2649.1	667	667
P - 3		1277	2561.51	1277	1277
P - 4		1157	2269.96	1157	1157
P - 5		1249	2258.32	1249	1249
P - 6		1313	2353.02	1313	1313
P - 7		1318	2197.95	1318	1318
P - 8		1214	2134.69	1214	1214
P - 9		2270	2007.31	2270	2270
P - 10		2357	1929.03	2357	2357
P - 11		1155	2092.12	1155	1155
P - 12		2570	2146.27	2570	2570
P - 13		2313	2007.44	2313	2313
