# Supplementary material for: Discovery of small molecules that normalize the transcriptome and enhance cysteine cathepsin activity in progranulin-deficient microglia
Source: Sci Rep. 2020 Aug 13;10:13688. doi: 10.1038/s41598-020-70534-9 (PMC7426857; doi:10.1038/s41598-020-70534-9)
Supplement: Supplementary file 3 — Supplementary information 3. [file 41598_2020_70534_MOESM3_ESM.xlsx]

## Sheet: Tocris Templates
	384 well pattern T01-T03 (contains plates 1-12--Tocriscreen 96 well plates ) 5mM in DMSO
		plate 1(T01) or 5(T02) or 9(T03)						plate 2(T01) or 6(T02) or 10(T03)						plate 3(T01) or 7(T02) or 11(T03)						plate 4(T01) or 8(T02) or 12(T03)												384sorted
	1	2	3	4	5	6	7	8	9	10	11	12	13	14	15	16	17	18	19	20	21	22	23	24			384 plate	384	384trim	96 code	384 code	96	96 Plate Number	96 code		96 code	384 code
A	empty	A02	A04	A06	A08	A10	empty	A02	A04	A06	A08	A10	empty	A02	A04	A06	A08	A10	empty	A02	A04	A06	A08	A10	A	2	1	A02	A02	T96-1-A02	T01-A02	A02	1	T96-1-A02		T96-1-A02	T01-A02
B	empty	A03	A05	A07	A09	A11	empty	A03	A05	A07	A09	A11	empty	A03	A05	A07	A09	A11	empty	A03	A05	A07	A09	A11	B	2	1	B02	B02	T96-1-A03	T01-B02	A03	1	T96-1-A03		T96-1-A03	T01-B02
C	empty	B02	B04	B06	B08	B10	empty	B02	B04	B06	B08	B10	empty	B02	B04	B06	B08	B10	empty	B02	B04	B06	B08	B10	C	2	1	C02	C02	T96-1-B02	T01-C02	B02	1	T96-1-B02		T96-1-A04	T01-A03
D	empty	B03	B05	B07	B09	B11	empty	B03	B05	B07	B09	B11	empty	B03	B05	B07	B09	B11	empty	B03	B05	B07	B09	B11	D	2	1	D02	D02	T96-1-B03	T01-D02	B03	1	T96-1-B03		T96-1-A05	T01-B03
E	empty	C02	C04	C06	C08	C10	empty	C02	C04	C06	C08	C10	empty	C02	C04	C06	C08	C10	empty	C02	C04	C06	C08	C10	E	2	1	E02	E02	T96-1-C02	T01-E02	C02	1	T96-1-C02		T96-1-A06	T01-A04
F	empty	C03	C05	C07	C09	C11	empty	C03	C05	C07	C09	C11	empty	C03	C05	C07	C09	C11	empty	C03	C05	C07	C09	C11	F	2	1	F02	F02	T96-1-C03	T01-F02	C03	1	T96-1-C03		T96-1-A07	T01-B04
G	empty	D02	D04	D06	D08	D10	empty	D02	D04	D06	D08	D10	empty	D02	D04	D06	D08	D10	empty	D02	D04	D06	D08	D10	G	2	1	G02	G02	T96-1-D02	T01-G02	D02	1	T96-1-D02		T96-1-A08	T01-A05
H	empty	D03	D05	D07	D09	D11	empty	D03	D05	D07	D09	D11	empty	D03	D05	D07	D09	D11	empty	D03	D05	D07	D09	D11	H	2	1	H02	H02	T96-1-D03	T01-H02	D03	1	T96-1-D03		T96-1-A09	T01-B05
I	empty	E02	E04	E06	E08	E10	empty	E02	E04	E06	E08	E10	empty	E02	E04	E06	E08	E10	empty	E02	E04	E06	E08	E10	I	2	1	I02	I02	T96-1-E02	T01-I02	E02	1	T96-1-E02		T96-1-A10	T01-A06
J	empty	E03	E05	E07	E09	E11	empty	E03	E05	E07	E09	E11	empty	E03	E05	E07	E09	E11	empty	E03	E05	E07	E09	E11	J	2	1	J02	J02	T96-1-E03	T01-J02	E03	1	T96-1-E03		T96-1-A11	T01-B06
K	empty	F02	F04	F06	F08	F10	empty	F02	F04	F06	F08	F10	empty	F02	F04	F06	F08	F10	empty	F02	F04	F06	F08	F10	K	2	1	K02	K02	T96-1-F02	T01-K02	F02	1	T96-1-F02		T96-1-B02	T01-C02
L	empty	F03	F05	F07	F09	F11	empty	F03	F05	F07	F09	F11	empty	F03	F05	F07	F09	F11	empty	F03	F05	F07	F09	F11	L	2	1	L02	L02	T96-1-F03	T01-L02	F03	1	T96-1-F03		T96-1-B03	T01-D02
M	empty	G02	G04	G06	G08	G10	empty	G02	G04	G06	G08	G10	empty	G02	G04	G06	G08	G10	empty	G02	G04	G06	G08	G10	M	2	1	M02	M02	T96-1-G02	T01-M02	G02	1	T96-1-G02		T96-1-B04	T01-C03
N	empty	G03	G05	G07	G09	G11	empty	G03	G05	G07	G09	G11	empty	G03	G05	G07	G09	G11	empty	G03	G05	G07	G09	G11	N	2	1	N02	N02	T96-1-G03	T01-N02	G03	1	T96-1-G03		T96-1-B05	T01-D03
O	empty	H02	H04	H06	H08	H10	empty	H02	H04	H06	H08	H10	empty	H02	H04	H06	H08	H10	empty	H02	H04	H06	H08	H10	O	2	1	O02	O02	T96-1-H02	T01-O02	H02	1	T96-1-H02		T96-1-B06	T01-C04
P	empty	H03	H05	H07	H09	H11	empty	H03	H05	H07	H09	H11	empty	H03	H05	H07	H09	H11	empty	H03	H05	H07	H09	H11	P	2	1	P02	P02	T96-1-H03	T01-P02	H03	1	T96-1-H03		T96-1-B07	T01-D04
																									A	3	1	A03	A03	T96-1-A04	T01-A03	A04	1	T96-1-A04		T96-1-B08	T01-C05
																									B	3	1	B03	B03	T96-1-A05	T01-B03	A05	1	T96-1-A05		T96-1-B09	T01-D05
	384 well pattern T04 (contains plates 13-14--Tocriscreen 96 well plates) 5mM in DMSO																								C	3	1	C03	C03	T96-1-B04	T01-C03	B04	1	T96-1-B04		T96-1-B10	T01-C06
		plate 13(T04)						plate 14(T04)																	D	3	1	D03	D03	T96-1-B05	T01-D03	B05	1	T96-1-B05		T96-1-B11	T01-D06
	1	2	3	4	5	6	7	8	9	10	11	12	13	14	15	16	17	18	19	20	21	22	23	24	E	3	1	E03	E03	T96-1-C04	T01-E03	C04	1	T96-1-C04		T96-1-C02	T01-E02
A	empty	A02	A04	A06	A08	A10	empty	A02	A04	A06	A08	A10	empty	empty	empty	empty	empty	empty	empty	empty	empty	empty	empty	empty	F	3	1	F03	F03	T96-1-C05	T01-F03	C05	1	T96-1-C05		T96-1-C03	T01-F02
B	empty	A03	A05	A07	A09	A11	empty	A03	A05	A07	A09	A11	empty	empty	empty	empty	empty	empty	empty	empty	empty	empty	empty	empty	G	3	1	G03	G03	T96-1-D04	T01-G03	D04	1	T96-1-D04		T96-1-C04	T01-E03
C	empty	B02	B04	B06	B08	B10	empty	B02	B04	B06	B08	B10	empty	empty	empty	empty	empty	empty	empty	empty	empty	empty	empty	empty	H	3	1	H03	H03	T96-1-D05	T01-H03	D05	1	T96-1-D05		T96-1-C05	T01-F03
D	empty	B03	B05	B07	B09	B11	empty	B03	B05	B07	B09	B11	empty	empty	empty	empty	empty	empty	empty	empty	empty	empty	empty	empty	I	3	1	I03	I03	T96-1-E04	T01-I03	E04	1	T96-1-E04		T96-1-C06	T01-E04
E	empty	C02	C04	C06	C08	C10	empty	C02	C04	C06	C08	C10	empty	empty	empty	empty	empty	empty	empty	empty	empty	empty	empty	empty	J	3	1	J03	J03	T96-1-E05	T01-J03	E05	1	T96-1-E05		T96-1-C07	T01-F04
F	empty	C03	C05	C07	C09	C11	empty	C03	C05	C07	C09	C11	empty	empty	empty	empty	empty	empty	empty	empty	empty	empty	empty	empty	K	3	1	K03	K03	T96-1-F04	T01-K03	F04	1	T96-1-F04		T96-1-C08	T01-E05
G	empty	D02	D04	D06	D08	D10	empty	D02	D04	D06	D08	D10	empty	empty	empty	empty	empty	empty	empty	empty	empty	empty	empty	empty	L	3	1	L03	L03	T96-1-F05	T01-L03	F05	1	T96-1-F05		T96-1-C09	T01-F05
H	empty	D03	D05	D07	D09	D11	empty	D03	D05	D07	D09	D11	empty	empty	empty	empty	empty	empty	empty	empty	empty	empty	empty	empty	M	3	1	M03	M03	T96-1-G04	T01-M03	G04	1	T96-1-G04		T96-1-C10	T01-E06
I	empty	E02	E04	E06	E08	E10	empty	E02	E04	E06	E08	E10	empty	empty	empty	empty	empty	empty	empty	empty	empty	empty	empty	empty	N	3	1	N03	N03	T96-1-G05	T01-N03	G05	1	T96-1-G05		T96-1-C11	T01-F06
J	empty	E03	E05	E07	E09	E11	empty	E03	E05	E07	E09	E11	empty	empty	empty	empty	empty	empty	empty	empty	empty	empty	empty	empty	O	3	1	O03	O03	T96-1-H04	T01-O03	H04	1	T96-1-H04		T96-1-D02	T01-G02
K	empty	F02	F04	F06	F08	F10	empty	F02	F04	F06	F08	F10	empty	empty	empty	empty	empty	empty	empty	empty	empty	empty	empty	empty	P	3	1	P03	P03	T96-1-H05	T01-P03	H05	1	T96-1-H05		T96-1-D03	T01-H02
L	empty	F03	F05	F07	F09	F11	empty	F03	F05	F07	F09	F11	empty	empty	empty	empty	empty	empty	empty	empty	empty	empty	empty	empty	A	4	1	A04	A04	T96-1-A06	T01-A04	A06	1	T96-1-A06		T96-1-D04	T01-G03
M	empty	G02	G04	G06	G08	G10	empty	G02	G04	G06	G08	G10	empty	empty	empty	empty	empty	empty	empty	empty	empty	empty	empty	empty	B	4	1	B04	B04	T96-1-A07	T01-B04	A07	1	T96-1-A07		T96-1-D05	T01-H03
N	empty	G03	G05	G07	G09	G11	empty	G03	G05	G07	G09	G11	empty	empty	empty	empty	empty	empty	empty	empty	empty	empty	empty	empty	C	4	1	C04	C04	T96-1-B06	T01-C04	B06	1	T96-1-B06		T96-1-D06	T01-G04
O	empty	H02	H04	H06	H08	H10	empty	H02	H04	H06	H08	H10	empty	empty	empty	empty	empty	empty	empty	empty	empty	empty	empty	empty	D	4	1	D04	D04	T96-1-B07	T01-D04	B07	1	T96-1-B07		T96-1-D07	T01-H04
P	empty	H03	H05	H07	H09	H11	empty	H03	H05	H07	H09	H11	empty	empty	empty	empty	empty	empty	empty	empty	empty	empty	empty	empty	E	4	1	E04	E04	T96-1-C06	T01-E04	C06	1	T96-1-C06		T96-1-D08	T01-G05
																									F	4	1	F04	F04	T96-1-C07	T01-F04	C07	1	T96-1-C07		T96-1-D09	T01-H05
																									G	4	1	G04	G04	T96-1-D06	T01-G04	D06	1	T96-1-D06		T96-1-D10	T01-G06
	96 well pattern repeats for plates 1-14 Tocriscreen 5mM in DMSO																								H	4	1	H04	H04	T96-1-D07	T01-H04	D07	1	T96-1-D07		T96-1-D11	T01-H06
	1	2	3	4	5	6	7	8	9	10	11	12													I	4	1	I04	I04	T96-1-E06	T01-I04	E06	1	T96-1-E06		T96-1-E02	T01-I02
A	empty	A02	A03	A04	A05	A06	A07	A08	A09	A10	A11	empty													J	4	1	J04	J04	T96-1-E07	T01-J04	E07	1	T96-1-E07		T96-1-E03	T01-J02
B	empty	B02	B03	B04	B05	B06	B07	B08	B09	B10	B11	empty													K	4	1	K04	K04	T96-1-F06	T01-K04	F06	1	T96-1-F06		T96-1-E04	T01-I03
C	empty	C02	C03	C04	C05	C06	C07	C08	C09	C10	C11	empty													L	4	1	L04	L04	T96-1-F07	T01-L04	F07	1	T96-1-F07		T96-1-E05	T01-J03
D	empty	D02	D03	D04	D05	D06	D07	D08	D09	D10	D11	empty													M	4	1	M04	M04	T96-1-G06	T01-M04	G06	1	T96-1-G06		T96-1-E06	T01-I04
E	empty	E02	E03	E04	E05	E06	E07	E08	E09	E10	E11	empty													N	4	1	N04	N04	T96-1-G07	T01-N04	G07	1	T96-1-G07		T96-1-E07	T01-J04
F	empty	F02	F03	F04	F05	F06	F07	F08	F09	F10	F11	empty													O	4	1	O04	O04	T96-1-H06	T01-O04	H06	1	T96-1-H06		T96-1-E08	T01-I05
G	empty	G02	G03	G04	G05	G06	G07	G08	G09	G10	G11	empty													P	4	1	P04	P04	T96-1-H07	T01-P04	H07	1	T96-1-H07		T96-1-E09	T01-J05
H	empty	H02	H03	H04	H05	H06	H07	H08	H09	H10	H11	empty													A	5	1	A05	A05	T96-1-A08	T01-A05	A08	1	T96-1-A08		T96-1-E10	T01-I06
																									B	5	1	B05	B05	T96-1-A09	T01-B05	A09	1	T96-1-A09		T96-1-E11	T01-J06
																									C	5	1	C05	C05	T96-1-B08	T01-C05	B08	1	T96-1-B08		T96-1-F02	T01-K02
																									D	5	1	D05	D05	T96-1-B09	T01-D05	B09	1	T96-1-B09		T96-1-F03	T01-L02
																									E	5	1	E05	E05	T96-1-C08	T01-E05	C08	1	T96-1-C08		T96-1-F04	T01-K03
																									F	5	1	F05	F05	T96-1-C09	T01-F05	C09	1	T96-1-C09		T96-1-F05	T01-L03
																									G	5	1	G05	G05	T96-1-D08	T01-G05	D08	1	T96-1-D08		T96-1-F06	T01-K04
				T96-9-A07	T03-B04																				H	5	1	H05	H05	T96-1-D09	T01-H05	D09	1	T96-1-D09		T96-1-F07	T01-L04
																									I	5	1	I05	I05	T96-1-E08	T01-I05	E08	1	T96-1-E08		T96-1-F08	T01-K05
																									J	5	1	J05	J05	T96-1-E09	T01-J05	E09	1	T96-1-E09		T96-1-F09	T01-L05
																									K	5	1	K05	K05	T96-1-F08	T01-K05	F08	1	T96-1-F08		T96-1-F10	T01-K06
																									L	5	1	L05	L05	T96-1-F09	T01-L05	F09	1	T96-1-F09		T96-1-F11	T01-L06
																									M	5	1	M05	M05	T96-1-G08	T01-M05	G08	1	T96-1-G08		T96-1-G02	T01-M02
																									N	5	1	N05	N05	T96-1-G09	T01-N05	G09	1	T96-1-G09		T96-1-G03	T01-N02
																									O	5	1	O05	O05	T96-1-H08	T01-O05	H08	1	T96-1-H08		T96-1-G04	T01-M03
																									P	5	1	P05	P05	T96-1-H09	T01-P05	H09	1	T96-1-H09		T96-1-G05	T01-N03
																									A	6	1	A06	A06	T96-1-A10	T01-A06	A10	1	T96-1-A10		T96-1-G06	T01-M04
																									B	6	1	B06	B06	T96-1-A11	T01-B06	A11	1	T96-1-A11		T96-1-G07	T01-N04
																									C	6	1	C06	C06	T96-1-B10	T01-C06	B10	1	T96-1-B10		T96-1-G08	T01-M05
																									D	6	1	D06	D06	T96-1-B11	T01-D06	B11	1	T96-1-B11		T96-1-G09	T01-N05
																									E	6	1	E06	E06	T96-1-C10	T01-E06	C10	1	T96-1-C10		T96-1-G10	T01-M06
																									F	6	1	F06	F06	T96-1-C11	T01-F06	C11	1	T96-1-C11		T96-1-G11	T01-N06
																									G	6	1	G06	G06	T96-1-D10	T01-G06	D10	1	T96-1-D10		T96-1-H02	T01-O02
																									H	6	1	H06	H06	T96-1-D11	T01-H06	D11	1	T96-1-D11		T96-1-H03	T01-P02
																									I	6	1	I06	I06	T96-1-E10	T01-I06	E10	1	T96-1-E10		T96-1-H04	T01-O03
																									J	6	1	J06	J06	T96-1-E11	T01-J06	E11	1	T96-1-E11		T96-1-H05	T01-P03
																									K	6	1	K06	K06	T96-1-F10	T01-K06	F10	1	T96-1-F10		T96-1-H06	T01-O04
																									L	6	1	L06	L06	T96-1-F11	T01-L06	F11	1	T96-1-F11		T96-1-H07	T01-P04
																									M	6	1	M06	M06	T96-1-G10	T01-M06	G10	1	T96-1-G10		T96-1-H08	T01-O05
																									N	6	1	N06	N06	T96-1-G11	T01-N06	G11	1	T96-1-G11		T96-1-H09	T01-P05
																									O	6	1	O06	O06	T96-1-H10	T01-O06	H10	1	T96-1-H10		T96-1-H10	T01-O06
																									P	6	1	P06	P06	T96-1-H11	T01-P06	H11	1	T96-1-H11		T96-1-H11	T01-P06
																									A	8	1	A08	A08	T96-2-A02	T01-A08	A02	2	T96-2-A02		T96-10-A02	T03-A08
																									B	8	1	B08	B08	T96-2-A03	T01-B08	A03	2	T96-2-A03		T96-10-A03	T03-B08
																									C	8	1	C08	C08	T96-2-B02	T01-C08	B02	2	T96-2-B02		T96-10-A04	T03-A09
																									D	8	1	D08	D08	T96-2-B03	T01-D08	B03	2	T96-2-B03		T96-10-A05	T03-B09
																									E	8	1	E08	E08	T96-2-C02	T01-E08	C02	2	T96-2-C02		T96-10-A06	T03-A10
																									F	8	1	F08	F08	T96-2-C03	T01-F08	C03	2	T96-2-C03		T96-10-A07	T03-B10
																									G	8	1	G08	G08	T96-2-D02	T01-G08	D02	2	T96-2-D02		T96-10-A08	T03-A11
																									H	8	1	H08	H08	T96-2-D03	T01-H08	D03	2	T96-2-D03		T96-10-A09	T03-B11
																									I	8	1	I08	I08	T96-2-E02	T01-I08	E02	2	T96-2-E02		T96-10-A10	T03-A12
																									J	8	1	J08	J08	T96-2-E03	T01-J08	E03	2	T96-2-E03		T96-10-A11	T03-B12
																									K	8	1	K08	K08	T96-2-F02	T01-K08	F02	2	T96-2-F02		T96-10-B02	T03-C08
																									L	8	1	L08	L08	T96-2-F03	T01-L08	F03	2	T96-2-F03		T96-10-B03	T03-D08
																									M	8	1	M08	M08	T96-2-G02	T01-M08	G02	2	T96-2-G02		T96-10-B04	T03-C09
																									N	8	1	N08	N08	T96-2-G03	T01-N08	G03	2	T96-2-G03		T96-10-B05	T03-D09
																									O	8	1	O08	O08	T96-2-H02	T01-O08	H02	2	T96-2-H02		T96-10-B06	T03-C10
																									P	8	1	P08	P08	T96-2-H03	T01-P08	H03	2	T96-2-H03		T96-10-B07	T03-D10
																									A	9	1	A09	A09	T96-2-A04	T01-A09	A04	2	T96-2-A04		T96-10-B08	T03-C11
																									B	9	1	B09	B09	T96-2-A05	T01-B09	A05	2	T96-2-A05		T96-10-B09	T03-D11
																									C	9	1	C09	C09	T96-2-B04	T01-C09	B04	2	T96-2-B04		T96-10-B10	T03-C12
																									D	9	1	D09	D09	T96-2-B05	T01-D09	B05	2	T96-2-B05		T96-10-B11	T03-D12
																									E	9	1	E09	E09	T96-2-C04	T01-E09	C04	2	T96-2-C04		T96-10-C02	T03-E08
																									F	9	1	F09	F09	T96-2-C05	T01-F09	C05	2	T96-2-C05		T96-10-C03	T03-F08
																									G	9	1	G09	G09	T96-2-D04	T01-G09	D04	2	T96-2-D04		T96-10-C04	T03-E09
																									H	9	1	H09	H09	T96-2-D05	T01-H09	D05	2	T96-2-D05		T96-10-C05	T03-F09
																									I	9	1	I09	I09	T96-2-E04	T01-I09	E04	2	T96-2-E04		T96-10-C06	T03-E10
																									J	9	1	J09	J09	T96-2-E05	T01-J09	E05	2	T96-2-E05		T96-10-C07	T03-F10
																									K	9	1	K09	K09	T96-2-F04	T01-K09	F04	2	T96-2-F04		T96-10-C08	T03-E11
																									L	9	1	L09	L09	T96-2-F05	T01-L09	F05	2	T96-2-F05		T96-10-C09	T03-F11
																									M	9	1	M09	M09	T96-2-G04	T01-M09	G04	2	T96-2-G04		T96-10-C10	T03-E12
																									N	9	1	N09	N09	T96-2-G05	T01-N09	G05	2	T96-2-G05		T96-10-C11	T03-F12
																									O	9	1	O09	O09	T96-2-H04	T01-O09	H04	2	T96-2-H04		T96-10-D02	T03-G08
																									P	9	1	P09	P09	T96-2-H05	T01-P09	H05	2	T96-2-H05		T96-10-D03	T03-H08
																									A	10	1	A010	A10	T96-2-A06	T01-A10	A06	2	T96-2-A06		T96-10-D04	T03-G09
																									B	10	1	B010	B10	T96-2-A07	T01-B10	A07	2	T96-2-A07		T96-10-D05	T03-H09
																									C	10	1	C010	C10	T96-2-B06	T01-C10	B06	2	T96-2-B06		T96-10-D06	T03-G10
																									D	10	1	D010	D10	T96-2-B07	T01-D10	B07	2	T96-2-B07		T96-10-D07	T03-H10
																									E	10	1	E010	E10	T96-2-C06	T01-E10	C06	2	T96-2-C06		T96-10-D08	T03-G11
																									F	10	1	F010	F10	T96-2-C07	T01-F10	C07	2	T96-2-C07		T96-10-D09	T03-H11
																									G	10	1	G010	G10	T96-2-D06	T01-G10	D06	2	T96-2-D06		T96-10-D10	T03-G12
																									H	10	1	H010	H10	T96-2-D07	T01-H10	D07	2	T96-2-D07		T96-10-D11	T03-H12
																									I	10	1	I010	I10	T96-2-E06	T01-I10	E06	2	T96-2-E06		T96-10-E02	T03-I08
																									J	10	1	J010	J10	T96-2-E07	T01-J10	E07	2	T96-2-E07		T96-10-E03	T03-J08
																									K	10	1	K010	K10	T96-2-F06	T01-K10	F06	2	T96-2-F06		T96-10-E04	T03-I09
																									L	10	1	L010	L10	T96-2-F07	T01-L10	F07	2	T96-2-F07		T96-10-E05	T03-J09
																									M	10	1	M010	M10	T96-2-G06	T01-M10	G06	2	T96-2-G06		T96-10-E06	T03-I10
																									N	10	1	N010	N10	T96-2-G07	T01-N10	G07	2	T96-2-G07		T96-10-E07	T03-J10
																									O	10	1	O010	O10	T96-2-H06	T01-O10	H06	2	T96-2-H06		T96-10-E08	T03-I11
																									P	10	1	P010	P10	T96-2-H07	T01-P10	H07	2	T96-2-H07		T96-10-E09	T03-J11
																									A	11	1	A011	A11	T96-2-A08	T01-A11	A08	2	T96-2-A08		T96-10-E10	T03-I12
																									B	11	1	B011	B11	T96-2-A09	T01-B11	A09	2	T96-2-A09		T96-10-E11	T03-J12
																									C	11	1	C011	C11	T96-2-B08	T01-C11	B08	2	T96-2-B08		T96-10-F02	T03-K08
																									D	11	1	D011	D11	T96-2-B09	T01-D11	B09	2	T96-2-B09		T96-10-F03	T03-L08
																									E	11	1	E011	E11	T96-2-C08	T01-E11	C08	2	T96-2-C08		T96-10-F04	T03-K09
																									F	11	1	F011	F11	T96-2-C09	T01-F11	C09	2	T96-2-C09		T96-10-F05	T03-L09
																									G	11	1	G011	G11	T96-2-D08	T01-G11	D08	2	T96-2-D08		T96-10-F06	T03-K10
																									H	11	1	H011	H11	T96-2-D09	T01-H11	D09	2	T96-2-D09		T96-10-F07	T03-L10
																									I	11	1	I011	I11	T96-2-E08	T01-I11	E08	2	T96-2-E08		T96-10-F08	T03-K11
																									J	11	1	J011	J11	T96-2-E09	T01-J11	E09	2	T96-2-E09		T96-10-F09	T03-L11
																									K	11	1	K011	K11	T96-2-F08	T01-K11	F08	2	T96-2-F08		T96-10-F10	T03-K12
																									L	11	1	L011	L11	T96-2-F09	T01-L11	F09	2	T96-2-F09		T96-10-F11	T03-L12
																									M	11	1	M011	M11	T96-2-G08	T01-M11	G08	2	T96-2-G08		T96-10-G02	T03-M08
																									N	11	1	N011	N11	T96-2-G09	T01-N11	G09	2	T96-2-G09		T96-10-G03	T03-N08
																									O	11	1	O011	O11	T96-2-H08	T01-O11	H08	2	T96-2-H08		T96-10-G04	T03-M09
																									P	11	1	P011	P11	T96-2-H09	T01-P11	H09	2	T96-2-H09		T96-10-G05	T03-N09
																									A	12	1	A012	A12	T96-2-A10	T01-A12	A10	2	T96-2-A10		T96-10-G06	T03-M10
																									B	12	1	B012	B12	T96-2-A11	T01-B12	A11	2	T96-2-A11		T96-10-G07	T03-N10
																									C	12	1	C012	C12	T96-2-B10	T01-C12	B10	2	T96-2-B10		T96-10-G08	T03-M11
																									D	12	1	D012	D12	T96-2-B11	T01-D12	B11	2	T96-2-B11		T96-10-G09	T03-N11
																									E	12	1	E012	E12	T96-2-C10	T01-E12	C10	2	T96-2-C10		T96-10-G10	T03-M12
																									F	12	1	F012	F12	T96-2-C11	T01-F12	C11	2	T96-2-C11		T96-10-G11	T03-N12
																									G	12	1	G012	G12	T96-2-D10	T01-G12	D10	2	T96-2-D10		T96-10-H02	T03-O08
																									H	12	1	H012	H12	T96-2-D11	T01-H12	D11	2	T96-2-D11		T96-10-H03	T03-P08
																									I	12	1	I012	I12	T96-2-E10	T01-I12	E10	2	T96-2-E10		T96-10-H04	T03-O09
																									J	12	1	J012	J12	T96-2-E11	T01-J12	E11	2	T96-2-E11		T96-10-H05	T03-P09
																									K	12	1	K012	K12	T96-2-F10	T01-K12	F10	2	T96-2-F10		T96-10-H06	T03-O10
																									L	12	1	L012	L12	T96-2-F11	T01-L12	F11	2	T96-2-F11		T96-10-H07	T03-P10
																									M	12	1	M012	M12	T96-2-G10	T01-M12	G10	2	T96-2-G10		T96-10-H08	T03-O11
																									N	12	1	N012	N12	T96-2-G11	T01-N12	G11	2	T96-2-G11		T96-10-H09	T03-P11
																									O	12	1	O012	O12	T96-2-H10	T01-O12	H10	2	T96-2-H10		T96-10-H10	T03-O12
																									P	12	1	P012	P12	T96-2-H11	T01-P12	H11	2	T96-2-H11		T96-10-H11	T03-P12
																									A	14	1	A014	A14	T96-3-A02	T01-A14	A02	3	T96-3-A02		T96-11-A02	T03-A14
																									B	14	1	B014	B14	T96-3-A03	T01-B14	A03	3	T96-3-A03		T96-11-A03	T03-B14
																									C	14	1	C014	C14	T96-3-B02	T01-C14	B02	3	T96-3-B02		T96-11-A04	T03-A15
																									D	14	1	D014	D14	T96-3-B03	T01-D14	B03	3	T96-3-B03		T96-11-A05	T03-B15
																									E	14	1	E014	E14	T96-3-C02	T01-E14	C02	3	T96-3-C02		T96-11-A06	T03-A16
																									F	14	1	F014	F14	T96-3-C03	T01-F14	C03	3	T96-3-C03		T96-11-A07	T03-B16
																									G	14	1	G014	G14	T96-3-D02	T01-G14	D02	3	T96-3-D02		T96-11-A08	T03-A17
																									H	14	1	H014	H14	T96-3-D03	T01-H14	D03	3	T96-3-D03		T96-11-A09	T03-B17
																									I	14	1	I014	I14	T96-3-E02	T01-I14	E02	3	T96-3-E02		T96-11-A10	T03-A18
																									J	14	1	J014	J14	T96-3-E03	T01-J14	E03	3	T96-3-E03		T96-11-A11	T03-B18
																									K	14	1	K014	K14	T96-3-F02	T01-K14	F02	3	T96-3-F02		T96-11-B02	T03-C14
																									L	14	1	L014	L14	T96-3-F03	T01-L14	F03	3	T96-3-F03		T96-11-B03	T03-D14
																									M	14	1	M014	M14	T96-3-G02	T01-M14	G02	3	T96-3-G02		T96-11-B04	T03-C15
																									N	14	1	N014	N14	T96-3-G03	T01-N14	G03	3	T96-3-G03		T96-11-B05	T03-D15
																									O	14	1	O014	O14	T96-3-H02	T01-O14	H02	3	T96-3-H02		T96-11-B06	T03-C16
																									P	14	1	P014	P14	T96-3-H03	T01-P14	H03	3	T96-3-H03		T96-11-B07	T03-D16
																									A	15	1	A015	A15	T96-3-A04	T01-A15	A04	3	T96-3-A04		T96-11-B08	T03-C17
																									B	15	1	B015	B15	T96-3-A05	T01-B15	A05	3	T96-3-A05		T96-11-B09	T03-D17
																									C	15	1	C015	C15	T96-3-B04	T01-C15	B04	3	T96-3-B04		T96-11-B10	T03-C18
																									D	15	1	D015	D15	T96-3-B05	T01-D15	B05	3	T96-3-B05		T96-11-B11	T03-D18
																									E	15	1	E015	E15	T96-3-C04	T01-E15	C04	3	T96-3-C04		T96-11-C02	T03-E14
																									F	15	1	F015	F15	T96-3-C05	T01-F15	C05	3	T96-3-C05		T96-11-C03	T03-F14
																									G	15	1	G015	G15	T96-3-D04	T01-G15	D04	3	T96-3-D04		T96-11-C04	T03-E15
																									H	15	1	H015	H15	T96-3-D05	T01-H15	D05	3	T96-3-D05		T96-11-C05	T03-F15
																									I	15	1	I015	I15	T96-3-E04	T01-I15	E04	3	T96-3-E04		T96-11-C06	T03-E16
																									J	15	1	J015	J15	T96-3-E05	T01-J15	E05	3	T96-3-E05		T96-11-C07	T03-F16
																									K	15	1	K015	K15	T96-3-F04	T01-K15	F04	3	T96-3-F04		T96-11-C08	T03-E17
																									L	15	1	L015	L15	T96-3-F05	T01-L15	F05	3	T96-3-F05		T96-11-C09	T03-F17
																									M	15	1	M015	M15	T96-3-G04	T01-M15	G04	3	T96-3-G04		T96-11-C10	T03-E18
																									N	15	1	N015	N15	T96-3-G05	T01-N15	G05	3	T96-3-G05		T96-11-C11	T03-F18
																									O	15	1	O015	O15	T96-3-H04	T01-O15	H04	3	T96-3-H04		T96-11-D02	T03-G14
																									P	15	1	P015	P15	T96-3-H05	T01-P15	H05	3	T96-3-H05		T96-11-D03	T03-H14
																									A	16	1	A016	A16	T96-3-A06	T01-A16	A06	3	T96-3-A06		T96-11-D04	T03-G15
																									B	16	1	B016	B16	T96-3-A07	T01-B16	A07	3	T96-3-A07		T96-11-D05	T03-H15
																									C	16	1	C016	C16	T96-3-B06	T01-C16	B06	3	T96-3-B06		T96-11-D06	T03-G16
																									D	16	1	D016	D16	T96-3-B07	T01-D16	B07	3	T96-3-B07		T96-11-D07	T03-H16
																									E	16	1	E016	E16	T96-3-C06	T01-E16	C06	3	T96-3-C06		T96-11-D08	T03-G17
																									F	16	1	F016	F16	T96-3-C07	T01-F16	C07	3	T96-3-C07		T96-11-D09	T03-H17
																									G	16	1	G016	G16	T96-3-D06	T01-G16	D06	3	T96-3-D06		T96-11-D10	T03-G18
																									H	16	1	H016	H16	T96-3-D07	T01-H16	D07	3	T96-3-D07		T96-11-D11	T03-H18
																									I	16	1	I016	I16	T96-3-E06	T01-I16	E06	3	T96-3-E06		T96-11-E02	T03-I14
																									J	16	1	J016	J16	T96-3-E07	T01-J16	E07	3	T96-3-E07		T96-11-E03	T03-J14
																									K	16	1	K016	K16	T96-3-F06	T01-K16	F06	3	T96-3-F06		T96-11-E04	T03-I15
																									L	16	1	L016	L16	T96-3-F07	T01-L16	F07	3	T96-3-F07		T96-11-E05	T03-J15
																									M	16	1	M016	M16	T96-3-G06	T01-M16	G06	3	T96-3-G06		T96-11-E06	T03-I16
																									N	16	1	N016	N16	T96-3-G07	T01-N16	G07	3	T96-3-G07		T96-11-E07	T03-J16
																									O	16	1	O016	O16	T96-3-H06	T01-O16	H06	3	T96-3-H06		T96-11-E08	T03-I17
																									P	16	1	P016	P16	T96-3-H07	T01-P16	H07	3	T96-3-H07		T96-11-E09	T03-J17
																									A	17	1	A017	A17	T96-3-A08	T01-A17	A08	3	T96-3-A08		T96-11-E10	T03-I18
																									B	17	1	B017	B17	T96-3-A09	T01-B17	A09	3	T96-3-A09		T96-11-E11	T03-J18
																									C	17	1	C017	C17	T96-3-B08	T01-C17	B08	3	T96-3-B08		T96-11-F02	T03-K14
																									D	17	1	D017	D17	T96-3-B09	T01-D17	B09	3	T96-3-B09		T96-11-F03	T03-L14
																									E	17	1	E017	E17	T96-3-C08	T01-E17	C08	3	T96-3-C08		T96-11-F04	T03-K15
																									F	17	1	F017	F17	T96-3-C09	T01-F17	C09	3	T96-3-C09		T96-11-F05	T03-L15
																									G	17	1	G017	G17	T96-3-D08	T01-G17	D08	3	T96-3-D08		T96-11-F06	T03-K16
																									H	17	1	H017	H17	T96-3-D09	T01-H17	D09	3	T96-3-D09		T96-11-F07	T03-L16
																									I	17	1	I017	I17	T96-3-E08	T01-I17	E08	3	T96-3-E08		T96-11-F08	T03-K17
																									J	17	1	J017	J17	T96-3-E09	T01-J17	E09	3	T96-3-E09		T96-11-F09	T03-L17
																									K	17	1	K017	K17	T96-3-F08	T01-K17	F08	3	T96-3-F08		T96-11-F10	T03-K18
																									L	17	1	L017	L17	T96-3-F09	T01-L17	F09	3	T96-3-F09		T96-11-F11	T03-L18
																									M	17	1	M017	M17	T96-3-G08	T01-M17	G08	3	T96-3-G08		T96-11-G02	T03-M14
																									N	17	1	N017	N17	T96-3-G09	T01-N17	G09	3	T96-3-G09		T96-11-G03	T03-N14
																									O	17	1	O017	O17	T96-3-H08	T01-O17	H08	3	T96-3-H08		T96-11-G04	T03-M15
																									P	17	1	P017	P17	T96-3-H09	T01-P17	H09	3	T96-3-H09		T96-11-G05	T03-N15
																									A	18	1	A018	A18	T96-3-A10	T01-A18	A10	3	T96-3-A10		T96-11-G06	T03-M16
																									B	18	1	B018	B18	T96-3-A11	T01-B18	A11	3	T96-3-A11		T96-11-G07	T03-N16
																									C	18	1	C018	C18	T96-3-B10	T01-C18	B10	3	T96-3-B10		T96-11-G08	T03-M17
																									D	18	1	D018	D18	T96-3-B11	T01-D18	B11	3	T96-3-B11		T96-11-G09	T03-N17
																									E	18	1	E018	E18	T96-3-C10	T01-E18	C10	3	T96-3-C10		T96-11-G10	T03-M18
																									F	18	1	F018	F18	T96-3-C11	T01-F18	C11	3	T96-3-C11		T96-11-G11	T03-N18
																									G	18	1	G018	G18	T96-3-D10	T01-G18	D10	3	T96-3-D10		T96-11-H02	T03-O14
																									H	18	1	H018	H18	T96-3-D11	T01-H18	D11	3	T96-3-D11		T96-11-H03	T03-P14
																									I	18	1	I018	I18	T96-3-E10	T01-I18	E10	3	T96-3-E10		T96-11-H04	T03-O15
																									J	18	1	J018	J18	T96-3-E11	T01-J18	E11	3	T96-3-E11		T96-11-H05	T03-P15
																									K	18	1	K018	K18	T96-3-F10	T01-K18	F10	3	T96-3-F10		T96-11-H06	T03-O16
																									L	18	1	L018	L18	T96-3-F11	T01-L18	F11	3	T96-3-F11		T96-11-H07	T03-P16
																									M	18	1	M018	M18	T96-3-G10	T01-M18	G10	3	T96-3-G10		T96-11-H08	T03-O17
																									N	18	1	N018	N18	T96-3-G11	T01-N18	G11	3	T96-3-G11		T96-11-H09	T03-P17
																									O	18	1	O018	O18	T96-3-H10	T01-O18	H10	3	T96-3-H10		T96-11-H10	T03-O18
																									P	18	1	P018	P18	T96-3-H11	T01-P18	H11	3	T96-3-H11		T96-11-H11	T03-P18
																									A	20	1	A020	A20	T96-4-A02	T01-A20	A02	4	T96-4-A02		T96-12-A02	T03-A20
																									B	20	1	B020	B20	T96-4-A03	T01-B20	A03	4	T96-4-A03		T96-12-A03	T03-B20
																									C	20	1	C020	C20	T96-4-B02	T01-C20	B02	4	T96-4-B02		T96-12-A04	T03-A21
																									D	20	1	D020	D20	T96-4-B03	T01-D20	B03	4	T96-4-B03		T96-12-A05	T03-B21
																									E	20	1	E020	E20	T96-4-C02	T01-E20	C02	4	T96-4-C02		T96-12-A06	T03-A22
																									F	20	1	F020	F20	T96-4-C03	T01-F20	C03	4	T96-4-C03		T96-12-A07	T03-B22
																									G	20	1	G020	G20	T96-4-D02	T01-G20	D02	4	T96-4-D02		T96-12-A08	T03-A23
																									H	20	1	H020	H20	T96-4-D03	T01-H20	D03	4	T96-4-D03		T96-12-A09	T03-B23
																									I	20	1	I020	I20	T96-4-E02	T01-I20	E02	4	T96-4-E02		T96-12-A10	T03-A24
																									J	20	1	J020	J20	T96-4-E03	T01-J20	E03	4	T96-4-E03		T96-12-A11	T03-B24
																									K	20	1	K020	K20	T96-4-F02	T01-K20	F02	4	T96-4-F02		T96-12-B02	T03-C20
																									L	20	1	L020	L20	T96-4-F03	T01-L20	F03	4	T96-4-F03		T96-12-B03	T03-D20
																									M	20	1	M020	M20	T96-4-G02	T01-M20	G02	4	T96-4-G02		T96-12-B04	T03-C21
																									N	20	1	N020	N20	T96-4-G03	T01-N20	G03	4	T96-4-G03		T96-12-B05	T03-D21
																									O	20	1	O020	O20	T96-4-H02	T01-O20	H02	4	T96-4-H02		T96-12-B06	T03-C22
																									P	20	1	P020	P20	T96-4-H03	T01-P20	H03	4	T96-4-H03		T96-12-B07	T03-D22
																									A	21	1	A021	A21	T96-4-A04	T01-A21	A04	4	T96-4-A04		T96-12-B08	T03-C23
																									B	21	1	B021	B21	T96-4-A05	T01-B21	A05	4	T96-4-A05		T96-12-B09	T03-D23
																									C	21	1	C021	C21	T96-4-B04	T01-C21	B04	4	T96-4-B04		T96-12-B10	T03-C24
																									D	21	1	D021	D21	T96-4-B05	T01-D21	B05	4	T96-4-B05		T96-12-B11	T03-D24
																									E	21	1	E021	E21	T96-4-C04	T01-E21	C04	4	T96-4-C04		T96-12-C02	T03-E20
																									F	21	1	F021	F21	T96-4-C05	T01-F21	C05	4	T96-4-C05		T96-12-C03	T03-F20
																									G	21	1	G021	G21	T96-4-D04	T01-G21	D04	4	T96-4-D04		T96-12-C04	T03-E21
																									H	21	1	H021	H21	T96-4-D05	T01-H21	D05	4	T96-4-D05		T96-12-C05	T03-F21
																									I	21	1	I021	I21	T96-4-E04	T01-I21	E04	4	T96-4-E04		T96-12-C06	T03-E22
																									J	21	1	J021	J21	T96-4-E05	T01-J21	E05	4	T96-4-E05		T96-12-C07	T03-F22
																									K	21	1	K021	K21	T96-4-F04	T01-K21	F04	4	T96-4-F04		T96-12-C08	T03-E23
																									L	21	1	L021	L21	T96-4-F05	T01-L21	F05	4	T96-4-F05		T96-12-C09	T03-F23
																									M	21	1	M021	M21	T96-4-G04	T01-M21	G04	4	T96-4-G04		T96-12-C10	T03-E24
																									N	21	1	N021	N21	T96-4-G05	T01-N21	G05	4	T96-4-G05		T96-12-C11	T03-F24
																									O	21	1	O021	O21	T96-4-H04	T01-O21	H04	4	T96-4-H04		T96-12-D02	T03-G20
																									P	21	1	P021	P21	T96-4-H05	T01-P21	H05	4	T96-4-H05		T96-12-D03	T03-H20
																									A	22	1	A022	A22	T96-4-A06	T01-A22	A06	4	T96-4-A06		T96-12-D04	T03-G21
																									B	22	1	B022	B22	T96-4-A07	T01-B22	A07	4	T96-4-A07		T96-12-D05	T03-H21
																									C	22	1	C022	C22	T96-4-B06	T01-C22	B06	4	T96-4-B06		T96-12-D06	T03-G22
																									D	22	1	D022	D22	T96-4-B07	T01-D22	B07	4	T96-4-B07		T96-12-D07	T03-H22
																									E	22	1	E022	E22	T96-4-C06	T01-E22	C06	4	T96-4-C06		T96-12-D08	T03-G23
																									F	22	1	F022	F22	T96-4-C07	T01-F22	C07	4	T96-4-C07		T96-12-D09	T03-H23
																									G	22	1	G022	G22	T96-4-D06	T01-G22	D06	4	T96-4-D06		T96-12-D10	T03-G24
																									H	22	1	H022	H22	T96-4-D07	T01-H22	D07	4	T96-4-D07		T96-12-D11	T03-H24
																									I	22	1	I022	I22	T96-4-E06	T01-I22	E06	4	T96-4-E06		T96-12-E02	T03-I20
																									J	22	1	J022	J22	T96-4-E07	T01-J22	E07	4	T96-4-E07		T96-12-E03	T03-J20
																									K	22	1	K022	K22	T96-4-F06	T01-K22	F06	4	T96-4-F06		T96-12-E04	T03-I21
																									L	22	1	L022	L22	T96-4-F07	T01-L22	F07	4	T96-4-F07		T96-12-E05	T03-J21
																									M	22	1	M022	M22	T96-4-G06	T01-M22	G06	4	T96-4-G06		T96-12-E06	T03-I22
																									N	22	1	N022	N22	T96-4-G07	T01-N22	G07	4	T96-4-G07		T96-12-E07	T03-J22
																									O	22	1	O022	O22	T96-4-H06	T01-O22	H06	4	T96-4-H06		T96-12-E08	T03-I23
																									P	22	1	P022	P22	T96-4-H07	T01-P22	H07	4	T96-4-H07		T96-12-E09	T03-J23
																									A	23	1	A023	A23	T96-4-A08	T01-A23	A08	4	T96-4-A08		T96-12-E10	T03-I24
																									B	23	1	B023	B23	T96-4-A09	T01-B23	A09	4	T96-4-A09		T96-12-E11	T03-J24
																									C	23	1	C023	C23	T96-4-B08	T01-C23	B08	4	T96-4-B08		T96-12-F02	T03-K20
																									D	23	1	D023	D23	T96-4-B09	T01-D23	B09	4	T96-4-B09		T96-12-F03	T03-L20
																									E	23	1	E023	E23	T96-4-C08	T01-E23	C08	4	T96-4-C08		T96-12-F04	T03-K21
																									F	23	1	F023	F23	T96-4-C09	T01-F23	C09	4	T96-4-C09		T96-12-F05	T03-L21
																									G	23	1	G023	G23	T96-4-D08	T01-G23	D08	4	T96-4-D08		T96-12-F06	T03-K22
																									H	23	1	H023	H23	T96-4-D09	T01-H23	D09	4	T96-4-D09		T96-12-F07	T03-L22
																									I	23	1	I023	I23	T96-4-E08	T01-I23	E08	4	T96-4-E08		T96-12-F08	T03-K23
																									J	23	1	J023	J23	T96-4-E09	T01-J23	E09	4	T96-4-E09		T96-12-F09	T03-L23
																									K	23	1	K023	K23	T96-4-F08	T01-K23	F08	4	T96-4-F08		T96-12-F10	T03-K24
																									L	23	1	L023	L23	T96-4-F09	T01-L23	F09	4	T96-4-F09		T96-12-F11	T03-L24
																									M	23	1	M023	M23	T96-4-G08	T01-M23	G08	4	T96-4-G08		T96-12-G02	T03-M20
																									N	23	1	N023	N23	T96-4-G09	T01-N23	G09	4	T96-4-G09		T96-12-G03	T03-N20
																									O	23	1	O023	O23	T96-4-H08	T01-O23	H08	4	T96-4-H08		T96-12-G04	T03-M21
																									P	23	1	P023	P23	T96-4-H09	T01-P23	H09	4	T96-4-H09		T96-12-G05	T03-N21
																									A	24	1	A024	A24	T96-4-A10	T01-A24	A10	4	T96-4-A10		T96-12-G06	T03-M22
																									B	24	1	B024	B24	T96-4-A11	T01-B24	A11	4	T96-4-A11		T96-12-G07	T03-N22
																									C	24	1	C024	C24	T96-4-B10	T01-C24	B10	4	T96-4-B10		T96-12-G08	T03-M23
																									D	24	1	D024	D24	T96-4-B11	T01-D24	B11	4	T96-4-B11		T96-12-G09	T03-N23
																									E	24	1	E024	E24	T96-4-C10	T01-E24	C10	4	T96-4-C10		T96-12-G10	T03-M24
																									F	24	1	F024	F24	T96-4-C11	T01-F24	C11	4	T96-4-C11		T96-12-G11	T03-N24
																									G	24	1	G024	G24	T96-4-D10	T01-G24	D10	4	T96-4-D10		T96-12-H02	T03-O20
																									H	24	1	H024	H24	T96-4-D11	T01-H24	D11	4	T96-4-D11		T96-12-H03	T03-P20
																									I	24	1	I024	I24	T96-4-E10	T01-I24	E10	4	T96-4-E10		T96-12-H04	T03-O21
																									J	24	1	J024	J24	T96-4-E11	T01-J24	E11	4	T96-4-E11		T96-12-H05	T03-P21
																									K	24	1	K024	K24	T96-4-F10	T01-K24	F10	4	T96-4-F10		T96-12-H06	T03-O22
																									L	24	1	L024	L24	T96-4-F11	T01-L24	F11	4	T96-4-F11		T96-12-H07	T03-P22
																									M	24	1	M024	M24	T96-4-G10	T01-M24	G10	4	T96-4-G10		T96-12-H08	T03-O23
																									N	24	1	N024	N24	T96-4-G11	T01-N24	G11	4	T96-4-G11		T96-12-H09	T03-P23
																									O	24	1	O024	O24	T96-4-H10	T01-O24	H10	4	T96-4-H10		T96-12-H10	T03-O24
																									P	24	1	P024	P24	T96-4-H11	T01-P24	H11	4	T96-4-H11		T96-12-H11	T03-P24
																											2	0	A02	T96-5-A02	T02-A02	A02	5	T96-5-A02		T96-13-A02	T04-A02
																											2	0	B02	T96-5-A03	T02-B02	A03	5	T96-5-A03		T96-13-A03	T04-B02
																											2	0	C02	T96-5-B02	T02-C02	B02	5	T96-5-B02		T96-13-A04	T04-A03
																											2	0	D02	T96-5-B03	T02-D02	B03	5	T96-5-B03		T96-13-A05	T04-B03
																											2	0	E02	T96-5-C02	T02-E02	C02	5	T96-5-C02		T96-13-A06	T04-A04
																											2	0	F02	T96-5-C03	T02-F02	C03	5	T96-5-C03		T96-13-A07	T04-B04
																											2	0	G02	T96-5-D02	T02-G02	D02	5	T96-5-D02		T96-13-A08	T04-A05
																											2	0	H02	T96-5-D03	T02-H02	D03	5	T96-5-D03		T96-13-A09	T04-B05
																											2	0	I02	T96-5-E02	T02-I02	E02	5	T96-5-E02		T96-13-A10	T04-A06
																											2	0	J02	T96-5-E03	T02-J02	E03	5	T96-5-E03		T96-13-A11	T04-B06
																											2	0	K02	T96-5-F02	T02-K02	F02	5	T96-5-F02		T96-13-B02	T04-C02
																											2	0	L02	T96-5-F03	T02-L02	F03	5	T96-5-F03		T96-13-B03	T04-D02
																											2	0	M02	T96-5-G02	T02-M02	G02	5	T96-5-G02		T96-13-B04	T04-C03
																											2	0	N02	T96-5-G03	T02-N02	G03	5	T96-5-G03		T96-13-B05	T04-D03
																											2	0	O02	T96-5-H02	T02-O02	H02	5	T96-5-H02		T96-13-B06	T04-C04
																											2	0	P02	T96-5-H03	T02-P02	H03	5	T96-5-H03		T96-13-B07	T04-D04
																											2	0	A03	T96-5-A04	T02-A03	A04	5	T96-5-A04		T96-13-B08	T04-C05
																											2	0	B03	T96-5-A05	T02-B03	A05	5	T96-5-A05		T96-13-B09	T04-D05
																											2	0	C03	T96-5-B04	T02-C03	B04	5	T96-5-B04		T96-13-B10	T04-C06
																											2	0	D03	T96-5-B05	T02-D03	B05	5	T96-5-B05		T96-13-B11	T04-D06
																											2	0	E03	T96-5-C04	T02-E03	C04	5	T96-5-C04		T96-13-C02	T04-E02
																											2	0	F03	T96-5-C05	T02-F03	C05	5	T96-5-C05		T96-13-C03	T04-F02
																											2	0	G03	T96-5-D04	T02-G03	D04	5	T96-5-D04		T96-13-C04	T04-E03
																											2	0	H03	T96-5-D05	T02-H03	D05	5	T96-5-D05		T96-13-C05	T04-F03
																											2	0	I03	T96-5-E04	T02-I03	E04	5	T96-5-E04		T96-13-C06	T04-E04
																											2	0	J03	T96-5-E05	T02-J03	E05	5	T96-5-E05		T96-13-C07	T04-F04
																											2	0	K03	T96-5-F04	T02-K03	F04	5	T96-5-F04		T96-13-C08	T04-E05
																											2	0	L03	T96-5-F05	T02-L03	F05	5	T96-5-F05		T96-13-C09	T04-F05
																											2	0	M03	T96-5-G04	T02-M03	G04	5	T96-5-G04		T96-13-C10	T04-E06
																											2	0	N03	T96-5-G05	T02-N03	G05	5	T96-5-G05		T96-13-C11	T04-F06
																											2	0	O03	T96-5-H04	T02-O03	H04	5	T96-5-H04		T96-13-D02	T04-G02
																											2	0	P03	T96-5-H05	T02-P03	H05	5	T96-5-H05		T96-13-D03	T04-H02
																											2	0	A04	T96-5-A06	T02-A04	A06	5	T96-5-A06		T96-13-D04	T04-G03
																											2	0	B04	T96-5-A07	T02-B04	A07	5	T96-5-A07		T96-13-D05	T04-H03
																											2	0	C04	T96-5-B06	T02-C04	B06	5	T96-5-B06		T96-13-D06	T04-G04
																											2	0	D04	T96-5-B07	T02-D04	B07	5	T96-5-B07		T96-13-D07	T04-H04
																											2	0	E04	T96-5-C06	T02-E04	C06	5	T96-5-C06		T96-13-D08	T04-G05
																											2	0	F04	T96-5-C07	T02-F04	C07	5	T96-5-C07		T96-13-D09	T04-H05
																											2	0	G04	T96-5-D06	T02-G04	D06	5	T96-5-D06		T96-13-D10	T04-G06
																											2	0	H04	T96-5-D07	T02-H04	D07	5	T96-5-D07		T96-13-D11	T04-H06
																											2	0	I04	T96-5-E06	T02-I04	E06	5	T96-5-E06		T96-13-E02	T04-I02
																											2	0	J04	T96-5-E07	T02-J04	E07	5	T96-5-E07		T96-13-E03	T04-J02
																											2	0	K04	T96-5-F06	T02-K04	F06	5	T96-5-F06		T96-13-E04	T04-I03
																											2	0	L04	T96-5-F07	T02-L04	F07	5	T96-5-F07		T96-13-E05	T04-J03
																											2	0	M04	T96-5-G06	T02-M04	G06	5	T96-5-G06		T96-13-E06	T04-I04
																											2	0	N04	T96-5-G07	T02-N04	G07	5	T96-5-G07		T96-13-E07	T04-J04
																											2	0	O04	T96-5-H06	T02-O04	H06	5	T96-5-H06		T96-13-E08	T04-I05
																											2	0	P04	T96-5-H07	T02-P04	H07	5	T96-5-H07		T96-13-E09	T04-J05
																											2	0	A05	T96-5-A08	T02-A05	A08	5	T96-5-A08		T96-13-E10	T04-I06
																											2	0	B05	T96-5-A09	T02-B05	A09	5	T96-5-A09		T96-13-E11	T04-J06
																											2	0	C05	T96-5-B08	T02-C05	B08	5	T96-5-B08		T96-13-F02	T04-K02
																											2	0	D05	T96-5-B09	T02-D05	B09	5	T96-5-B09		T96-13-F03	T04-L02
																											2	0	E05	T96-5-C08	T02-E05	C08	5	T96-5-C08		T96-13-F04	T04-K03
																											2	0	F05	T96-5-C09	T02-F05	C09	5	T96-5-C09		T96-13-F05	T04-L03
																											2	0	G05	T96-5-D08	T02-G05	D08	5	T96-5-D08		T96-13-F06	T04-K04
																											2	0	H05	T96-5-D09	T02-H05	D09	5	T96-5-D09		T96-13-F07	T04-L04
																											2	0	I05	T96-5-E08	T02-I05	E08	5	T96-5-E08		T96-13-F08	T04-K05
																											2	0	J05	T96-5-E09	T02-J05	E09	5	T96-5-E09		T96-13-F09	T04-L05
																											2	0	K05	T96-5-F08	T02-K05	F08	5	T96-5-F08		T96-13-F10	T04-K06
																											2	0	L05	T96-5-F09	T02-L05	F09	5	T96-5-F09		T96-13-F11	T04-L06
																											2	0	M05	T96-5-G08	T02-M05	G08	5	T96-5-G08		T96-13-G02	T04-M02
																											2	0	N05	T96-5-G09	T02-N05	G09	5	T96-5-G09		T96-13-G03	T04-N02
																											2	0	O05	T96-5-H08	T02-O05	H08	5	T96-5-H08		T96-13-G04	T04-M03
																											2	0	P05	T96-5-H09	T02-P05	H09	5	T96-5-H09		T96-13-G05	T04-N03
																											2	0	A06	T96-5-A10	T02-A06	A10	5	T96-5-A10		T96-13-G06	T04-M04
																											2	0	B06	T96-5-A11	T02-B06	A11	5	T96-5-A11		T96-13-G07	T04-N04
																											2	0	C06	T96-5-B10	T02-C06	B10	5	T96-5-B10		T96-13-G08	T04-M05
																											2	0	D06	T96-5-B11	T02-D06	B11	5	T96-5-B11		T96-13-G09	T04-N05
																											2	0	E06	T96-5-C10	T02-E06	C10	5	T96-5-C10		T96-13-G10	T04-M06
																											2	0	F06	T96-5-C11	T02-F06	C11	5	T96-5-C11		T96-13-G11	T04-N06
																											2	0	G06	T96-5-D10	T02-G06	D10	5	T96-5-D10		T96-13-H02	T04-O02
																											2	0	H06	T96-5-D11	T02-H06	D11	5	T96-5-D11		T96-13-H03	T04-P02
																											2	0	I06	T96-5-E10	T02-I06	E10	5	T96-5-E10		T96-13-H04	T04-O03
																											2	0	J06	T96-5-E11	T02-J06	E11	5	T96-5-E11		T96-13-H05	T04-P03
																											2	0	K06	T96-5-F10	T02-K06	F10	5	T96-5-F10		T96-13-H06	T04-O04
																											2	0	L06	T96-5-F11	T02-L06	F11	5	T96-5-F11		T96-13-H07	T04-P04
																											2	0	M06	T96-5-G10	T02-M06	G10	5	T96-5-G10		T96-13-H08	T04-O05
																											2	0	N06	T96-5-G11	T02-N06	G11	5	T96-5-G11		T96-13-H09	T04-P05
																											2	0	O06	T96-5-H10	T02-O06	H10	5	T96-5-H10		T96-13-H10	T04-O06
																											2	0	P06	T96-5-H11	T02-P06	H11	5	T96-5-H11		T96-13-H11	T04-P06
																											2	0	A08	T96-6-A02	T02-A08	A02	6	T96-6-A02		T96-14-A02	T04-A08
																											2	0	B08	T96-6-A03	T02-B08	A03	6	T96-6-A03		T96-14-A03	T04-B08
																											2	0	C08	T96-6-B02	T02-C08	B02	6	T96-6-B02		T96-14-A04	T04-A09
																											2	0	D08	T96-6-B03	T02-D08	B03	6	T96-6-B03		T96-14-A05	T04-B09
																											2	0	E08	T96-6-C02	T02-E08	C02	6	T96-6-C02		T96-14-A06	T04-A10
																											2	0	F08	T96-6-C03	T02-F08	C03	6	T96-6-C03		T96-14-A07	T04-B10
																											2	0	G08	T96-6-D02	T02-G08	D02	6	T96-6-D02		T96-14-A08	T04-A11
																											2	0	H08	T96-6-D03	T02-H08	D03	6	T96-6-D03		T96-14-A09	T04-B11
																											2	0	I08	T96-6-E02	T02-I08	E02	6	T96-6-E02		T96-14-A10	T04-A12
																											2	0	J08	T96-6-E03	T02-J08	E03	6	T96-6-E03		T96-14-A11	T04-B12
																											2	0	K08	T96-6-F02	T02-K08	F02	6	T96-6-F02		T96-14-B02	T04-C08
																											2	0	L08	T96-6-F03	T02-L08	F03	6	T96-6-F03		T96-14-B03	T04-D08
																											2	0	M08	T96-6-G02	T02-M08	G02	6	T96-6-G02		T96-14-B04	T04-C09
																											2	0	N08	T96-6-G03	T02-N08	G03	6	T96-6-G03		T96-14-B05	T04-D09
																											2	0	O08	T96-6-H02	T02-O08	H02	6	T96-6-H02		T96-14-B06	T04-C10
																											2	0	P08	T96-6-H03	T02-P08	H03	6	T96-6-H03		T96-14-B07	T04-D10
																											2	0	A09	T96-6-A04	T02-A09	A04	6	T96-6-A04		T96-14-B08	T04-C11
																											2	0	B09	T96-6-A05	T02-B09	A05	6	T96-6-A05		T96-14-B09	T04-D11
																											2	0	C09	T96-6-B04	T02-C09	B04	6	T96-6-B04		T96-14-B10	T04-C12
																											2	0	D09	T96-6-B05	T02-D09	B05	6	T96-6-B05		T96-14-B11	T04-D12
																											2	0	E09	T96-6-C04	T02-E09	C04	6	T96-6-C04		T96-14-C02	T04-E08
																											2	0	F09	T96-6-C05	T02-F09	C05	6	T96-6-C05		T96-14-C03	T04-F08
																											2	0	G09	T96-6-D04	T02-G09	D04	6	T96-6-D04		T96-14-C04	T04-E09
																											2	0	H09	T96-6-D05	T02-H09	D05	6	T96-6-D05		T96-14-C05	T04-F09
																											2	0	I09	T96-6-E04	T02-I09	E04	6	T96-6-E04		T96-14-C06	T04-E10
																											2	0	J09	T96-6-E05	T02-J09	E05	6	T96-6-E05		T96-14-C07	T04-F10
																											2	0	K09	T96-6-F04	T02-K09	F04	6	T96-6-F04		T96-14-C08	T04-E11
																											2	0	L09	T96-6-F05	T02-L09	F05	6	T96-6-F05		T96-14-C09	T04-F11
																											2	0	M09	T96-6-G04	T02-M09	G04	6	T96-6-G04		T96-14-C10	T04-E12
																											2	0	N09	T96-6-G05	T02-N09	G05	6	T96-6-G05		T96-14-C11	T04-F12
																											2	0	O09	T96-6-H04	T02-O09	H04	6	T96-6-H04		T96-14-D02	T04-G08
																											2	0	P09	T96-6-H05	T02-P09	H05	6	T96-6-H05		T96-14-D03	T04-H08
																											2	0	A10	T96-6-A06	T02-A10	A06	6	T96-6-A06		T96-14-D04	T04-G09
																											2	0	B10	T96-6-A07	T02-B10	A07	6	T96-6-A07		T96-14-D05	T04-H09
																											2	0	C10	T96-6-B06	T02-C10	B06	6	T96-6-B06		T96-14-D06	T04-G10
																											2	0	D10	T96-6-B07	T02-D10	B07	6	T96-6-B07		T96-14-D07	T04-H10
																											2	0	E10	T96-6-C06	T02-E10	C06	6	T96-6-C06		T96-14-D08	T04-G11
																											2	0	F10	T96-6-C07	T02-F10	C07	6	T96-6-C07		T96-14-D09	T04-H11
																											2	0	G10	T96-6-D06	T02-G10	D06	6	T96-6-D06		T96-14-D10	T04-G12
																											2	0	H10	T96-6-D07	T02-H10	D07	6	T96-6-D07		T96-14-D11	T04-H12
																											2	0	I10	T96-6-E06	T02-I10	E06	6	T96-6-E06		T96-14-E02	T04-I08
																											2	0	J10	T96-6-E07	T02-J10	E07	6	T96-6-E07		T96-14-E03	T04-J08
																											2	0	K10	T96-6-F06	T02-K10	F06	6	T96-6-F06		T96-14-E04	T04-I09
																											2	0	L10	T96-6-F07	T02-L10	F07	6	T96-6-F07		T96-14-E05	T04-J09
																											2	0	M10	T96-6-G06	T02-M10	G06	6	T96-6-G06		T96-14-E06	T04-I10
																											2	0	N10	T96-6-G07	T02-N10	G07	6	T96-6-G07		T96-14-E07	T04-J10
																											2	0	O10	T96-6-H06	T02-O10	H06	6	T96-6-H06		T96-14-E08	T04-I11
																											2	0	P10	T96-6-H07	T02-P10	H07	6	T96-6-H07		T96-14-E09	T04-J11
																											2	0	A11	T96-6-A08	T02-A11	A08	6	T96-6-A08		T96-14-E10	T04-I12
																											2	0	B11	T96-6-A09	T02-B11	A09	6	T96-6-A09		T96-14-E11	T04-J12
																											2	0	C11	T96-6-B08	T02-C11	B08	6	T96-6-B08		T96-14-F02	T04-K08
																											2	0	D11	T96-6-B09	T02-D11	B09	6	T96-6-B09		T96-14-F03	T04-L08
																											2	0	E11	T96-6-C08	T02-E11	C08	6	T96-6-C08		T96-14-F04	T04-K09
																											2	0	F11	T96-6-C09	T02-F11	C09	6	T96-6-C09		T96-14-F05	T04-L09
																											2	0	G11	T96-6-D08	T02-G11	D08	6	T96-6-D08		T96-14-F06	T04-K10
																											2	0	H11	T96-6-D09	T02-H11	D09	6	T96-6-D09		T96-14-F07	T04-L10
																											2	0	I11	T96-6-E08	T02-I11	E08	6	T96-6-E08		T96-14-F08	T04-K11
																											2	0	J11	T96-6-E09	T02-J11	E09	6	T96-6-E09		T96-14-F09	T04-L11
																											2	0	K11	T96-6-F08	T02-K11	F08	6	T96-6-F08		T96-14-F10	T04-K12
																											2	0	L11	T96-6-F09	T02-L11	F09	6	T96-6-F09		T96-14-F11	T04-L12
																											2	0	M11	T96-6-G08	T02-M11	G08	6	T96-6-G08		T96-14-G02	T04-M08
																											2	0	N11	T96-6-G09	T02-N11	G09	6	T96-6-G09		T96-14-G03	T04-N08
																											2	0	O11	T96-6-H08	T02-O11	H08	6	T96-6-H08		T96-14-G04	T04-M09
																											2	0	P11	T96-6-H09	T02-P11	H09	6	T96-6-H09		T96-14-G05	T04-N09
																											2	0	A12	T96-6-A10	T02-A12	A10	6	T96-6-A10		T96-14-G06	T04-M10
																											2	0	B12	T96-6-A11	T02-B12	A11	6	T96-6-A11		T96-14-G07	T04-N10
																											2	0	C12	T96-6-B10	T02-C12	B10	6	T96-6-B10		T96-14-G08	T04-M11
																											2	0	D12	T96-6-B11	T02-D12	B11	6	T96-6-B11		T96-14-G09	T04-N11
																											2	0	E12	T96-6-C10	T02-E12	C10	6	T96-6-C10		T96-14-G10	T04-M12
																											2	0	F12	T96-6-C11	T02-F12	C11	6	T96-6-C11		T96-14-G11	T04-N12
																											2	0	G12	T96-6-D10	T02-G12	D10	6	T96-6-D10		T96-14-H02	T04-O08
																											2	0	H12	T96-6-D11	T02-H12	D11	6	T96-6-D11		T96-14-H03	T04-P08
																											2	0	I12	T96-6-E10	T02-I12	E10	6	T96-6-E10		T96-14-H04	T04-O09
																											2	0	J12	T96-6-E11	T02-J12	E11	6	T96-6-E11		T96-14-H05	T04-P09
																											2	0	K12	T96-6-F10	T02-K12	F10	6	T96-6-F10		T96-14-H06	T04-O10
																											2	0	L12	T96-6-F11	T02-L12	F11	6	T96-6-F11		T96-14-H07	T04-P10
																											2	0	M12	T96-6-G10	T02-M12	G10	6	T96-6-G10		T96-14-H08	T04-O11
																											2	0	N12	T96-6-G11	T02-N12	G11	6	T96-6-G11		T96-14-H09	T04-P11
																											2	0	O12	T96-6-H10	T02-O12	H10	6	T96-6-H10		T96-14-H10	T04-O12
																											2	0	P12	T96-6-H11	T02-P12	H11	6	T96-6-H11		T96-14-H11	T04-P12
																											2	0	A14	T96-7-A02	T02-A14	A02	7	T96-7-A02		T96-15-A02	T04-A14
																											2	0	B14	T96-7-A03	T02-B14	A03	7	T96-7-A03		T96-15-A03	T04-B14
																											2	0	C14	T96-7-B02	T02-C14	B02	7	T96-7-B02		T96-15-A04	T04-A15
																											2	0	D14	T96-7-B03	T02-D14	B03	7	T96-7-B03		T96-15-A05	T04-B15
																											2	0	E14	T96-7-C02	T02-E14	C02	7	T96-7-C02		T96-15-A06	T04-A16
																											2	0	F14	T96-7-C03	T02-F14	C03	7	T96-7-C03		T96-15-A07	T04-B16
																											2	0	G14	T96-7-D02	T02-G14	D02	7	T96-7-D02		T96-15-A08	T04-A17
																											2	0	H14	T96-7-D03	T02-H14	D03	7	T96-7-D03		T96-15-A09	T04-B17
																											2	0	I14	T96-7-E02	T02-I14	E02	7	T96-7-E02		T96-15-A10	T04-A18
																											2	0	J14	T96-7-E03	T02-J14	E03	7	T96-7-E03		T96-15-A11	T04-B18
																											2	0	K14	T96-7-F02	T02-K14	F02	7	T96-7-F02		T96-15-B02	T04-C14
																											2	0	L14	T96-7-F03	T02-L14	F03	7	T96-7-F03		T96-15-B03	T04-D14
																											2	0	M14	T96-7-G02	T02-M14	G02	7	T96-7-G02		T96-15-B04	T04-C15
																											2	0	N14	T96-7-G03	T02-N14	G03	7	T96-7-G03		T96-15-B05	T04-D15
																											2	0	O14	T96-7-H02	T02-O14	H02	7	T96-7-H02		T96-15-B06	T04-C16
																											2	0	P14	T96-7-H03	T02-P14	H03	7	T96-7-H03		T96-15-B07	T04-D16
																											2	0	A15	T96-7-A04	T02-A15	A04	7	T96-7-A04		T96-15-B08	T04-C17
																											2	0	B15	T96-7-A05	T02-B15	A05	7	T96-7-A05		T96-15-B09	T04-D17
																											2	0	C15	T96-7-B04	T02-C15	B04	7	T96-7-B04		T96-15-B10	T04-C18
																											2	0	D15	T96-7-B05	T02-D15	B05	7	T96-7-B05		T96-15-B11	T04-D18
																											2	0	E15	T96-7-C04	T02-E15	C04	7	T96-7-C04		T96-15-C02	T04-E14
																											2	0	F15	T96-7-C05	T02-F15	C05	7	T96-7-C05		T96-15-C03	T04-F14
																											2	0	G15	T96-7-D04	T02-G15	D04	7	T96-7-D04		T96-15-C04	T04-E15
																											2	0	H15	T96-7-D05	T02-H15	D05	7	T96-7-D05		T96-15-C05	T04-F15
																											2	0	I15	T96-7-E04	T02-I15	E04	7	T96-7-E04		T96-15-C06	T04-E16
																											2	0	J15	T96-7-E05	T02-J15	E05	7	T96-7-E05		T96-15-C07	T04-F16
																											2	0	K15	T96-7-F04	T02-K15	F04	7	T96-7-F04		T96-15-C08	T04-E17
																											2	0	L15	T96-7-F05	T02-L15	F05	7	T96-7-F05		T96-15-C09	T04-F17
																											2	0	M15	T96-7-G04	T02-M15	G04	7	T96-7-G04		T96-15-C10	T04-E18
																											2	0	N15	T96-7-G05	T02-N15	G05	7	T96-7-G05		T96-15-C11	T04-F18
																											2	0	O15	T96-7-H04	T02-O15	H04	7	T96-7-H04		T96-15-D02	T04-G14
																											2	0	P15	T96-7-H05	T02-P15	H05	7	T96-7-H05		T96-15-D03	T04-H14
																											2	0	A16	T96-7-A06	T02-A16	A06	7	T96-7-A06		T96-15-D04	T04-G15
																											2	0	B16	T96-7-A07	T02-B16	A07	7	T96-7-A07		T96-15-D05	T04-H15
																											2	0	C16	T96-7-B06	T02-C16	B06	7	T96-7-B06		T96-15-D06	T04-G16
																											2	0	D16	T96-7-B07	T02-D16	B07	7	T96-7-B07		T96-15-D07	T04-H16
																											2	0	E16	T96-7-C06	T02-E16	C06	7	T96-7-C06		T96-15-D08	T04-G17
																											2	0	F16	T96-7-C07	T02-F16	C07	7	T96-7-C07		T96-15-D09	T04-H17
																											2	0	G16	T96-7-D06	T02-G16	D06	7	T96-7-D06		T96-15-D10	T04-G18
																											2	0	H16	T96-7-D07	T02-H16	D07	7	T96-7-D07		T96-15-D11	T04-H18
																											2	0	I16	T96-7-E06	T02-I16	E06	7	T96-7-E06		T96-15-E02	T04-I14
																											2	0	J16	T96-7-E07	T02-J16	E07	7	T96-7-E07		T96-15-E03	T04-J14
																											2	0	K16	T96-7-F06	T02-K16	F06	7	T96-7-F06		T96-15-E04	T04-I15
																											2	0	L16	T96-7-F07	T02-L16	F07	7	T96-7-F07		T96-15-E05	T04-J15
																											2	0	M16	T96-7-G06	T02-M16	G06	7	T96-7-G06		T96-15-E06	T04-I16
																											2	0	N16	T96-7-G07	T02-N16	G07	7	T96-7-G07		T96-15-E07	T04-J16
																											2	0	O16	T96-7-H06	T02-O16	H06	7	T96-7-H06		T96-15-E08	T04-I17
																											2	0	P16	T96-7-H07	T02-P16	H07	7	T96-7-H07		T96-15-E09	T04-J17
																											2	0	A17	T96-7-A08	T02-A17	A08	7	T96-7-A08		T96-15-E10	T04-I18
																											2	0	B17	T96-7-A09	T02-B17	A09	7	T96-7-A09		T96-15-E11	T04-J18
																											2	0	C17	T96-7-B08	T02-C17	B08	7	T96-7-B08		T96-15-F02	T04-K14
																											2	0	D17	T96-7-B09	T02-D17	B09	7	T96-7-B09		T96-15-F03	T04-L14
																											2	0	E17	T96-7-C08	T02-E17	C08	7	T96-7-C08		T96-15-F04	T04-K15
																											2	0	F17	T96-7-C09	T02-F17	C09	7	T96-7-C09		T96-15-F05	T04-L15
																											2	0	G17	T96-7-D08	T02-G17	D08	7	T96-7-D08		T96-15-F06	T04-K16
																											2	0	H17	T96-7-D09	T02-H17	D09	7	T96-7-D09		T96-15-F07	T04-L16
																											2	0	I17	T96-7-E08	T02-I17	E08	7	T96-7-E08		T96-15-F08	T04-K17
																											2	0	J17	T96-7-E09	T02-J17	E09	7	T96-7-E09		T96-15-F09	T04-L17
																											2	0	K17	T96-7-F08	T02-K17	F08	7	T96-7-F08		T96-15-F10	T04-K18
																											2	0	L17	T96-7-F09	T02-L17	F09	7	T96-7-F09		T96-15-F11	T04-L18
																											2	0	M17	T96-7-G08	T02-M17	G08	7	T96-7-G08		T96-15-G02	T04-M14
																											2	0	N17	T96-7-G09	T02-N17	G09	7	T96-7-G09		T96-15-G03	T04-N14
																											2	0	O17	T96-7-H08	T02-O17	H08	7	T96-7-H08		T96-15-G04	T04-M15
																											2	0	P17	T96-7-H09	T02-P17	H09	7	T96-7-H09		T96-15-G05	T04-N15
																											2	0	A18	T96-7-A10	T02-A18	A10	7	T96-7-A10		T96-15-G06	T04-M16
																											2	0	B18	T96-7-A11	T02-B18	A11	7	T96-7-A11		T96-15-G07	T04-N16
																											2	0	C18	T96-7-B10	T02-C18	B10	7	T96-7-B10		T96-15-G08	T04-M17
																											2	0	D18	T96-7-B11	T02-D18	B11	7	T96-7-B11		T96-15-G09	T04-N17
																											2	0	E18	T96-7-C10	T02-E18	C10	7	T96-7-C10		T96-15-G10	T04-M18
																											2	0	F18	T96-7-C11	T02-F18	C11	7	T96-7-C11		T96-15-G11	T04-N18
																											2	0	G18	T96-7-D10	T02-G18	D10	7	T96-7-D10		T96-15-H02	T04-O14
																											2	0	H18	T96-7-D11	T02-H18	D11	7	T96-7-D11		T96-15-H03	T04-P14
																											2	0	I18	T96-7-E10	T02-I18	E10	7	T96-7-E10		T96-15-H04	T04-O15
																											2	0	J18	T96-7-E11	T02-J18	E11	7	T96-7-E11		T96-15-H05	T04-P15
																											2	0	K18	T96-7-F10	T02-K18	F10	7	T96-7-F10		T96-15-H06	T04-O16
																											2	0	L18	T96-7-F11	T02-L18	F11	7	T96-7-F11		T96-15-H07	T04-P16
																											2	0	M18	T96-7-G10	T02-M18	G10	7	T96-7-G10		T96-15-H08	T04-O17
																											2	0	N18	T96-7-G11	T02-N18	G11	7	T96-7-G11		T96-15-H09	T04-P17
																											2	0	O18	T96-7-H10	T02-O18	H10	7	T96-7-H10		T96-15-H10	T04-O18
																											2	0	P18	T96-7-H11	T02-P18	H11	7	T96-7-H11		T96-15-H11	T04-P18
																											2	0	A20	T96-8-A02	T02-A20	A02	8	T96-8-A02		T96-16-A02	T04-A20
																											2	0	B20	T96-8-A03	T02-B20	A03	8	T96-8-A03		T96-16-A03	T04-B20
																											2	0	C20	T96-8-B02	T02-C20	B02	8	T96-8-B02		T96-16-A04	T04-A21
																											2	0	D20	T96-8-B03	T02-D20	B03	8	T96-8-B03		T96-16-A05	T04-B21
																											2	0	E20	T96-8-C02	T02-E20	C02	8	T96-8-C02		T96-16-A06	T04-A22
																											2	0	F20	T96-8-C03	T02-F20	C03	8	T96-8-C03		T96-16-A07	T04-B22
																											2	0	G20	T96-8-D02	T02-G20	D02	8	T96-8-D02		T96-16-A08	T04-A23
																											2	0	H20	T96-8-D03	T02-H20	D03	8	T96-8-D03		T96-16-A09	T04-B23
																											2	0	I20	T96-8-E02	T02-I20	E02	8	T96-8-E02		T96-16-A10	T04-A24
																											2	0	J20	T96-8-E03	T02-J20	E03	8	T96-8-E03		T96-16-A11	T04-B24
																											2	0	K20	T96-8-F02	T02-K20	F02	8	T96-8-F02		T96-16-B02	T04-C20
																											2	0	L20	T96-8-F03	T02-L20	F03	8	T96-8-F03		T96-16-B03	T04-D20
																											2	0	M20	T96-8-G02	T02-M20	G02	8	T96-8-G02		T96-16-B04	T04-C21
																											2	0	N20	T96-8-G03	T02-N20	G03	8	T96-8-G03		T96-16-B05	T04-D21
																											2	0	O20	T96-8-H02	T02-O20	H02	8	T96-8-H02		T96-16-B06	T04-C22
																											2	0	P20	T96-8-H03	T02-P20	H03	8	T96-8-H03		T96-16-B07	T04-D22
																											2	0	A21	T96-8-A04	T02-A21	A04	8	T96-8-A04		T96-16-B08	T04-C23
																											2	0	B21	T96-8-A05	T02-B21	A05	8	T96-8-A05		T96-16-B09	T04-D23
																											2	0	C21	T96-8-B04	T02-C21	B04	8	T96-8-B04		T96-16-B10	T04-C24
																											2	0	D21	T96-8-B05	T02-D21	B05	8	T96-8-B05		T96-16-B11	T04-D24
																											2	0	E21	T96-8-C04	T02-E21	C04	8	T96-8-C04		T96-16-C02	T04-E20
																											2	0	F21	T96-8-C05	T02-F21	C05	8	T96-8-C05		T96-16-C03	T04-F20
																											2	0	G21	T96-8-D04	T02-G21	D04	8	T96-8-D04		T96-16-C04	T04-E21
																											2	0	H21	T96-8-D05	T02-H21	D05	8	T96-8-D05		T96-16-C05	T04-F21
																											2	0	I21	T96-8-E04	T02-I21	E04	8	T96-8-E04		T96-16-C06	T04-E22
																											2	0	J21	T96-8-E05	T02-J21	E05	8	T96-8-E05		T96-16-C07	T04-F22
																											2	0	K21	T96-8-F04	T02-K21	F04	8	T96-8-F04		T96-16-C08	T04-E23
																											2	0	L21	T96-8-F05	T02-L21	F05	8	T96-8-F05		T96-16-C09	T04-F23
																											2	0	M21	T96-8-G04	T02-M21	G04	8	T96-8-G04		T96-16-C10	T04-E24
																											2	0	N21	T96-8-G05	T02-N21	G05	8	T96-8-G05		T96-16-C11	T04-F24
																											2	0	O21	T96-8-H04	T02-O21	H04	8	T96-8-H04		T96-16-D02	T04-G20
																											2	0	P21	T96-8-H05	T02-P21	H05	8	T96-8-H05		T96-16-D03	T04-H20
																											2	0	A22	T96-8-A06	T02-A22	A06	8	T96-8-A06		T96-16-D04	T04-G21
																											2	0	B22	T96-8-A07	T02-B22	A07	8	T96-8-A07		T96-16-D05	T04-H21
																											2	0	C22	T96-8-B06	T02-C22	B06	8	T96-8-B06		T96-16-D06	T04-G22
																											2	0	D22	T96-8-B07	T02-D22	B07	8	T96-8-B07		T96-16-D07	T04-H22
																											2	0	E22	T96-8-C06	T02-E22	C06	8	T96-8-C06		T96-16-D08	T04-G23
																											2	0	F22	T96-8-C07	T02-F22	C07	8	T96-8-C07		T96-16-D09	T04-H23
																											2	0	G22	T96-8-D06	T02-G22	D06	8	T96-8-D06		T96-16-D10	T04-G24
																											2	0	H22	T96-8-D07	T02-H22	D07	8	T96-8-D07		T96-16-D11	T04-H24
																											2	0	I22	T96-8-E06	T02-I22	E06	8	T96-8-E06		T96-16-E02	T04-I20
																											2	0	J22	T96-8-E07	T02-J22	E07	8	T96-8-E07		T96-16-E03	T04-J20
																											2	0	K22	T96-8-F06	T02-K22	F06	8	T96-8-F06		T96-16-E04	T04-I21
																											2	0	L22	T96-8-F07	T02-L22	F07	8	T96-8-F07		T96-16-E05	T04-J21
																											2	0	M22	T96-8-G06	T02-M22	G06	8	T96-8-G06		T96-16-E06	T04-I22
																											2	0	N22	T96-8-G07	T02-N22	G07	8	T96-8-G07		T96-16-E07	T04-J22
																											2	0	O22	T96-8-H06	T02-O22	H06	8	T96-8-H06		T96-16-E08	T04-I23
																											2	0	P22	T96-8-H07	T02-P22	H07	8	T96-8-H07		T96-16-E09	T04-J23
																											2	0	A23	T96-8-A08	T02-A23	A08	8	T96-8-A08		T96-16-E10	T04-I24
																											2	0	B23	T96-8-A09	T02-B23	A09	8	T96-8-A09		T96-16-E11	T04-J24
																											2	0	C23	T96-8-B08	T02-C23	B08	8	T96-8-B08		T96-16-F02	T04-K20
																											2	0	D23	T96-8-B09	T02-D23	B09	8	T96-8-B09		T96-16-F03	T04-L20
																											2	0	E23	T96-8-C08	T02-E23	C08	8	T96-8-C08		T96-16-F04	T04-K21
																											2	0	F23	T96-8-C09	T02-F23	C09	8	T96-8-C09		T96-16-F05	T04-L21
																											2	0	G23	T96-8-D08	T02-G23	D08	8	T96-8-D08		T96-16-F06	T04-K22
																											2	0	H23	T96-8-D09	T02-H23	D09	8	T96-8-D09		T96-16-F07	T04-L22
																											2	0	I23	T96-8-E08	T02-I23	E08	8	T96-8-E08		T96-16-F08	T04-K23
																											2	0	J23	T96-8-E09	T02-J23	E09	8	T96-8-E09		T96-16-F09	T04-L23
																											2	0	K23	T96-8-F08	T02-K23	F08	8	T96-8-F08		T96-16-F10	T04-K24
																											2	0	L23	T96-8-F09	T02-L23	F09	8	T96-8-F09		T96-16-F11	T04-L24
																											2	0	M23	T96-8-G08	T02-M23	G08	8	T96-8-G08		T96-16-G02	T04-M20
																											2	0	N23	T96-8-G09	T02-N23	G09	8	T96-8-G09		T96-16-G03	T04-N20
																											2	0	O23	T96-8-H08	T02-O23	H08	8	T96-8-H08		T96-16-G04	T04-M21
																											2	0	P23	T96-8-H09	T02-P23	H09	8	T96-8-H09		T96-16-G05	T04-N21
																											2	0	A24	T96-8-A10	T02-A24	A10	8	T96-8-A10		T96-16-G06	T04-M22
																											2	0	B24	T96-8-A11	T02-B24	A11	8	T96-8-A11		T96-16-G07	T04-N22
																											2	0	C24	T96-8-B10	T02-C24	B10	8	T96-8-B10		T96-16-G08	T04-M23
																											2	0	D24	T96-8-B11	T02-D24	B11	8	T96-8-B11		T96-16-G09	T04-N23
																											2	0	E24	T96-8-C10	T02-E24	C10	8	T96-8-C10		T96-16-G10	T04-M24
																											2	0	F24	T96-8-C11	T02-F24	C11	8	T96-8-C11		T96-16-G11	T04-N24
																											2	0	G24	T96-8-D10	T02-G24	D10	8	T96-8-D10		T96-16-H02	T04-O20
																											2	0	H24	T96-8-D11	T02-H24	D11	8	T96-8-D11		T96-16-H03	T04-P20
																											2	0	I24	T96-8-E10	T02-I24	E10	8	T96-8-E10		T96-16-H04	T04-O21
																											2	0	J24	T96-8-E11	T02-J24	E11	8	T96-8-E11		T96-16-H05	T04-P21
																											2	0	K24	T96-8-F10	T02-K24	F10	8	T96-8-F10		T96-16-H06	T04-O22
																											2	0	L24	T96-8-F11	T02-L24	F11	8	T96-8-F11		T96-16-H07	T04-P22
																											2	0	M24	T96-8-G10	T02-M24	G10	8	T96-8-G10		T96-16-H08	T04-O23
																											2	0	N24	T96-8-G11	T02-N24	G11	8	T96-8-G11		T96-16-H09	T04-P23
																											2	0	O24	T96-8-H10	T02-O24	H10	8	T96-8-H10		T96-16-H10	T04-O24
																											2	0	P24	T96-8-H11	T02-P24	H11	8	T96-8-H11		T96-16-H11	T04-P24
																											3	0	A02	T96-9-A02	T03-A02	A02	9	T96-9-A02		T96-2-A02	T01-A08
																											3	0	B02	T96-9-A03	T03-B02	A03	9	T96-9-A03		T96-2-A03	T01-B08
																											3	0	C02	T96-9-B02	T03-C02	B02	9	T96-9-B02		T96-2-A04	T01-A09
																											3	0	D02	T96-9-B03	T03-D02	B03	9	T96-9-B03		T96-2-A05	T01-B09
																											3	0	E02	T96-9-C02	T03-E02	C02	9	T96-9-C02		T96-2-A06	T01-A10
																											3	0	F02	T96-9-C03	T03-F02	C03	9	T96-9-C03		T96-2-A07	T01-B10
																											3	0	G02	T96-9-D02	T03-G02	D02	9	T96-9-D02		T96-2-A08	T01-A11
																											3	0	H02	T96-9-D03	T03-H02	D03	9	T96-9-D03		T96-2-A09	T01-B11
																											3	0	I02	T96-9-E02	T03-I02	E02	9	T96-9-E02		T96-2-A10	T01-A12
																											3	0	J02	T96-9-E03	T03-J02	E03	9	T96-9-E03		T96-2-A11	T01-B12
																											3	0	K02	T96-9-F02	T03-K02	F02	9	T96-9-F02		T96-2-B02	T01-C08
																											3	0	L02	T96-9-F03	T03-L02	F03	9	T96-9-F03		T96-2-B03	T01-D08
																											3	0	M02	T96-9-G02	T03-M02	G02	9	T96-9-G02		T96-2-B04	T01-C09
																											3	0	N02	T96-9-G03	T03-N02	G03	9	T96-9-G03		T96-2-B05	T01-D09
																											3	0	O02	T96-9-H02	T03-O02	H02	9	T96-9-H02		T96-2-B06	T01-C10
																											3	0	P02	T96-9-H03	T03-P02	H03	9	T96-9-H03		T96-2-B07	T01-D10
																											3	0	A03	T96-9-A04	T03-A03	A04	9	T96-9-A04		T96-2-B08	T01-C11
																											3	0	B03	T96-9-A05	T03-B03	A05	9	T96-9-A05		T96-2-B09	T01-D11
																											3	0	C03	T96-9-B04	T03-C03	B04	9	T96-9-B04		T96-2-B10	T01-C12
																											3	0	D03	T96-9-B05	T03-D03	B05	9	T96-9-B05		T96-2-B11	T01-D12
																											3	0	E03	T96-9-C04	T03-E03	C04	9	T96-9-C04		T96-2-C02	T01-E08
																											3	0	F03	T96-9-C05	T03-F03	C05	9	T96-9-C05		T96-2-C03	T01-F08
																											3	0	G03	T96-9-D04	T03-G03	D04	9	T96-9-D04		T96-2-C04	T01-E09
																											3	0	H03	T96-9-D05	T03-H03	D05	9	T96-9-D05		T96-2-C05	T01-F09
																											3	0	I03	T96-9-E04	T03-I03	E04	9	T96-9-E04		T96-2-C06	T01-E10
																											3	0	J03	T96-9-E05	T03-J03	E05	9	T96-9-E05		T96-2-C07	T01-F10
																											3	0	K03	T96-9-F04	T03-K03	F04	9	T96-9-F04		T96-2-C08	T01-E11
																											3	0	L03	T96-9-F05	T03-L03	F05	9	T96-9-F05		T96-2-C09	T01-F11
																											3	0	M03	T96-9-G04	T03-M03	G04	9	T96-9-G04		T96-2-C10	T01-E12
																											3	0	N03	T96-9-G05	T03-N03	G05	9	T96-9-G05		T96-2-C11	T01-F12
																											3	0	O03	T96-9-H04	T03-O03	H04	9	T96-9-H04		T96-2-D02	T01-G08
																											3	0	P03	T96-9-H05	T03-P03	H05	9	T96-9-H05		T96-2-D03	T01-H08
																											3	0	A04	T96-9-A06	T03-A04	A06	9	T96-9-A06		T96-2-D04	T01-G09
																											3	0	B04	T96-9-A07	T03-B04	A07	9	T96-9-A07		T96-2-D05	T01-H09
																											3	0	C04	T96-9-B06	T03-C04	B06	9	T96-9-B06		T96-2-D06	T01-G10
																											3	0	D04	T96-9-B07	T03-D04	B07	9	T96-9-B07		T96-2-D07	T01-H10
																											3	0	E04	T96-9-C06	T03-E04	C06	9	T96-9-C06		T96-2-D08	T01-G11
																											3	0	F04	T96-9-C07	T03-F04	C07	9	T96-9-C07		T96-2-D09	T01-H11
																											3	0	G04	T96-9-D06	T03-G04	D06	9	T96-9-D06		T96-2-D10	T01-G12
																											3	0	H04	T96-9-D07	T03-H04	D07	9	T96-9-D07		T96-2-D11	T01-H12
																											3	0	I04	T96-9-E06	T03-I04	E06	9	T96-9-E06		T96-2-E02	T01-I08
																											3	0	J04	T96-9-E07	T03-J04	E07	9	T96-9-E07		T96-2-E03	T01-J08
																											3	0	K04	T96-9-F06	T03-K04	F06	9	T96-9-F06		T96-2-E04	T01-I09
																											3	0	L04	T96-9-F07	T03-L04	F07	9	T96-9-F07		T96-2-E05	T01-J09
																											3	0	M04	T96-9-G06	T03-M04	G06	9	T96-9-G06		T96-2-E06	T01-I10
																											3	0	N04	T96-9-G07	T03-N04	G07	9	T96-9-G07		T96-2-E07	T01-J10
																											3	0	O04	T96-9-H06	T03-O04	H06	9	T96-9-H06		T96-2-E08	T01-I11
																											3	0	P04	T96-9-H07	T03-P04	H07	9	T96-9-H07		T96-2-E09	T01-J11
																											3	0	A05	T96-9-A08	T03-A05	A08	9	T96-9-A08		T96-2-E10	T01-I12
																											3	0	B05	T96-9-A09	T03-B05	A09	9	T96-9-A09		T96-2-E11	T01-J12
																											3	0	C05	T96-9-B08	T03-C05	B08	9	T96-9-B08		T96-2-F02	T01-K08
																											3	0	D05	T96-9-B09	T03-D05	B09	9	T96-9-B09		T96-2-F03	T01-L08
																											3	0	E05	T96-9-C08	T03-E05	C08	9	T96-9-C08		T96-2-F04	T01-K09
																											3	0	F05	T96-9-C09	T03-F05	C09	9	T96-9-C09		T96-2-F05	T01-L09
																											3	0	G05	T96-9-D08	T03-G05	D08	9	T96-9-D08		T96-2-F06	T01-K10
																											3	0	H05	T96-9-D09	T03-H05	D09	9	T96-9-D09		T96-2-F07	T01-L10
																											3	0	I05	T96-9-E08	T03-I05	E08	9	T96-9-E08		T96-2-F08	T01-K11
																											3	0	J05	T96-9-E09	T03-J05	E09	9	T96-9-E09		T96-2-F09	T01-L11
																											3	0	K05	T96-9-F08	T03-K05	F08	9	T96-9-F08		T96-2-F10	T01-K12
																											3	0	L05	T96-9-F09	T03-L05	F09	9	T96-9-F09		T96-2-F11	T01-L12
																											3	0	M05	T96-9-G08	T03-M05	G08	9	T96-9-G08		T96-2-G02	T01-M08
																											3	0	N05	T96-9-G09	T03-N05	G09	9	T96-9-G09		T96-2-G03	T01-N08
																											3	0	O05	T96-9-H08	T03-O05	H08	9	T96-9-H08		T96-2-G04	T01-M09
																											3	0	P05	T96-9-H09	T03-P05	H09	9	T96-9-H09		T96-2-G05	T01-N09
																											3	0	A06	T96-9-A10	T03-A06	A10	9	T96-9-A10		T96-2-G06	T01-M10
																											3	0	B06	T96-9-A11	T03-B06	A11	9	T96-9-A11		T96-2-G07	T01-N10
																											3	0	C06	T96-9-B10	T03-C06	B10	9	T96-9-B10		T96-2-G08	T01-M11
																											3	0	D06	T96-9-B11	T03-D06	B11	9	T96-9-B11		T96-2-G09	T01-N11
																											3	0	E06	T96-9-C10	T03-E06	C10	9	T96-9-C10		T96-2-G10	T01-M12
																											3	0	F06	T96-9-C11	T03-F06	C11	9	T96-9-C11		T96-2-G11	T01-N12
																											3	0	G06	T96-9-D10	T03-G06	D10	9	T96-9-D10		T96-2-H02	T01-O08
																											3	0	H06	T96-9-D11	T03-H06	D11	9	T96-9-D11		T96-2-H03	T01-P08
																											3	0	I06	T96-9-E10	T03-I06	E10	9	T96-9-E10		T96-2-H04	T01-O09
																											3	0	J06	T96-9-E11	T03-J06	E11	9	T96-9-E11		T96-2-H05	T01-P09
																											3	0	K06	T96-9-F10	T03-K06	F10	9	T96-9-F10		T96-2-H06	T01-O10
																											3	0	L06	T96-9-F11	T03-L06	F11	9	T96-9-F11		T96-2-H07	T01-P10
																											3	0	M06	T96-9-G10	T03-M06	G10	9	T96-9-G10		T96-2-H08	T01-O11
																											3	0	N06	T96-9-G11	T03-N06	G11	9	T96-9-G11		T96-2-H09	T01-P11
																											3	0	O06	T96-9-H10	T03-O06	H10	9	T96-9-H10		T96-2-H10	T01-O12
																											3	0	P06	T96-9-H11	T03-P06	H11	9	T96-9-H11		T96-2-H11	T01-P12
																											3	0	A08	T96-10-A02	T03-A08	A02	10	T96-10-A02		T96-3-A02	T01-A14
																											3	0	B08	T96-10-A03	T03-B08	A03	10	T96-10-A03		T96-3-A03	T01-B14
																											3	0	C08	T96-10-B02	T03-C08	B02	10	T96-10-B02		T96-3-A04	T01-A15
																											3	0	D08	T96-10-B03	T03-D08	B03	10	T96-10-B03		T96-3-A05	T01-B15
																											3	0	E08	T96-10-C02	T03-E08	C02	10	T96-10-C02		T96-3-A06	T01-A16
																											3	0	F08	T96-10-C03	T03-F08	C03	10	T96-10-C03		T96-3-A07	T01-B16
																											3	0	G08	T96-10-D02	T03-G08	D02	10	T96-10-D02		T96-3-A08	T01-A17
																											3	0	H08	T96-10-D03	T03-H08	D03	10	T96-10-D03		T96-3-A09	T01-B17
																											3	0	I08	T96-10-E02	T03-I08	E02	10	T96-10-E02		T96-3-A10	T01-A18
																											3	0	J08	T96-10-E03	T03-J08	E03	10	T96-10-E03		T96-3-A11	T01-B18
																											3	0	K08	T96-10-F02	T03-K08	F02	10	T96-10-F02		T96-3-B02	T01-C14
																											3	0	L08	T96-10-F03	T03-L08	F03	10	T96-10-F03		T96-3-B03	T01-D14
																											3	0	M08	T96-10-G02	T03-M08	G02	10	T96-10-G02		T96-3-B04	T01-C15
																											3	0	N08	T96-10-G03	T03-N08	G03	10	T96-10-G03		T96-3-B05	T01-D15
																											3	0	O08	T96-10-H02	T03-O08	H02	10	T96-10-H02		T96-3-B06	T01-C16
																											3	0	P08	T96-10-H03	T03-P08	H03	10	T96-10-H03		T96-3-B07	T01-D16
																											3	0	A09	T96-10-A04	T03-A09	A04	10	T96-10-A04		T96-3-B08	T01-C17
																											3	0	B09	T96-10-A05	T03-B09	A05	10	T96-10-A05		T96-3-B09	T01-D17
																											3	0	C09	T96-10-B04	T03-C09	B04	10	T96-10-B04		T96-3-B10	T01-C18
																											3	0	D09	T96-10-B05	T03-D09	B05	10	T96-10-B05		T96-3-B11	T01-D18
																											3	0	E09	T96-10-C04	T03-E09	C04	10	T96-10-C04		T96-3-C02	T01-E14
																											3	0	F09	T96-10-C05	T03-F09	C05	10	T96-10-C05		T96-3-C03	T01-F14
																											3	0	G09	T96-10-D04	T03-G09	D04	10	T96-10-D04		T96-3-C04	T01-E15
																											3	0	H09	T96-10-D05	T03-H09	D05	10	T96-10-D05		T96-3-C05	T01-F15
																											3	0	I09	T96-10-E04	T03-I09	E04	10	T96-10-E04		T96-3-C06	T01-E16
																											3	0	J09	T96-10-E05	T03-J09	E05	10	T96-10-E05		T96-3-C07	T01-F16
																											3	0	K09	T96-10-F04	T03-K09	F04	10	T96-10-F04		T96-3-C08	T01-E17
																											3	0	L09	T96-10-F05	T03-L09	F05	10	T96-10-F05		T96-3-C09	T01-F17
																											3	0	M09	T96-10-G04	T03-M09	G04	10	T96-10-G04		T96-3-C10	T01-E18
																											3	0	N09	T96-10-G05	T03-N09	G05	10	T96-10-G05		T96-3-C11	T01-F18
																											3	0	O09	T96-10-H04	T03-O09	H04	10	T96-10-H04		T96-3-D02	T01-G14
																											3	0	P09	T96-10-H05	T03-P09	H05	10	T96-10-H05		T96-3-D03	T01-H14
																											3	0	A10	T96-10-A06	T03-A10	A06	10	T96-10-A06		T96-3-D04	T01-G15
																											3	0	B10	T96-10-A07	T03-B10	A07	10	T96-10-A07		T96-3-D05	T01-H15
																											3	0	C10	T96-10-B06	T03-C10	B06	10	T96-10-B06		T96-3-D06	T01-G16
																											3	0	D10	T96-10-B07	T03-D10	B07	10	T96-10-B07		T96-3-D07	T01-H16
																											3	0	E10	T96-10-C06	T03-E10	C06	10	T96-10-C06		T96-3-D08	T01-G17
																											3	0	F10	T96-10-C07	T03-F10	C07	10	T96-10-C07		T96-3-D09	T01-H17
																											3	0	G10	T96-10-D06	T03-G10	D06	10	T96-10-D06		T96-3-D10	T01-G18
																											3	0	H10	T96-10-D07	T03-H10	D07	10	T96-10-D07		T96-3-D11	T01-H18
																											3	0	I10	T96-10-E06	T03-I10	E06	10	T96-10-E06		T96-3-E02	T01-I14
																											3	0	J10	T96-10-E07	T03-J10	E07	10	T96-10-E07		T96-3-E03	T01-J14
																											3	0	K10	T96-10-F06	T03-K10	F06	10	T96-10-F06		T96-3-E04	T01-I15
																											3	0	L10	T96-10-F07	T03-L10	F07	10	T96-10-F07		T96-3-E05	T01-J15
																											3	0	M10	T96-10-G06	T03-M10	G06	10	T96-10-G06		T96-3-E06	T01-I16
																											3	0	N10	T96-10-G07	T03-N10	G07	10	T96-10-G07		T96-3-E07	T01-J16
																											3	0	O10	T96-10-H06	T03-O10	H06	10	T96-10-H06		T96-3-E08	T01-I17
																											3	0	P10	T96-10-H07	T03-P10	H07	10	T96-10-H07		T96-3-E09	T01-J17
																											3	0	A11	T96-10-A08	T03-A11	A08	10	T96-10-A08		T96-3-E10	T01-I18
																											3	0	B11	T96-10-A09	T03-B11	A09	10	T96-10-A09		T96-3-E11	T01-J18
																											3	0	C11	T96-10-B08	T03-C11	B08	10	T96-10-B08		T96-3-F02	T01-K14
																											3	0	D11	T96-10-B09	T03-D11	B09	10	T96-10-B09		T96-3-F03	T01-L14
																											3	0	E11	T96-10-C08	T03-E11	C08	10	T96-10-C08		T96-3-F04	T01-K15
																											3	0	F11	T96-10-C09	T03-F11	C09	10	T96-10-C09		T96-3-F05	T01-L15
																											3	0	G11	T96-10-D08	T03-G11	D08	10	T96-10-D08		T96-3-F06	T01-K16
																											3	0	H11	T96-10-D09	T03-H11	D09	10	T96-10-D09		T96-3-F07	T01-L16
																											3	0	I11	T96-10-E08	T03-I11	E08	10	T96-10-E08		T96-3-F08	T01-K17
																											3	0	J11	T96-10-E09	T03-J11	E09	10	T96-10-E09		T96-3-F09	T01-L17
																											3	0	K11	T96-10-F08	T03-K11	F08	10	T96-10-F08		T96-3-F10	T01-K18
																											3	0	L11	T96-10-F09	T03-L11	F09	10	T96-10-F09		T96-3-F11	T01-L18
																											3	0	M11	T96-10-G08	T03-M11	G08	10	T96-10-G08		T96-3-G02	T01-M14
																											3	0	N11	T96-10-G09	T03-N11	G09	10	T96-10-G09		T96-3-G03	T01-N14
																											3	0	O11	T96-10-H08	T03-O11	H08	10	T96-10-H08		T96-3-G04	T01-M15
																											3	0	P11	T96-10-H09	T03-P11	H09	10	T96-10-H09		T96-3-G05	T01-N15
																											3	0	A12	T96-10-A10	T03-A12	A10	10	T96-10-A10		T96-3-G06	T01-M16
																											3	0	B12	T96-10-A11	T03-B12	A11	10	T96-10-A11		T96-3-G07	T01-N16
																											3	0	C12	T96-10-B10	T03-C12	B10	10	T96-10-B10		T96-3-G08	T01-M17
																											3	0	D12	T96-10-B11	T03-D12	B11	10	T96-10-B11		T96-3-G09	T01-N17
																											3	0	E12	T96-10-C10	T03-E12	C10	10	T96-10-C10		T96-3-G10	T01-M18
																											3	0	F12	T96-10-C11	T03-F12	C11	10	T96-10-C11		T96-3-G11	T01-N18
																											3	0	G12	T96-10-D10	T03-G12	D10	10	T96-10-D10		T96-3-H02	T01-O14
																											3	0	H12	T96-10-D11	T03-H12	D11	10	T96-10-D11		T96-3-H03	T01-P14
																											3	0	I12	T96-10-E10	T03-I12	E10	10	T96-10-E10		T96-3-H04	T01-O15
																											3	0	J12	T96-10-E11	T03-J12	E11	10	T96-10-E11		T96-3-H05	T01-P15
																											3	0	K12	T96-10-F10	T03-K12	F10	10	T96-10-F10		T96-3-H06	T01-O16
																											3	0	L12	T96-10-F11	T03-L12	F11	10	T96-10-F11		T96-3-H07	T01-P16
																											3	0	M12	T96-10-G10	T03-M12	G10	10	T96-10-G10		T96-3-H08	T01-O17
																											3	0	N12	T96-10-G11	T03-N12	G11	10	T96-10-G11		T96-3-H09	T01-P17
																											3	0	O12	T96-10-H10	T03-O12	H10	10	T96-10-H10		T96-3-H10	T01-O18
																											3	0	P12	T96-10-H11	T03-P12	H11	10	T96-10-H11		T96-3-H11	T01-P18
																											3	0	A14	T96-11-A02	T03-A14	A02	11	T96-11-A02		T96-4-A02	T01-A20
																											3	0	B14	T96-11-A03	T03-B14	A03	11	T96-11-A03		T96-4-A03	T01-B20
																											3	0	C14	T96-11-B02	T03-C14	B02	11	T96-11-B02		T96-4-A04	T01-A21
																											3	0	D14	T96-11-B03	T03-D14	B03	11	T96-11-B03		T96-4-A05	T01-B21
																											3	0	E14	T96-11-C02	T03-E14	C02	11	T96-11-C02		T96-4-A06	T01-A22
																											3	0	F14	T96-11-C03	T03-F14	C03	11	T96-11-C03		T96-4-A07	T01-B22
																											3	0	G14	T96-11-D02	T03-G14	D02	11	T96-11-D02		T96-4-A08	T01-A23
																											3	0	H14	T96-11-D03	T03-H14	D03	11	T96-11-D03		T96-4-A09	T01-B23
																											3	0	I14	T96-11-E02	T03-I14	E02	11	T96-11-E02		T96-4-A10	T01-A24
																											3	0	J14	T96-11-E03	T03-J14	E03	11	T96-11-E03		T96-4-A11	T01-B24
																											3	0	K14	T96-11-F02	T03-K14	F02	11	T96-11-F02		T96-4-B02	T01-C20
																											3	0	L14	T96-11-F03	T03-L14	F03	11	T96-11-F03		T96-4-B03	T01-D20
																											3	0	M14	T96-11-G02	T03-M14	G02	11	T96-11-G02		T96-4-B04	T01-C21
																											3	0	N14	T96-11-G03	T03-N14	G03	11	T96-11-G03		T96-4-B05	T01-D21
																											3	0	O14	T96-11-H02	T03-O14	H02	11	T96-11-H02		T96-4-B06	T01-C22
																											3	0	P14	T96-11-H03	T03-P14	H03	11	T96-11-H03		T96-4-B07	T01-D22
																											3	0	A15	T96-11-A04	T03-A15	A04	11	T96-11-A04		T96-4-B08	T01-C23
																											3	0	B15	T96-11-A05	T03-B15	A05	11	T96-11-A05		T96-4-B09	T01-D23
																											3	0	C15	T96-11-B04	T03-C15	B04	11	T96-11-B04		T96-4-B10	T01-C24
																											3	0	D15	T96-11-B05	T03-D15	B05	11	T96-11-B05		T96-4-B11	T01-D24
																											3	0	E15	T96-11-C04	T03-E15	C04	11	T96-11-C04		T96-4-C02	T01-E20
																											3	0	F15	T96-11-C05	T03-F15	C05	11	T96-11-C05		T96-4-C03	T01-F20
																											3	0	G15	T96-11-D04	T03-G15	D04	11	T96-11-D04		T96-4-C04	T01-E21
																											3	0	H15	T96-11-D05	T03-H15	D05	11	T96-11-D05		T96-4-C05	T01-F21
																											3	0	I15	T96-11-E04	T03-I15	E04	11	T96-11-E04		T96-4-C06	T01-E22
																											3	0	J15	T96-11-E05	T03-J15	E05	11	T96-11-E05		T96-4-C07	T01-F22
																											3	0	K15	T96-11-F04	T03-K15	F04	11	T96-11-F04		T96-4-C08	T01-E23
																											3	0	L15	T96-11-F05	T03-L15	F05	11	T96-11-F05		T96-4-C09	T01-F23
																											3	0	M15	T96-11-G04	T03-M15	G04	11	T96-11-G04		T96-4-C10	T01-E24
																											3	0	N15	T96-11-G05	T03-N15	G05	11	T96-11-G05		T96-4-C11	T01-F24
																											3	0	O15	T96-11-H04	T03-O15	H04	11	T96-11-H04		T96-4-D02	T01-G20
																											3	0	P15	T96-11-H05	T03-P15	H05	11	T96-11-H05		T96-4-D03	T01-H20
																											3	0	A16	T96-11-A06	T03-A16	A06	11	T96-11-A06		T96-4-D04	T01-G21
																											3	0	B16	T96-11-A07	T03-B16	A07	11	T96-11-A07		T96-4-D05	T01-H21
																											3	0	C16	T96-11-B06	T03-C16	B06	11	T96-11-B06		T96-4-D06	T01-G22
																											3	0	D16	T96-11-B07	T03-D16	B07	11	T96-11-B07		T96-4-D07	T01-H22
																											3	0	E16	T96-11-C06	T03-E16	C06	11	T96-11-C06		T96-4-D08	T01-G23
																											3	0	F16	T96-11-C07	T03-F16	C07	11	T96-11-C07		T96-4-D09	T01-H23
																											3	0	G16	T96-11-D06	T03-G16	D06	11	T96-11-D06		T96-4-D10	T01-G24
																											3	0	H16	T96-11-D07	T03-H16	D07	11	T96-11-D07		T96-4-D11	T01-H24
																											3	0	I16	T96-11-E06	T03-I16	E06	11	T96-11-E06		T96-4-E02	T01-I20
																											3	0	J16	T96-11-E07	T03-J16	E07	11	T96-11-E07		T96-4-E03	T01-J20
																											3	0	K16	T96-11-F06	T03-K16	F06	11	T96-11-F06		T96-4-E04	T01-I21
																											3	0	L16	T96-11-F07	T03-L16	F07	11	T96-11-F07		T96-4-E05	T01-J21
																											3	0	M16	T96-11-G06	T03-M16	G06	11	T96-11-G06		T96-4-E06	T01-I22
																											3	0	N16	T96-11-G07	T03-N16	G07	11	T96-11-G07		T96-4-E07	T01-J22
																											3	0	O16	T96-11-H06	T03-O16	H06	11	T96-11-H06		T96-4-E08	T01-I23
																											3	0	P16	T96-11-H07	T03-P16	H07	11	T96-11-H07		T96-4-E09	T01-J23
																											3	0	A17	T96-11-A08	T03-A17	A08	11	T96-11-A08		T96-4-E10	T01-I24
																											3	0	B17	T96-11-A09	T03-B17	A09	11	T96-11-A09		T96-4-E11	T01-J24
																											3	0	C17	T96-11-B08	T03-C17	B08	11	T96-11-B08		T96-4-F02	T01-K20
																											3	0	D17	T96-11-B09	T03-D17	B09	11	T96-11-B09		T96-4-F03	T01-L20
																											3	0	E17	T96-11-C08	T03-E17	C08	11	T96-11-C08		T96-4-F04	T01-K21
																											3	0	F17	T96-11-C09	T03-F17	C09	11	T96-11-C09		T96-4-F05	T01-L21
																											3	0	G17	T96-11-D08	T03-G17	D08	11	T96-11-D08		T96-4-F06	T01-K22
																											3	0	H17	T96-11-D09	T03-H17	D09	11	T96-11-D09		T96-4-F07	T01-L22
																											3	0	I17	T96-11-E08	T03-I17	E08	11	T96-11-E08		T96-4-F08	T01-K23
																											3	0	J17	T96-11-E09	T03-J17	E09	11	T96-11-E09		T96-4-F09	T01-L23
																											3	0	K17	T96-11-F08	T03-K17	F08	11	T96-11-F08		T96-4-F10	T01-K24
																											3	0	L17	T96-11-F09	T03-L17	F09	11	T96-11-F09		T96-4-F11	T01-L24
																											3	0	M17	T96-11-G08	T03-M17	G08	11	T96-11-G08		T96-4-G02	T01-M20
																											3	0	N17	T96-11-G09	T03-N17	G09	11	T96-11-G09		T96-4-G03	T01-N20
																											3	0	O17	T96-11-H08	T03-O17	H08	11	T96-11-H08		T96-4-G04	T01-M21
																											3	0	P17	T96-11-H09	T03-P17	H09	11	T96-11-H09		T96-4-G05	T01-N21
																											3	0	A18	T96-11-A10	T03-A18	A10	11	T96-11-A10		T96-4-G06	T01-M22
																											3	0	B18	T96-11-A11	T03-B18	A11	11	T96-11-A11		T96-4-G07	T01-N22
																											3	0	C18	T96-11-B10	T03-C18	B10	11	T96-11-B10		T96-4-G08	T01-M23
																											3	0	D18	T96-11-B11	T03-D18	B11	11	T96-11-B11		T96-4-G09	T01-N23
																											3	0	E18	T96-11-C10	T03-E18	C10	11	T96-11-C10		T96-4-G10	T01-M24
																											3	0	F18	T96-11-C11	T03-F18	C11	11	T96-11-C11		T96-4-G11	T01-N24
																											3	0	G18	T96-11-D10	T03-G18	D10	11	T96-11-D10		T96-4-H02	T01-O20
																											3	0	H18	T96-11-D11	T03-H18	D11	11	T96-11-D11		T96-4-H03	T01-P20
																											3	0	I18	T96-11-E10	T03-I18	E10	11	T96-11-E10		T96-4-H04	T01-O21
																											3	0	J18	T96-11-E11	T03-J18	E11	11	T96-11-E11		T96-4-H05	T01-P21
																											3	0	K18	T96-11-F10	T03-K18	F10	11	T96-11-F10		T96-4-H06	T01-O22
																											3	0	L18	T96-11-F11	T03-L18	F11	11	T96-11-F11		T96-4-H07	T01-P22
																											3	0	M18	T96-11-G10	T03-M18	G10	11	T96-11-G10		T96-4-H08	T01-O23
																											3	0	N18	T96-11-G11	T03-N18	G11	11	T96-11-G11		T96-4-H09	T01-P23
																											3	0	O18	T96-11-H10	T03-O18	H10	11	T96-11-H10		T96-4-H10	T01-O24
																											3	0	P18	T96-11-H11	T03-P18	H11	11	T96-11-H11		T96-4-H11	T01-P24
																											3	0	A20	T96-12-A02	T03-A20	A02	12	T96-12-A02		T96-5-A02	T02-A02
																											3	0	B20	T96-12-A03	T03-B20	A03	12	T96-12-A03		T96-5-A03	T02-B02
																											3	0	C20	T96-12-B02	T03-C20	B02	12	T96-12-B02		T96-5-A04	T02-A03
																											3	0	D20	T96-12-B03	T03-D20	B03	12	T96-12-B03		T96-5-A05	T02-B03
																											3	0	E20	T96-12-C02	T03-E20	C02	12	T96-12-C02		T96-5-A06	T02-A04
																											3	0	F20	T96-12-C03	T03-F20	C03	12	T96-12-C03		T96-5-A07	T02-B04
																											3	0	G20	T96-12-D02	T03-G20	D02	12	T96-12-D02		T96-5-A08	T02-A05
																											3	0	H20	T96-12-D03	T03-H20	D03	12	T96-12-D03		T96-5-A09	T02-B05
																											3	0	I20	T96-12-E02	T03-I20	E02	12	T96-12-E02		T96-5-A10	T02-A06
																											3	0	J20	T96-12-E03	T03-J20	E03	12	T96-12-E03		T96-5-A11	T02-B06
																											3	0	K20	T96-12-F02	T03-K20	F02	12	T96-12-F02		T96-5-B02	T02-C02
																											3	0	L20	T96-12-F03	T03-L20	F03	12	T96-12-F03		T96-5-B03	T02-D02
																											3	0	M20	T96-12-G02	T03-M20	G02	12	T96-12-G02		T96-5-B04	T02-C03
																											3	0	N20	T96-12-G03	T03-N20	G03	12	T96-12-G03		T96-5-B05	T02-D03
																											3	0	O20	T96-12-H02	T03-O20	H02	12	T96-12-H02		T96-5-B06	T02-C04
																											3	0	P20	T96-12-H03	T03-P20	H03	12	T96-12-H03		T96-5-B07	T02-D04
																											3	0	A21	T96-12-A04	T03-A21	A04	12	T96-12-A04		T96-5-B08	T02-C05
																											3	0	B21	T96-12-A05	T03-B21	A05	12	T96-12-A05		T96-5-B09	T02-D05
																											3	0	C21	T96-12-B04	T03-C21	B04	12	T96-12-B04		T96-5-B10	T02-C06
																											3	0	D21	T96-12-B05	T03-D21	B05	12	T96-12-B05		T96-5-B11	T02-D06
																											3	0	E21	T96-12-C04	T03-E21	C04	12	T96-12-C04		T96-5-C02	T02-E02
																											3	0	F21	T96-12-C05	T03-F21	C05	12	T96-12-C05		T96-5-C03	T02-F02
																											3	0	G21	T96-12-D04	T03-G21	D04	12	T96-12-D04		T96-5-C04	T02-E03
																											3	0	H21	T96-12-D05	T03-H21	D05	12	T96-12-D05		T96-5-C05	T02-F03
																											3	0	I21	T96-12-E04	T03-I21	E04	12	T96-12-E04		T96-5-C06	T02-E04
																											3	0	J21	T96-12-E05	T03-J21	E05	12	T96-12-E05		T96-5-C07	T02-F04
																											3	0	K21	T96-12-F04	T03-K21	F04	12	T96-12-F04		T96-5-C08	T02-E05
																											3	0	L21	T96-12-F05	T03-L21	F05	12	T96-12-F05		T96-5-C09	T02-F05
																											3	0	M21	T96-12-G04	T03-M21	G04	12	T96-12-G04		T96-5-C10	T02-E06
																											3	0	N21	T96-12-G05	T03-N21	G05	12	T96-12-G05		T96-5-C11	T02-F06
																											3	0	O21	T96-12-H04	T03-O21	H04	12	T96-12-H04		T96-5-D02	T02-G02
																											3	0	P21	T96-12-H05	T03-P21	H05	12	T96-12-H05		T96-5-D03	T02-H02
																											3	0	A22	T96-12-A06	T03-A22	A06	12	T96-12-A06		T96-5-D04	T02-G03
																											3	0	B22	T96-12-A07	T03-B22	A07	12	T96-12-A07		T96-5-D05	T02-H03
																											3	0	C22	T96-12-B06	T03-C22	B06	12	T96-12-B06		T96-5-D06	T02-G04
																											3	0	D22	T96-12-B07	T03-D22	B07	12	T96-12-B07		T96-5-D07	T02-H04
																											3	0	E22	T96-12-C06	T03-E22	C06	12	T96-12-C06		T96-5-D08	T02-G05
																											3	0	F22	T96-12-C07	T03-F22	C07	12	T96-12-C07		T96-5-D09	T02-H05
																											3	0	G22	T96-12-D06	T03-G22	D06	12	T96-12-D06		T96-5-D10	T02-G06
																											3	0	H22	T96-12-D07	T03-H22	D07	12	T96-12-D07		T96-5-D11	T02-H06
																											3	0	I22	T96-12-E06	T03-I22	E06	12	T96-12-E06		T96-5-E02	T02-I02
																											3	0	J22	T96-12-E07	T03-J22	E07	12	T96-12-E07		T96-5-E03	T02-J02
																											3	0	K22	T96-12-F06	T03-K22	F06	12	T96-12-F06		T96-5-E04	T02-I03
																											3	0	L22	T96-12-F07	T03-L22	F07	12	T96-12-F07		T96-5-E05	T02-J03
																											3	0	M22	T96-12-G06	T03-M22	G06	12	T96-12-G06		T96-5-E06	T02-I04
																											3	0	N22	T96-12-G07	T03-N22	G07	12	T96-12-G07		T96-5-E07	T02-J04
																											3	0	O22	T96-12-H06	T03-O22	H06	12	T96-12-H06		T96-5-E08	T02-I05
																											3	0	P22	T96-12-H07	T03-P22	H07	12	T96-12-H07		T96-5-E09	T02-J05
																											3	0	A23	T96-12-A08	T03-A23	A08	12	T96-12-A08		T96-5-E10	T02-I06
																											3	0	B23	T96-12-A09	T03-B23	A09	12	T96-12-A09		T96-5-E11	T02-J06
																											3	0	C23	T96-12-B08	T03-C23	B08	12	T96-12-B08		T96-5-F02	T02-K02
																											3	0	D23	T96-12-B09	T03-D23	B09	12	T96-12-B09		T96-5-F03	T02-L02
																											3	0	E23	T96-12-C08	T03-E23	C08	12	T96-12-C08		T96-5-F04	T02-K03
																											3	0	F23	T96-12-C09	T03-F23	C09	12	T96-12-C09		T96-5-F05	T02-L03
																											3	0	G23	T96-12-D08	T03-G23	D08	12	T96-12-D08		T96-5-F06	T02-K04
																											3	0	H23	T96-12-D09	T03-H23	D09	12	T96-12-D09		T96-5-F07	T02-L04
																											3	0	I23	T96-12-E08	T03-I23	E08	12	T96-12-E08		T96-5-F08	T02-K05
																											3	0	J23	T96-12-E09	T03-J23	E09	12	T96-12-E09		T96-5-F09	T02-L05
																											3	0	K23	T96-12-F08	T03-K23	F08	12	T96-12-F08		T96-5-F10	T02-K06
																											3	0	L23	T96-12-F09	T03-L23	F09	12	T96-12-F09		T96-5-F11	T02-L06
																											3	0	M23	T96-12-G08	T03-M23	G08	12	T96-12-G08		T96-5-G02	T02-M02
																											3	0	N23	T96-12-G09	T03-N23	G09	12	T96-12-G09		T96-5-G03	T02-N02
																											3	0	O23	T96-12-H08	T03-O23	H08	12	T96-12-H08		T96-5-G04	T02-M03
																											3	0	P23	T96-12-H09	T03-P23	H09	12	T96-12-H09		T96-5-G05	T02-N03
																											3	0	A24	T96-12-A10	T03-A24	A10	12	T96-12-A10		T96-5-G06	T02-M04
																											3	0	B24	T96-12-A11	T03-B24	A11	12	T96-12-A11		T96-5-G07	T02-N04
																											3	0	C24	T96-12-B10	T03-C24	B10	12	T96-12-B10		T96-5-G08	T02-M05
																											3	0	D24	T96-12-B11	T03-D24	B11	12	T96-12-B11		T96-5-G09	T02-N05
																											3	0	E24	T96-12-C10	T03-E24	C10	12	T96-12-C10		T96-5-G10	T02-M06
																											3	0	F24	T96-12-C11	T03-F24	C11	12	T96-12-C11		T96-5-G11	T02-N06
																											3	0	G24	T96-12-D10	T03-G24	D10	12	T96-12-D10		T96-5-H02	T02-O02
																											3	0	H24	T96-12-D11	T03-H24	D11	12	T96-12-D11		T96-5-H03	T02-P02
																											3	0	I24	T96-12-E10	T03-I24	E10	12	T96-12-E10		T96-5-H04	T02-O03
																											3	0	J24	T96-12-E11	T03-J24	E11	12	T96-12-E11		T96-5-H05	T02-P03
																											3	0	K24	T96-12-F10	T03-K24	F10	12	T96-12-F10		T96-5-H06	T02-O04
																											3	0	L24	T96-12-F11	T03-L24	F11	12	T96-12-F11		T96-5-H07	T02-P04
																											3	0	M24	T96-12-G10	T03-M24	G10	12	T96-12-G10		T96-5-H08	T02-O05
																											3	0	N24	T96-12-G11	T03-N24	G11	12	T96-12-G11		T96-5-H09	T02-P05
																											3	0	O24	T96-12-H10	T03-O24	H10	12	T96-12-H10		T96-5-H10	T02-O06
																											3	0	P24	T96-12-H11	T03-P24	H11	12	T96-12-H11		T96-5-H11	T02-P06
																											4	0	A02	T96-13-A02	T04-A02	A02	13	T96-13-A02		T96-6-A02	T02-A08
																											4	0	B02	T96-13-A03	T04-B02	A03	13	T96-13-A03		T96-6-A03	T02-B08
																											4	0	C02	T96-13-B02	T04-C02	B02	13	T96-13-B02		T96-6-A04	T02-A09
																											4	0	D02	T96-13-B03	T04-D02	B03	13	T96-13-B03		T96-6-A05	T02-B09
																											4	0	E02	T96-13-C02	T04-E02	C02	13	T96-13-C02		T96-6-A06	T02-A10
																											4	0	F02	T96-13-C03	T04-F02	C03	13	T96-13-C03		T96-6-A07	T02-B10
																											4	0	G02	T96-13-D02	T04-G02	D02	13	T96-13-D02		T96-6-A08	T02-A11
																											4	0	H02	T96-13-D03	T04-H02	D03	13	T96-13-D03		T96-6-A09	T02-B11
																											4	0	I02	T96-13-E02	T04-I02	E02	13	T96-13-E02		T96-6-A10	T02-A12
																											4	0	J02	T96-13-E03	T04-J02	E03	13	T96-13-E03		T96-6-A11	T02-B12
																											4	0	K02	T96-13-F02	T04-K02	F02	13	T96-13-F02		T96-6-B02	T02-C08
																											4	0	L02	T96-13-F03	T04-L02	F03	13	T96-13-F03		T96-6-B03	T02-D08
																											4	0	M02	T96-13-G02	T04-M02	G02	13	T96-13-G02		T96-6-B04	T02-C09
																											4	0	N02	T96-13-G03	T04-N02	G03	13	T96-13-G03		T96-6-B05	T02-D09
																											4	0	O02	T96-13-H02	T04-O02	H02	13	T96-13-H02		T96-6-B06	T02-C10
																											4	0	P02	T96-13-H03	T04-P02	H03	13	T96-13-H03		T96-6-B07	T02-D10
																											4	0	A03	T96-13-A04	T04-A03	A04	13	T96-13-A04		T96-6-B08	T02-C11
																											4	0	B03	T96-13-A05	T04-B03	A05	13	T96-13-A05		T96-6-B09	T02-D11
																											4	0	C03	T96-13-B04	T04-C03	B04	13	T96-13-B04		T96-6-B10	T02-C12
																											4	0	D03	T96-13-B05	T04-D03	B05	13	T96-13-B05		T96-6-B11	T02-D12
																											4	0	E03	T96-13-C04	T04-E03	C04	13	T96-13-C04		T96-6-C02	T02-E08
																											4	0	F03	T96-13-C05	T04-F03	C05	13	T96-13-C05		T96-6-C03	T02-F08
																											4	0	G03	T96-13-D04	T04-G03	D04	13	T96-13-D04		T96-6-C04	T02-E09
																											4	0	H03	T96-13-D05	T04-H03	D05	13	T96-13-D05		T96-6-C05	T02-F09
																											4	0	I03	T96-13-E04	T04-I03	E04	13	T96-13-E04		T96-6-C06	T02-E10
																											4	0	J03	T96-13-E05	T04-J03	E05	13	T96-13-E05		T96-6-C07	T02-F10
																											4	0	K03	T96-13-F04	T04-K03	F04	13	T96-13-F04		T96-6-C08	T02-E11
																											4	0	L03	T96-13-F05	T04-L03	F05	13	T96-13-F05		T96-6-C09	T02-F11
																											4	0	M03	T96-13-G04	T04-M03	G04	13	T96-13-G04		T96-6-C10	T02-E12
																											4	0	N03	T96-13-G05	T04-N03	G05	13	T96-13-G05		T96-6-C11	T02-F12
																											4	0	O03	T96-13-H04	T04-O03	H04	13	T96-13-H04		T96-6-D02	T02-G08
																											4	0	P03	T96-13-H05	T04-P03	H05	13	T96-13-H05		T96-6-D03	T02-H08
																											4	0	A04	T96-13-A06	T04-A04	A06	13	T96-13-A06		T96-6-D04	T02-G09
																											4	0	B04	T96-13-A07	T04-B04	A07	13	T96-13-A07		T96-6-D05	T02-H09
																											4	0	C04	T96-13-B06	T04-C04	B06	13	T96-13-B06		T96-6-D06	T02-G10
																											4	0	D04	T96-13-B07	T04-D04	B07	13	T96-13-B07		T96-6-D07	T02-H10
																											4	0	E04	T96-13-C06	T04-E04	C06	13	T96-13-C06		T96-6-D08	T02-G11
																											4	0	F04	T96-13-C07	T04-F04	C07	13	T96-13-C07		T96-6-D09	T02-H11
																											4	0	G04	T96-13-D06	T04-G04	D06	13	T96-13-D06		T96-6-D10	T02-G12
																											4	0	H04	T96-13-D07	T04-H04	D07	13	T96-13-D07		T96-6-D11	T02-H12
																											4	0	I04	T96-13-E06	T04-I04	E06	13	T96-13-E06		T96-6-E02	T02-I08
																											4	0	J04	T96-13-E07	T04-J04	E07	13	T96-13-E07		T96-6-E03	T02-J08
																											4	0	K04	T96-13-F06	T04-K04	F06	13	T96-13-F06		T96-6-E04	T02-I09
																											4	0	L04	T96-13-F07	T04-L04	F07	13	T96-13-F07		T96-6-E05	T02-J09
																											4	0	M04	T96-13-G06	T04-M04	G06	13	T96-13-G06		T96-6-E06	T02-I10
																											4	0	N04	T96-13-G07	T04-N04	G07	13	T96-13-G07		T96-6-E07	T02-J10
																											4	0	O04	T96-13-H06	T04-O04	H06	13	T96-13-H06		T96-6-E08	T02-I11
																											4	0	P04	T96-13-H07	T04-P04	H07	13	T96-13-H07		T96-6-E09	T02-J11
																											4	0	A05	T96-13-A08	T04-A05	A08	13	T96-13-A08		T96-6-E10	T02-I12
																											4	0	B05	T96-13-A09	T04-B05	A09	13	T96-13-A09		T96-6-E11	T02-J12
																											4	0	C05	T96-13-B08	T04-C05	B08	13	T96-13-B08		T96-6-F02	T02-K08
																											4	0	D05	T96-13-B09	T04-D05	B09	13	T96-13-B09		T96-6-F03	T02-L08
																											4	0	E05	T96-13-C08	T04-E05	C08	13	T96-13-C08		T96-6-F04	T02-K09
																											4	0	F05	T96-13-C09	T04-F05	C09	13	T96-13-C09		T96-6-F05	T02-L09
																											4	0	G05	T96-13-D08	T04-G05	D08	13	T96-13-D08		T96-6-F06	T02-K10
																											4	0	H05	T96-13-D09	T04-H05	D09	13	T96-13-D09		T96-6-F07	T02-L10
																											4	0	I05	T96-13-E08	T04-I05	E08	13	T96-13-E08		T96-6-F08	T02-K11
																											4	0	J05	T96-13-E09	T04-J05	E09	13	T96-13-E09		T96-6-F09	T02-L11
																											4	0	K05	T96-13-F08	T04-K05	F08	13	T96-13-F08		T96-6-F10	T02-K12
																											4	0	L05	T96-13-F09	T04-L05	F09	13	T96-13-F09		T96-6-F11	T02-L12
																											4	0	M05	T96-13-G08	T04-M05	G08	13	T96-13-G08		T96-6-G02	T02-M08
																											4	0	N05	T96-13-G09	T04-N05	G09	13	T96-13-G09		T96-6-G03	T02-N08
																											4	0	O05	T96-13-H08	T04-O05	H08	13	T96-13-H08		T96-6-G04	T02-M09
																											4	0	P05	T96-13-H09	T04-P05	H09	13	T96-13-H09		T96-6-G05	T02-N09
																											4	0	A06	T96-13-A10	T04-A06	A10	13	T96-13-A10		T96-6-G06	T02-M10
																											4	0	B06	T96-13-A11	T04-B06	A11	13	T96-13-A11		T96-6-G07	T02-N10
																											4	0	C06	T96-13-B10	T04-C06	B10	13	T96-13-B10		T96-6-G08	T02-M11
																											4	0	D06	T96-13-B11	T04-D06	B11	13	T96-13-B11		T96-6-G09	T02-N11
																											4	0	E06	T96-13-C10	T04-E06	C10	13	T96-13-C10		T96-6-G10	T02-M12
																											4	0	F06	T96-13-C11	T04-F06	C11	13	T96-13-C11		T96-6-G11	T02-N12
																											4	0	G06	T96-13-D10	T04-G06	D10	13	T96-13-D10		T96-6-H02	T02-O08
																											4	0	H06	T96-13-D11	T04-H06	D11	13	T96-13-D11		T96-6-H03	T02-P08
																											4	0	I06	T96-13-E10	T04-I06	E10	13	T96-13-E10		T96-6-H04	T02-O09
																											4	0	J06	T96-13-E11	T04-J06	E11	13	T96-13-E11		T96-6-H05	T02-P09
																											4	0	K06	T96-13-F10	T04-K06	F10	13	T96-13-F10		T96-6-H06	T02-O10
																											4	0	L06	T96-13-F11	T04-L06	F11	13	T96-13-F11		T96-6-H07	T02-P10
																											4	0	M06	T96-13-G10	T04-M06	G10	13	T96-13-G10		T96-6-H08	T02-O11
																											4	0	N06	T96-13-G11	T04-N06	G11	13	T96-13-G11		T96-6-H09	T02-P11
																											4	0	O06	T96-13-H10	T04-O06	H10	13	T96-13-H10		T96-6-H10	T02-O12
																											4	0	P06	T96-13-H11	T04-P06	H11	13	T96-13-H11		T96-6-H11	T02-P12
																											4	0	A08	T96-14-A02	T04-A08	A02	14	T96-14-A02		T96-7-A02	T02-A14
																											4	0	B08	T96-14-A03	T04-B08	A03	14	T96-14-A03		T96-7-A03	T02-B14
																											4	0	C08	T96-14-B02	T04-C08	B02	14	T96-14-B02		T96-7-A04	T02-A15
																											4	0	D08	T96-14-B03	T04-D08	B03	14	T96-14-B03		T96-7-A05	T02-B15
																											4	0	E08	T96-14-C02	T04-E08	C02	14	T96-14-C02		T96-7-A06	T02-A16
																											4	0	F08	T96-14-C03	T04-F08	C03	14	T96-14-C03		T96-7-A07	T02-B16
																											4	0	G08	T96-14-D02	T04-G08	D02	14	T96-14-D02		T96-7-A08	T02-A17
																											4	0	H08	T96-14-D03	T04-H08	D03	14	T96-14-D03		T96-7-A09	T02-B17
																											4	0	I08	T96-14-E02	T04-I08	E02	14	T96-14-E02		T96-7-A10	T02-A18
																											4	0	J08	T96-14-E03	T04-J08	E03	14	T96-14-E03		T96-7-A11	T02-B18
																											4	0	K08	T96-14-F02	T04-K08	F02	14	T96-14-F02		T96-7-B02	T02-C14
																											4	0	L08	T96-14-F03	T04-L08	F03	14	T96-14-F03		T96-7-B03	T02-D14
																											4	0	M08	T96-14-G02	T04-M08	G02	14	T96-14-G02		T96-7-B04	T02-C15
																											4	0	N08	T96-14-G03	T04-N08	G03	14	T96-14-G03		T96-7-B05	T02-D15
																											4	0	O08	T96-14-H02	T04-O08	H02	14	T96-14-H02		T96-7-B06	T02-C16
																											4	0	P08	T96-14-H03	T04-P08	H03	14	T96-14-H03		T96-7-B07	T02-D16
																											4	0	A09	T96-14-A04	T04-A09	A04	14	T96-14-A04		T96-7-B08	T02-C17
																											4	0	B09	T96-14-A05	T04-B09	A05	14	T96-14-A05		T96-7-B09	T02-D17
																											4	0	C09	T96-14-B04	T04-C09	B04	14	T96-14-B04		T96-7-B10	T02-C18
																											4	0	D09	T96-14-B05	T04-D09	B05	14	T96-14-B05		T96-7-B11	T02-D18
																											4	0	E09	T96-14-C04	T04-E09	C04	14	T96-14-C04		T96-7-C02	T02-E14
																											4	0	F09	T96-14-C05	T04-F09	C05	14	T96-14-C05		T96-7-C03	T02-F14
																											4	0	G09	T96-14-D04	T04-G09	D04	14	T96-14-D04		T96-7-C04	T02-E15
																											4	0	H09	T96-14-D05	T04-H09	D05	14	T96-14-D05		T96-7-C05	T02-F15
																											4	0	I09	T96-14-E04	T04-I09	E04	14	T96-14-E04		T96-7-C06	T02-E16
																											4	0	J09	T96-14-E05	T04-J09	E05	14	T96-14-E05		T96-7-C07	T02-F16
																											4	0	K09	T96-14-F04	T04-K09	F04	14	T96-14-F04		T96-7-C08	T02-E17
																											4	0	L09	T96-14-F05	T04-L09	F05	14	T96-14-F05		T96-7-C09	T02-F17
																											4	0	M09	T96-14-G04	T04-M09	G04	14	T96-14-G04		T96-7-C10	T02-E18
																											4	0	N09	T96-14-G05	T04-N09	G05	14	T96-14-G05		T96-7-C11	T02-F18
																											4	0	O09	T96-14-H04	T04-O09	H04	14	T96-14-H04		T96-7-D02	T02-G14
																											4	0	P09	T96-14-H05	T04-P09	H05	14	T96-14-H05		T96-7-D03	T02-H14
																											4	0	A10	T96-14-A06	T04-A10	A06	14	T96-14-A06		T96-7-D04	T02-G15
																											4	0	B10	T96-14-A07	T04-B10	A07	14	T96-14-A07		T96-7-D05	T02-H15
																											4	0	C10	T96-14-B06	T04-C10	B06	14	T96-14-B06		T96-7-D06	T02-G16
																											4	0	D10	T96-14-B07	T04-D10	B07	14	T96-14-B07		T96-7-D07	T02-H16
																											4	0	E10	T96-14-C06	T04-E10	C06	14	T96-14-C06		T96-7-D08	T02-G17
																											4	0	F10	T96-14-C07	T04-F10	C07	14	T96-14-C07		T96-7-D09	T02-H17
																											4	0	G10	T96-14-D06	T04-G10	D06	14	T96-14-D06		T96-7-D10	T02-G18
																											4	0	H10	T96-14-D07	T04-H10	D07	14	T96-14-D07		T96-7-D11	T02-H18
																											4	0	I10	T96-14-E06	T04-I10	E06	14	T96-14-E06		T96-7-E02	T02-I14
																											4	0	J10	T96-14-E07	T04-J10	E07	14	T96-14-E07		T96-7-E03	T02-J14
																											4	0	K10	T96-14-F06	T04-K10	F06	14	T96-14-F06		T96-7-E04	T02-I15
																											4	0	L10	T96-14-F07	T04-L10	F07	14	T96-14-F07		T96-7-E05	T02-J15
																											4	0	M10	T96-14-G06	T04-M10	G06	14	T96-14-G06		T96-7-E06	T02-I16
																											4	0	N10	T96-14-G07	T04-N10	G07	14	T96-14-G07		T96-7-E07	T02-J16
																											4	0	O10	T96-14-H06	T04-O10	H06	14	T96-14-H06		T96-7-E08	T02-I17
																											4	0	P10	T96-14-H07	T04-P10	H07	14	T96-14-H07		T96-7-E09	T02-J17
																											4	0	A11	T96-14-A08	T04-A11	A08	14	T96-14-A08		T96-7-E10	T02-I18
																											4	0	B11	T96-14-A09	T04-B11	A09	14	T96-14-A09		T96-7-E11	T02-J18
																											4	0	C11	T96-14-B08	T04-C11	B08	14	T96-14-B08		T96-7-F02	T02-K14
																											4	0	D11	T96-14-B09	T04-D11	B09	14	T96-14-B09		T96-7-F03	T02-L14
																											4	0	E11	T96-14-C08	T04-E11	C08	14	T96-14-C08		T96-7-F04	T02-K15
																											4	0	F11	T96-14-C09	T04-F11	C09	14	T96-14-C09		T96-7-F05	T02-L15
																											4	0	G11	T96-14-D08	T04-G11	D08	14	T96-14-D08		T96-7-F06	T02-K16
																											4	0	H11	T96-14-D09	T04-H11	D09	14	T96-14-D09		T96-7-F07	T02-L16
																											4	0	I11	T96-14-E08	T04-I11	E08	14	T96-14-E08		T96-7-F08	T02-K17
																											4	0	J11	T96-14-E09	T04-J11	E09	14	T96-14-E09		T96-7-F09	T02-L17
																											4	0	K11	T96-14-F08	T04-K11	F08	14	T96-14-F08		T96-7-F10	T02-K18
																											4	0	L11	T96-14-F09	T04-L11	F09	14	T96-14-F09		T96-7-F11	T02-L18
																											4	0	M11	T96-14-G08	T04-M11	G08	14	T96-14-G08		T96-7-G02	T02-M14
																											4	0	N11	T96-14-G09	T04-N11	G09	14	T96-14-G09		T96-7-G03	T02-N14
																											4	0	O11	T96-14-H08	T04-O11	H08	14	T96-14-H08		T96-7-G04	T02-M15
																											4	0	P11	T96-14-H09	T04-P11	H09	14	T96-14-H09		T96-7-G05	T02-N15
																											4	0	A12	T96-14-A10	T04-A12	A10	14	T96-14-A10		T96-7-G06	T02-M16
																											4	0	B12	T96-14-A11	T04-B12	A11	14	T96-14-A11		T96-7-G07	T02-N16
																											4	0	C12	T96-14-B10	T04-C12	B10	14	T96-14-B10		T96-7-G08	T02-M17
																											4	0	D12	T96-14-B11	T04-D12	B11	14	T96-14-B11		T96-7-G09	T02-N17
																											4	0	E12	T96-14-C10	T04-E12	C10	14	T96-14-C10		T96-7-G10	T02-M18
																											4	0	F12	T96-14-C11	T04-F12	C11	14	T96-14-C11		T96-7-G11	T02-N18
																											4	0	G12	T96-14-D10	T04-G12	D10	14	T96-14-D10		T96-7-H02	T02-O14
																											4	0	H12	T96-14-D11	T04-H12	D11	14	T96-14-D11		T96-7-H03	T02-P14
																											4	0	I12	T96-14-E10	T04-I12	E10	14	T96-14-E10		T96-7-H04	T02-O15
																											4	0	J12	T96-14-E11	T04-J12	E11	14	T96-14-E11		T96-7-H05	T02-P15
																											4	0	K12	T96-14-F10	T04-K12	F10	14	T96-14-F10		T96-7-H06	T02-O16
																											4	0	L12	T96-14-F11	T04-L12	F11	14	T96-14-F11		T96-7-H07	T02-P16
																											4	0	M12	T96-14-G10	T04-M12	G10	14	T96-14-G10		T96-7-H08	T02-O17
																											4	0	N12	T96-14-G11	T04-N12	G11	14	T96-14-G11		T96-7-H09	T02-P17
																											4	0	O12	T96-14-H10	T04-O12	H10	14	T96-14-H10		T96-7-H10	T02-O18
																											4	0	P12	T96-14-H11	T04-P12	H11	14	T96-14-H11		T96-7-H11	T02-P18
																											4	0	A14	T96-15-A02	T04-A14	A02	15	T96-15-A02		T96-8-A02	T02-A20
																											4	0	B14	T96-15-A03	T04-B14	A03	15	T96-15-A03		T96-8-A03	T02-B20
																											4	0	C14	T96-15-B02	T04-C14	B02	15	T96-15-B02		T96-8-A04	T02-A21
																											4	0	D14	T96-15-B03	T04-D14	B03	15	T96-15-B03		T96-8-A05	T02-B21
																											4	0	E14	T96-15-C02	T04-E14	C02	15	T96-15-C02		T96-8-A06	T02-A22
																											4	0	F14	T96-15-C03	T04-F14	C03	15	T96-15-C03		T96-8-A07	T02-B22
																											4	0	G14	T96-15-D02	T04-G14	D02	15	T96-15-D02		T96-8-A08	T02-A23
																											4	0	H14	T96-15-D03	T04-H14	D03	15	T96-15-D03		T96-8-A09	T02-B23
																											4	0	I14	T96-15-E02	T04-I14	E02	15	T96-15-E02		T96-8-A10	T02-A24
																											4	0	J14	T96-15-E03	T04-J14	E03	15	T96-15-E03		T96-8-A11	T02-B24
																											4	0	K14	T96-15-F02	T04-K14	F02	15	T96-15-F02		T96-8-B02	T02-C20
																											4	0	L14	T96-15-F03	T04-L14	F03	15	T96-15-F03		T96-8-B03	T02-D20
																											4	0	M14	T96-15-G02	T04-M14	G02	15	T96-15-G02		T96-8-B04	T02-C21
																											4	0	N14	T96-15-G03	T04-N14	G03	15	T96-15-G03		T96-8-B05	T02-D21
																											4	0	O14	T96-15-H02	T04-O14	H02	15	T96-15-H02		T96-8-B06	T02-C22
																											4	0	P14	T96-15-H03	T04-P14	H03	15	T96-15-H03		T96-8-B07	T02-D22
																											4	0	A15	T96-15-A04	T04-A15	A04	15	T96-15-A04		T96-8-B08	T02-C23
																											4	0	B15	T96-15-A05	T04-B15	A05	15	T96-15-A05		T96-8-B09	T02-D23
																											4	0	C15	T96-15-B04	T04-C15	B04	15	T96-15-B04		T96-8-B10	T02-C24
																											4	0	D15	T96-15-B05	T04-D15	B05	15	T96-15-B05		T96-8-B11	T02-D24
																											4	0	E15	T96-15-C04	T04-E15	C04	15	T96-15-C04		T96-8-C02	T02-E20
																											4	0	F15	T96-15-C05	T04-F15	C05	15	T96-15-C05		T96-8-C03	T02-F20
																											4	0	G15	T96-15-D04	T04-G15	D04	15	T96-15-D04		T96-8-C04	T02-E21
																											4	0	H15	T96-15-D05	T04-H15	D05	15	T96-15-D05		T96-8-C05	T02-F21
																											4	0	I15	T96-15-E04	T04-I15	E04	15	T96-15-E04		T96-8-C06	T02-E22
																											4	0	J15	T96-15-E05	T04-J15	E05	15	T96-15-E05		T96-8-C07	T02-F22
																											4	0	K15	T96-15-F04	T04-K15	F04	15	T96-15-F04		T96-8-C08	T02-E23
																											4	0	L15	T96-15-F05	T04-L15	F05	15	T96-15-F05		T96-8-C09	T02-F23
																											4	0	M15	T96-15-G04	T04-M15	G04	15	T96-15-G04		T96-8-C10	T02-E24
																											4	0	N15	T96-15-G05	T04-N15	G05	15	T96-15-G05		T96-8-C11	T02-F24
																											4	0	O15	T96-15-H04	T04-O15	H04	15	T96-15-H04		T96-8-D02	T02-G20
																											4	0	P15	T96-15-H05	T04-P15	H05	15	T96-15-H05		T96-8-D03	T02-H20
																											4	0	A16	T96-15-A06	T04-A16	A06	15	T96-15-A06		T96-8-D04	T02-G21
																											4	0	B16	T96-15-A07	T04-B16	A07	15	T96-15-A07		T96-8-D05	T02-H21
																											4	0	C16	T96-15-B06	T04-C16	B06	15	T96-15-B06		T96-8-D06	T02-G22
																											4	0	D16	T96-15-B07	T04-D16	B07	15	T96-15-B07		T96-8-D07	T02-H22
																											4	0	E16	T96-15-C06	T04-E16	C06	15	T96-15-C06		T96-8-D08	T02-G23
																											4	0	F16	T96-15-C07	T04-F16	C07	15	T96-15-C07		T96-8-D09	T02-H23
																											4	0	G16	T96-15-D06	T04-G16	D06	15	T96-15-D06		T96-8-D10	T02-G24
																											4	0	H16	T96-15-D07	T04-H16	D07	15	T96-15-D07		T96-8-D11	T02-H24
																											4	0	I16	T96-15-E06	T04-I16	E06	15	T96-15-E06		T96-8-E02	T02-I20
																											4	0	J16	T96-15-E07	T04-J16	E07	15	T96-15-E07		T96-8-E03	T02-J20
																											4	0	K16	T96-15-F06	T04-K16	F06	15	T96-15-F06		T96-8-E04	T02-I21
																											4	0	L16	T96-15-F07	T04-L16	F07	15	T96-15-F07		T96-8-E05	T02-J21
																											4	0	M16	T96-15-G06	T04-M16	G06	15	T96-15-G06		T96-8-E06	T02-I22
																											4	0	N16	T96-15-G07	T04-N16	G07	15	T96-15-G07		T96-8-E07	T02-J22
																											4	0	O16	T96-15-H06	T04-O16	H06	15	T96-15-H06		T96-8-E08	T02-I23
																											4	0	P16	T96-15-H07	T04-P16	H07	15	T96-15-H07		T96-8-E09	T02-J23
																											4	0	A17	T96-15-A08	T04-A17	A08	15	T96-15-A08		T96-8-E10	T02-I24
																											4	0	B17	T96-15-A09	T04-B17	A09	15	T96-15-A09		T96-8-E11	T02-J24
																											4	0	C17	T96-15-B08	T04-C17	B08	15	T96-15-B08		T96-8-F02	T02-K20
																											4	0	D17	T96-15-B09	T04-D17	B09	15	T96-15-B09		T96-8-F03	T02-L20
																											4	0	E17	T96-15-C08	T04-E17	C08	15	T96-15-C08		T96-8-F04	T02-K21
																											4	0	F17	T96-15-C09	T04-F17	C09	15	T96-15-C09		T96-8-F05	T02-L21
																											4	0	G17	T96-15-D08	T04-G17	D08	15	T96-15-D08		T96-8-F06	T02-K22
																											4	0	H17	T96-15-D09	T04-H17	D09	15	T96-15-D09		T96-8-F07	T02-L22
																											4	0	I17	T96-15-E08	T04-I17	E08	15	T96-15-E08		T96-8-F08	T02-K23
																											4	0	J17	T96-15-E09	T04-J17	E09	15	T96-15-E09		T96-8-F09	T02-L23
																											4	0	K17	T96-15-F08	T04-K17	F08	15	T96-15-F08		T96-8-F10	T02-K24
																											4	0	L17	T96-15-F09	T04-L17	F09	15	T96-15-F09		T96-8-F11	T02-L24
																											4	0	M17	T96-15-G08	T04-M17	G08	15	T96-15-G08		T96-8-G02	T02-M20
																											4	0	N17	T96-15-G09	T04-N17	G09	15	T96-15-G09		T96-8-G03	T02-N20
																											4	0	O17	T96-15-H08	T04-O17	H08	15	T96-15-H08		T96-8-G04	T02-M21
																											4	0	P17	T96-15-H09	T04-P17	H09	15	T96-15-H09		T96-8-G05	T02-N21
																											4	0	A18	T96-15-A10	T04-A18	A10	15	T96-15-A10		T96-8-G06	T02-M22
																											4	0	B18	T96-15-A11	T04-B18	A11	15	T96-15-A11		T96-8-G07	T02-N22
																											4	0	C18	T96-15-B10	T04-C18	B10	15	T96-15-B10		T96-8-G08	T02-M23
																											4	0	D18	T96-15-B11	T04-D18	B11	15	T96-15-B11		T96-8-G09	T02-N23
																											4	0	E18	T96-15-C10	T04-E18	C10	15	T96-15-C10		T96-8-G10	T02-M24
																											4	0	F18	T96-15-C11	T04-F18	C11	15	T96-15-C11		T96-8-G11	T02-N24
																											4	0	G18	T96-15-D10	T04-G18	D10	15	T96-15-D10		T96-8-H02	T02-O20
																											4	0	H18	T96-15-D11	T04-H18	D11	15	T96-15-D11		T96-8-H03	T02-P20
																											4	0	I18	T96-15-E10	T04-I18	E10	15	T96-15-E10		T96-8-H04	T02-O21
																											4	0	J18	T96-15-E11	T04-J18	E11	15	T96-15-E11		T96-8-H05	T02-P21
																											4	0	K18	T96-15-F10	T04-K18	F10	15	T96-15-F10		T96-8-H06	T02-O22
																											4	0	L18	T96-15-F11	T04-L18	F11	15	T96-15-F11		T96-8-H07	T02-P22
																											4	0	M18	T96-15-G10	T04-M18	G10	15	T96-15-G10		T96-8-H08	T02-O23
																											4	0	N18	T96-15-G11	T04-N18	G11	15	T96-15-G11		T96-8-H09	T02-P23
																											4	0	O18	T96-15-H10	T04-O18	H10	15	T96-15-H10		T96-8-H10	T02-O24
																											4	0	P18	T96-15-H11	T04-P18	H11	15	T96-15-H11		T96-8-H11	T02-P24
																											4	0	A20	T96-16-A02	T04-A20	A02	16	T96-16-A02		T96-9-A02	T03-A02
																											4	0	B20	T96-16-A03	T04-B20	A03	16	T96-16-A03		T96-9-A03	T03-B02
																											4	0	C20	T96-16-B02	T04-C20	B02	16	T96-16-B02		T96-9-A04	T03-A03
																											4	0	D20	T96-16-B03	T04-D20	B03	16	T96-16-B03		T96-9-A05	T03-B03
																											4	0	E20	T96-16-C02	T04-E20	C02	16	T96-16-C02		T96-9-A06	T03-A04
																											4	0	F20	T96-16-C03	T04-F20	C03	16	T96-16-C03		T96-9-A07	T03-B04
																											4	0	G20	T96-16-D02	T04-G20	D02	16	T96-16-D02		T96-9-A08	T03-A05
																											4	0	H20	T96-16-D03	T04-H20	D03	16	T96-16-D03		T96-9-A09	T03-B05
																											4	0	I20	T96-16-E02	T04-I20	E02	16	T96-16-E02		T96-9-A10	T03-A06
																											4	0	J20	T96-16-E03	T04-J20	E03	16	T96-16-E03		T96-9-A11	T03-B06
																											4	0	K20	T96-16-F02	T04-K20	F02	16	T96-16-F02		T96-9-B02	T03-C02
																											4	0	L20	T96-16-F03	T04-L20	F03	16	T96-16-F03		T96-9-B03	T03-D02
																											4	0	M20	T96-16-G02	T04-M20	G02	16	T96-16-G02		T96-9-B04	T03-C03
																											4	0	N20	T96-16-G03	T04-N20	G03	16	T96-16-G03		T96-9-B05	T03-D03
																											4	0	O20	T96-16-H02	T04-O20	H02	16	T96-16-H02		T96-9-B06	T03-C04
																											4	0	P20	T96-16-H03	T04-P20	H03	16	T96-16-H03		T96-9-B07	T03-D04
																											4	0	A21	T96-16-A04	T04-A21	A04	16	T96-16-A04		T96-9-B08	T03-C05
																											4	0	B21	T96-16-A05	T04-B21	A05	16	T96-16-A05		T96-9-B09	T03-D05
																											4	0	C21	T96-16-B04	T04-C21	B04	16	T96-16-B04		T96-9-B10	T03-C06
																											4	0	D21	T96-16-B05	T04-D21	B05	16	T96-16-B05		T96-9-B11	T03-D06
																											4	0	E21	T96-16-C04	T04-E21	C04	16	T96-16-C04		T96-9-C02	T03-E02
																											4	0	F21	T96-16-C05	T04-F21	C05	16	T96-16-C05		T96-9-C03	T03-F02
																											4	0	G21	T96-16-D04	T04-G21	D04	16	T96-16-D04		T96-9-C04	T03-E03
																											4	0	H21	T96-16-D05	T04-H21	D05	16	T96-16-D05		T96-9-C05	T03-F03
																											4	0	I21	T96-16-E04	T04-I21	E04	16	T96-16-E04		T96-9-C06	T03-E04
																											4	0	J21	T96-16-E05	T04-J21	E05	16	T96-16-E05		T96-9-C07	T03-F04
																											4	0	K21	T96-16-F04	T04-K21	F04	16	T96-16-F04		T96-9-C08	T03-E05
																											4	0	L21	T96-16-F05	T04-L21	F05	16	T96-16-F05		T96-9-C09	T03-F05
																											4	0	M21	T96-16-G04	T04-M21	G04	16	T96-16-G04		T96-9-C10	T03-E06
																											4	0	N21	T96-16-G05	T04-N21	G05	16	T96-16-G05		T96-9-C11	T03-F06
																											4	0	O21	T96-16-H04	T04-O21	H04	16	T96-16-H04		T96-9-D02	T03-G02
																											4	0	P21	T96-16-H05	T04-P21	H05	16	T96-16-H05		T96-9-D03	T03-H02
																											4	0	A22	T96-16-A06	T04-A22	A06	16	T96-16-A06		T96-9-D04	T03-G03
																											4	0	B22	T96-16-A07	T04-B22	A07	16	T96-16-A07		T96-9-D05	T03-H03
																											4	0	C22	T96-16-B06	T04-C22	B06	16	T96-16-B06		T96-9-D06	T03-G04
																											4	0	D22	T96-16-B07	T04-D22	B07	16	T96-16-B07		T96-9-D07	T03-H04
																											4	0	E22	T96-16-C06	T04-E22	C06	16	T96-16-C06		T96-9-D08	T03-G05
																											4	0	F22	T96-16-C07	T04-F22	C07	16	T96-16-C07		T96-9-D09	T03-H05
																											4	0	G22	T96-16-D06	T04-G22	D06	16	T96-16-D06		T96-9-D10	T03-G06
																											4	0	H22	T96-16-D07	T04-H22	D07	16	T96-16-D07		T96-9-D11	T03-H06
																											4	0	I22	T96-16-E06	T04-I22	E06	16	T96-16-E06		T96-9-E02	T03-I02
																											4	0	J22	T96-16-E07	T04-J22	E07	16	T96-16-E07		T96-9-E03	T03-J02
																											4	0	K22	T96-16-F06	T04-K22	F06	16	T96-16-F06		T96-9-E04	T03-I03
																											4	0	L22	T96-16-F07	T04-L22	F07	16	T96-16-F07		T96-9-E05	T03-J03
																											4	0	M22	T96-16-G06	T04-M22	G06	16	T96-16-G06		T96-9-E06	T03-I04
																											4	0	N22	T96-16-G07	T04-N22	G07	16	T96-16-G07		T96-9-E07	T03-J04
																											4	0	O22	T96-16-H06	T04-O22	H06	16	T96-16-H06		T96-9-E08	T03-I05
																											4	0	P22	T96-16-H07	T04-P22	H07	16	T96-16-H07		T96-9-E09	T03-J05
																											4	0	A23	T96-16-A08	T04-A23	A08	16	T96-16-A08		T96-9-E10	T03-I06
																											4	0	B23	T96-16-A09	T04-B23	A09	16	T96-16-A09		T96-9-E11	T03-J06
																											4	0	C23	T96-16-B08	T04-C23	B08	16	T96-16-B08		T96-9-F02	T03-K02
																											4	0	D23	T96-16-B09	T04-D23	B09	16	T96-16-B09		T96-9-F03	T03-L02
																											4	0	E23	T96-16-C08	T04-E23	C08	16	T96-16-C08		T96-9-F04	T03-K03
																											4	0	F23	T96-16-C09	T04-F23	C09	16	T96-16-C09		T96-9-F05	T03-L03
																											4	0	G23	T96-16-D08	T04-G23	D08	16	T96-16-D08		T96-9-F06	T03-K04
																											4	0	H23	T96-16-D09	T04-H23	D09	16	T96-16-D09		T96-9-F07	T03-L04
																											4	0	I23	T96-16-E08	T04-I23	E08	16	T96-16-E08		T96-9-F08	T03-K05
																											4	0	J23	T96-16-E09	T04-J23	E09	16	T96-16-E09		T96-9-F09	T03-L05
																											4	0	K23	T96-16-F08	T04-K23	F08	16	T96-16-F08		T96-9-F10	T03-K06
																											4	0	L23	T96-16-F09	T04-L23	F09	16	T96-16-F09		T96-9-F11	T03-L06
																											4	0	M23	T96-16-G08	T04-M23	G08	16	T96-16-G08		T96-9-G02	T03-M02
																											4	0	N23	T96-16-G09	T04-N23	G09	16	T96-16-G09		T96-9-G03	T03-N02
																											4	0	O23	T96-16-H08	T04-O23	H08	16	T96-16-H08		T96-9-G04	T03-M03
																											4	0	P23	T96-16-H09	T04-P23	H09	16	T96-16-H09		T96-9-G05	T03-N03
																											4	0	A24	T96-16-A10	T04-A24	A10	16	T96-16-A10		T96-9-G06	T03-M04
																											4	0	B24	T96-16-A11	T04-B24	A11	16	T96-16-A11		T96-9-G07	T03-N04
																											4	0	C24	T96-16-B10	T04-C24	B10	16	T96-16-B10		T96-9-G08	T03-M05
																											4	0	D24	T96-16-B11	T04-D24	B11	16	T96-16-B11		T96-9-G09	T03-N05
																											4	0	E24	T96-16-C10	T04-E24	C10	16	T96-16-C10		T96-9-G10	T03-M06
																											4	0	F24	T96-16-C11	T04-F24	C11	16	T96-16-C11		T96-9-G11	T03-N06
																											4	0	G24	T96-16-D10	T04-G24	D10	16	T96-16-D10		T96-9-H02	T03-O02
																											4	0	H24	T96-16-D11	T04-H24	D11	16	T96-16-D11		T96-9-H03	T03-P02
																											4	0	I24	T96-16-E10	T04-I24	E10	16	T96-16-E10		T96-9-H04	T03-O03
																											4	0	J24	T96-16-E11	T04-J24	E11	16	T96-16-E11		T96-9-H05	T03-P03
																											4	0	K24	T96-16-F10	T04-K24	F10	16	T96-16-F10		T96-9-H06	T03-O04
																											4	0	L24	T96-16-F11	T04-L24	F11	16	T96-16-F11		T96-9-H07	T03-P04
																											4	0	M24	T96-16-G10	T04-M24	G10	16	T96-16-G10		T96-9-H08	T03-O05
																											4	0	N24	T96-16-G11	T04-N24	G11	16	T96-16-G11		T96-9-H09	T03-P05
																											4	0	O24	T96-16-H10	T04-O24	H10	16	T96-16-H10		T96-9-H10	T03-O06
																											4	0	P24	T96-16-H11	T04-P24	H11	16	T96-16-H11		T96-9-H11	T03-P06
																											5
																											5
																											5
																											5
																											5
																											5
																											5
																											5
																											5
																											5
																											5
																											5
																											5
																											5
																											5
																											5
																											5
																											5
																											5
																											5
																											5
																											5

## Sheet: Batch-Specific Compound Data 
384 code	Cat.No	Batch Specific Product Name	Concentration / Solvent
#N/A	Empty Tube																Empty Tube	#REF!
T01-A02	0109	(-)-Bicuculline methobromide	10mM DMSO solution														0109	#REF!	http://www.tocris.com/literature/D__Literature_tempfiles_168426coa.pdf	http://www.tocris.com/literature/D__Literature_tempfiles_168426msds.pdf
T01-B02	0114	NMDA	10mM DMSO solution														0114	#REF!	http://www.tocris.com/literature/D__Literature_tempfiles_140739coa.pdf	http://www.tocris.com/literature/D__Literature_tempfiles_140739msds.pdf
T01-A03	0130	(+)-Bicuculline	10mM DMSO solution														0130	#REF!	http://www.tocris.com/literature/D__Literature_tempfiles_159495coa.pdf	http://www.tocris.com/literature/D__Literature_tempfiles_159495msds.pdf
T01-B03	0131	(-)-Bicuculline methochloride	10mM DMSO solution														0131	#REF!	http://www.tocris.com/literature/D__Literature_tempfiles_172587coa.pdf	http://www.tocris.com/literature/D__Literature_tempfiles_172587msds.pdf
T01-A04	0162	S-Sulfo-L-cysteine sodium salt	10mM DMSO solution														0162	#REF!	http://www.tocris.com/literature/D__Literature_tempfiles_53053coa.pdf	http://www.tocris.com/literature/D__Literature_tempfiles_53053msds.pdf
T01-B04	0169	(RS)-AMPA	10mM DMSO solution														0169	#REF!	http://www.tocris.com/literature/D__Literature_tempfiles_150080coa.pdf	http://www.tocris.com/literature/D__Literature_tempfiles_150080msds.pdf
T01-A05	0180	ZAPA sulphate	10mM DMSO solution														0180	#REF!	http://www.tocris.com/literature/D__Literature_tempfiles_5808coa.pdf	http://www.tocris.com/literature/D__Literature_tempfiles_5808msds.pdf
T01-B05	0186	cis-ACPD	10mM DMSO solution														0186	#REF!	http://www.tocris.com/literature/D__Literature_tempfiles_5834coa.pdf	http://www.tocris.com/literature/D__Literature_tempfiles_5834msds.pdf
T01-A06	1435	SQ 22536	10mM DMSO solution														1435	#REF!	http://www.tocris.com/literature/D__Literature_tempfiles_180390coa.pdf	http://www.tocris.com/literature/D__Literature_tempfiles_180390msds.pdf
T01-B06	0188	L-Quisqualic acid	10mM DMSO solution														0188	#REF!	http://www.tocris.com/literature/D__Literature_tempfiles_157494coa.pdf	http://www.tocris.com/literature/D__Literature_tempfiles_157494msds.pdf
#N/A	Empty Tube																Empty Tube	#REF!
#N/A	Empty Tube																Empty Tube	#REF!
T01-C02	0189	DNQX	10mM DMSO solution														0189	#REF!	http://www.tocris.com/literature/D__Literature_tempfiles_138774coa.pdf	http://www.tocris.com/literature/D__Literature_tempfiles_138774msds.pdf
T01-D02	0190	CNQX	10mM DMSO solution														0190	#REF!	http://www.tocris.com/literature/D__Literature_tempfiles_137184coa.pdf	http://www.tocris.com/literature/D__Literature_tempfiles_137184msds.pdf
T01-C03	0197	Homoquinolinic acid	10mM DMSO solution														0197	#REF!	http://www.tocris.com/literature/D__Literature_tempfiles_143789coa.pdf	http://www.tocris.com/literature/D__Literature_tempfiles_143789msds.pdf
T01-D03	0216	L-Cysteinesulfinic acid	10mM DMSO solution														0216	#REF!	http://www.tocris.com/literature/D__Literature_tempfiles_132568coa.pdf	http://www.tocris.com/literature/D__Literature_tempfiles_132568msds.pdf
T01-C04	0222	Kainic acid	10mM DMSO solution														0222	#REF!	http://www.tocris.com/literature/D__Literature_tempfiles_172781coa.pdf	http://www.tocris.com/literature/D__Literature_tempfiles_172781msds.pdf
T01-D04	0223	Kynurenic acid	10mM DMSO solution														0223	#REF!	http://www.tocris.com/literature/D__Literature_tempfiles_167402coa.pdf	http://www.tocris.com/literature/D__Literature_tempfiles_167402msds.pdf
T01-C05	0225	Quinolinic acid	10mM DMSO solution														0225	#REF!	http://www.tocris.com/literature/D__Literature_tempfiles_6128coa.pdf	http://www.tocris.com/literature/D__Literature_tempfiles_6128msds.pdf
T01-D05	0234	Guvacine hydrochloride	10mM DMSO solution														0234	#REF!	http://www.tocris.com/literature/D__Literature_tempfiles_78477coa.pdf	http://www.tocris.com/literature/D__Literature_tempfiles_78477msds.pdf
T01-C06	0235	Isoguvacine hydrochloride	10mM DMSO solution														0235	#REF!	http://www.tocris.com/literature/D__Literature_tempfiles_65629coa.pdf	http://www.tocris.com/literature/D__Literature_tempfiles_65629msds.pdf
T01-D06	0237	7-Chlorokynurenic acid	10mM DMSO solution														0237	#REF!	http://www.tocris.com/literature/D__Literature_tempfiles_36574coa.pdf	http://www.tocris.com/literature/D__Literature_tempfiles_36574msds.pdf
#N/A	Empty Tube																Empty Tube	#REF!
#N/A	Empty Tube																Empty Tube	#REF!
T01-E02	0245	2-Hydroxysaclofen	10mM DMSO solution														0245	#REF!	http://www.tocris.com/literature/D__Literature_tempfiles_6242coa.pdf	http://www.tocris.com/literature/D__Literature_tempfiles_6242msds.pdf
T01-F02	0246	Saclofen	10mM DMSO solution														0246	#REF!	http://www.tocris.com/literature/D__Literature_tempfiles_6247coa.pdf	http://www.tocris.com/literature/D__Literature_tempfiles_6247msds.pdf
T01-E03	0253	(R)-AMPA	10mM DMSO solution														0253	#REF!	http://www.tocris.com/literature/D__Literature_tempfiles_105536coa.pdf	http://www.tocris.com/literature/D__Literature_tempfiles_105536msds.pdf
T01-F03	0254	(S)-AMPA	10mM DMSO solution														0254	#REF!	http://www.tocris.com/literature/D__Literature_tempfiles_149790coa.pdf	http://www.tocris.com/literature/D__Literature_tempfiles_149790msds.pdf
T01-E04	0269	Domoic acid	10mM DMSO solution														0269	#REF!	http://www.tocris.com/literature/D__Literature_tempfiles_90926coa.pdf	http://www.tocris.com/literature/D__Literature_tempfiles_90926msds.pdf
T01-F04	0271	cis-ACBD	10mM DMSO solution														0271	#REF!	http://www.tocris.com/literature/D__Literature_tempfiles_6365coa.pdf	http://www.tocris.com/literature/D__Literature_tempfiles_6365msds.pdf
T01-E05	0281	(R)-(+)-HA-966	10mM DMSO solution														0281	#REF!	http://www.tocris.com/literature/D__Literature_tempfiles_6389coa.pdf	http://www.tocris.com/literature/D__Literature_tempfiles_6389msds.pdf
T01-F05	0282	(S)-(-)-HA-966	10mM DMSO solution														0282	#REF!	http://www.tocris.com/literature/D__Literature_tempfiles_6405coa.pdf	http://www.tocris.com/literature/D__Literature_tempfiles_6405msds.pdf
T01-E06	0285	Ibotenic acid	10mM DMSO solution														0285	#REF!	http://www.tocris.com/literature/D__Literature_tempfiles_158063coa.pdf	http://www.tocris.com/literature/D__Literature_tempfiles_158063msds.pdf
T01-F06	0286	5,7-Dichlorokynurenic acid	10mM DMSO solution														0286	#REF!	http://www.tocris.com/literature/D__Literature_tempfiles_6452coa.pdf	http://www.tocris.com/literature/D__Literature_tempfiles_6452msds.pdf
#N/A	Empty Tube																Empty Tube	#REF!
#N/A	Empty Tube																Empty Tube	#REF!
T01-G02	0289	Muscimol	10mM DMSO solution														0289	#REF!	http://www.tocris.com/literature/D__Literature_tempfiles_152434coa.pdf	http://www.tocris.com/literature/D__Literature_tempfiles_152434msds.pdf
T01-H02	0310	(RS)-4-Carboxy-3-hydroxyphenylglycine	10mM DMSO solution														0310	#REF!	http://www.tocris.com/literature/D__Literature_tempfiles_47115coa.pdf	http://www.tocris.com/literature/D__Literature_tempfiles_47115msds.pdf
T01-G03	0312	(RS)-(Tetrazol-5-yl)glycine	10mM DMSO solution														0312	#REF!	http://www.tocris.com/literature/D__Literature_tempfiles_175055coa.pdf	http://www.tocris.com/literature/D__Literature_tempfiles_175055msds.pdf
T01-H03	0320	(S)-4-Carboxy-3-hydroxyphenylglycine	10mM DMSO solution														0320	#REF!	http://www.tocris.com/literature/D__Literature_tempfiles_110300coa.pdf	http://www.tocris.com/literature/D__Literature_tempfiles_110300msds.pdf
T01-G04	0328	(R)-3-Carboxy-4-hydroxyphenylglycine	10mM DMSO solution														0328	#REF!	http://www.tocris.com/literature/D__Literature_tempfiles_6587coa.pdf	http://www.tocris.com/literature/D__Literature_tempfiles_6587msds.pdf
T01-H04	0329	(S)-3-Carboxy-4-hydroxyphenylglycine	10mM DMSO solution														0329	#REF!	http://www.tocris.com/literature/D__Literature_tempfiles_60000coa.pdf	http://www.tocris.com/literature/D__Literature_tempfiles_60000msds.pdf
T01-G05	0342	(RS)-3,5-DHPG	10mM DMSO solution														0342	#REF!	http://www.tocris.com/literature/D__Literature_tempfiles_163694coa.pdf	http://www.tocris.com/literature/D__Literature_tempfiles_163694msds.pdf
T01-H05	0347	nor-Binaltorphimine dihydrochloride	10mM DMSO solution														0347	#REF!	http://www.tocris.com/literature/D__Literature_tempfiles_62488coa.pdf	http://www.tocris.com/literature/D__Literature_tempfiles_62488msds.pdf
T01-G06	0348	2-BFI hydrochloride	10mM DMSO solution														0348	#REF!	http://www.tocris.com/literature/D__Literature_tempfiles_6690coa.pdf	http://www.tocris.com/literature/D__Literature_tempfiles_6690msds.pdf
T01-H06	0351	1-Acetyl-4-methylpiperazine hydrochloride	10mM DMSO solution														0351	#REF!	http://www.tocris.com/literature/D__Literature_tempfiles_6696coa.pdf	http://www.tocris.com/literature/D__Literature_tempfiles_6696msds.pdf
#N/A	Empty Tube																Empty Tube	#REF!
#N/A	Empty Tube																Empty Tube	#REF!
T01-I02	0352	4-Acetyl-1,1-dimethylpiperazinium iodide	10mM DMSO solution														0352	#REF!	http://www.tocris.com/literature/D__Literature_tempfiles_6699coa.pdf	http://www.tocris.com/literature/D__Literature_tempfiles_6699msds.pdf
T01-J02	0357	N-Acetyltryptamine	10mM DMSO solution														0357	#REF!	http://www.tocris.com/literature/D__Literature_tempfiles_6711coa.pdf	http://www.tocris.com/literature/D__Literature_tempfiles_6711msds.pdf
T01-I03	0360	(±)-1-(1,2-Diphenylethyl)piperidine maleate	10mM DMSO solution														0360	#REF!	http://www.tocris.com/literature/D__Literature_tempfiles_6717coa.pdf	http://www.tocris.com/literature/D__Literature_tempfiles_6717msds.pdf
T01-J03	0361	W-13 hydrochloride	10mM DMSO solution														0361	#REF!	http://www.tocris.com/literature/D__Literature_tempfiles_6720coa.pdf	http://www.tocris.com/literature/D__Literature_tempfiles_6720msds.pdf
T01-I04	No tube																0366	#REF!	http://www.tocris.com/literature/D__Literature_tempfiles_6730coa.pdf	http://www.tocris.com/literature/D__Literature_tempfiles_6730msds.pdf
T01-J04	0368	W-5 hydrochloride	10mM DMSO solution														0368	#REF!	http://www.tocris.com/literature/D__Literature_tempfiles_6738coa.pdf	http://www.tocris.com/literature/D__Literature_tempfiles_6738msds.pdf
T01-I05	0369	W-7 hydrochloride	10mM DMSO solution														0369	#REF!	http://www.tocris.com/literature/D__Literature_tempfiles_72173coa.pdf	http://www.tocris.com/literature/D__Literature_tempfiles_72173msds.pdf
T01-J05	0370	W-9 hydrochloride	10mM DMSO solution														0370	#REF!	http://www.tocris.com/literature/D__Literature_tempfiles_6746coa.pdf	http://www.tocris.com/literature/D__Literature_tempfiles_6746msds.pdf
T01-I06	0373	NBQX	10mM DMSO solution														0373	#REF!	http://www.tocris.com/literature/D__Literature_tempfiles_165630coa.pdf	http://www.tocris.com/literature/D__Literature_tempfiles_165630msds.pdf
T01-J06	0378	A-7 hydrochloride	10mM DMSO solution														0378	#REF!	http://www.tocris.com/literature/D__Literature_tempfiles_6776coa.pdf	http://www.tocris.com/literature/D__Literature_tempfiles_6776msds.pdf
#N/A	Empty Tube																Empty Tube	#REF!
#N/A	Empty Tube																Empty Tube	#REF!
T01-K02	2768	PQ 401	10mM DMSO solution														2768	#REF!	http://www.tocris.com/literature/D__Literature_tempfiles_185231coa.pdf	http://www.tocris.com/literature/D__Literature_tempfiles_185231msds.pdf
T01-L02	0382	Arecaidine but-2-ynyl ester tosylate	10mM DMSO solution														0382	#REF!	http://www.tocris.com/literature/D__Literature_tempfiles_6797coa.pdf	http://www.tocris.com/literature/D__Literature_tempfiles_6797msds.pdf
T01-K03	0383	Arecaidine propargyl ester tosylate	10mM DMSO solution														0383	#REF!	http://www.tocris.com/literature/D__Literature_tempfiles_6800coa.pdf	http://www.tocris.com/literature/D__Literature_tempfiles_6800msds.pdf
T01-L03	0385	N-[2-(Acetoxy)ethyl]-3-pyridinecarboxamide	10mM DMSO solution														0385	#REF!	http://www.tocris.com/literature/D__Literature_tempfiles_6809coa.pdf	http://www.tocris.com/literature/D__Literature_tempfiles_6809msds.pdf
T01-K04	0386	3-Methyl-GABA (2:1 salt with naphthalene-1,5-disulphonic acid)	10mM DMSO solution														0386	#REF!	http://www.tocris.com/literature/D__Literature_tempfiles_6812coa.pdf	http://www.tocris.com/literature/D__Literature_tempfiles_6812msds.pdf
T01-L04	0387	(RS)-Atenolol	10mM DMSO solution														0387	#REF!	http://www.tocris.com/literature/D__Literature_tempfiles_6822coa.pdf	http://www.tocris.com/literature/D__Literature_tempfiles_6822msds.pdf
T01-K05	0388	Ambenonium dichloride	10mM DMSO solution														0388	#REF!	http://www.tocris.com/literature/D__Literature_tempfiles_6828coa.pdf	http://www.tocris.com/literature/D__Literature_tempfiles_6828msds.pdf
T01-L05	0391	Spaglumic acid	10mM DMSO solution														0391	#REF!	http://www.tocris.com/literature/D__Literature_tempfiles_136036coa.pdf	http://www.tocris.com/literature/D__Literature_tempfiles_136036msds.pdf
T01-K06	0393	S-(-)-Atenolol	10mM DMSO solution														0393	#REF!	http://www.tocris.com/literature/D__Literature_tempfiles_76273coa.pdf	http://www.tocris.com/literature/D__Literature_tempfiles_76273msds.pdf
T01-L06	0395	N-Acetylglycyl-D-glutamic acid	10mM DMSO solution														0395	#REF!	http://www.tocris.com/literature/D__Literature_tempfiles_6850coa.pdf	http://www.tocris.com/literature/D__Literature_tempfiles_6850msds.pdf
#N/A	Empty Tube																Empty Tube	#REF!
#N/A	Empty Tube																Empty Tube	#REF!
T01-M02	0396	H-9 dihydrochloride	10mM DMSO solution														0396	#REF!	http://www.tocris.com/literature/D__Literature_tempfiles_6852coa.pdf	http://www.tocris.com/literature/D__Literature_tempfiles_6852msds.pdf
T01-N02	0405	β-CCB	10mM DMSO solution														0405	#REF!	http://www.tocris.com/literature/D__Literature_tempfiles_72160coa.pdf	http://www.tocris.com/literature/D__Literature_tempfiles_72160msds.pdf
T01-M03	0411	MDL 73005EF hydrochloride	10mM DMSO solution														0411	#REF!	http://www.tocris.com/literature/D__Literature_tempfiles_6881coa.pdf	http://www.tocris.com/literature/D__Literature_tempfiles_6881msds.pdf
T01-N03	0412	MDL 72832 hydrochloride	10mM DMSO solution														0412	#REF!	http://www.tocris.com/literature/D__Literature_tempfiles_6884coa.pdf	http://www.tocris.com/literature/D__Literature_tempfiles_6884msds.pdf
T01-M04	0414	AG 490	10mM DMSO solution														0414	#REF!	http://www.tocris.com/literature/D__Literature_tempfiles_65753coa.pdf	http://www.tocris.com/literature/D__Literature_tempfiles_65753msds.pdf
T01-N04	0415	Ro 20-1724	10mM DMSO solution														0415	#REF!	http://www.tocris.com/literature/D__Literature_tempfiles_40963coa.pdf	http://www.tocris.com/literature/D__Literature_tempfiles_40963msds.pdf
T01-M05	0416	YS-035 hydrochloride	10mM DMSO solution														0416	#REF!	http://www.tocris.com/literature/D__Literature_tempfiles_6898coa.pdf	http://www.tocris.com/literature/D__Literature_tempfiles_6898msds.pdf
T01-N05	0420	GBR 13069 dihydrochloride	10mM DMSO solution														0420	#REF!	http://www.tocris.com/literature/D__Literature_tempfiles_6929coa.pdf	http://www.tocris.com/literature/D__Literature_tempfiles_6929msds.pdf
T01-M06	0421	GBR 12909 dihydrochloride	10mM DMSO solution														0421	#REF!	http://www.tocris.com/literature/D__Literature_tempfiles_86449coa.pdf	http://www.tocris.com/literature/D__Literature_tempfiles_86449msds.pdf
T01-N06	0424	Benzoquinonium dibromide	10mM DMSO solution														0424	#REF!	http://www.tocris.com/literature/D__Literature_tempfiles_6946coa.pdf	http://www.tocris.com/literature/D__Literature_tempfiles_6946msds.pdf
#N/A	Empty Tube																Empty Tube	#REF!
#N/A	Empty Tube																Empty Tube	#REF!
T01-O02	0425	UK 14,304	10mM DMSO solution														0425	#REF!	http://www.tocris.com/literature/D__Literature_tempfiles_6952coa.pdf	http://www.tocris.com/literature/D__Literature_tempfiles_6952msds.pdf
T01-P02	0426	L-693,403 maleate	10mM DMSO solution														0426	#REF!	http://www.tocris.com/literature/D__Literature_tempfiles_6955coa.pdf	http://www.tocris.com/literature/D__Literature_tempfiles_6955msds.pdf
T01-O03	0427	Bromocriptine mesylate	10mM DMSO solution														0427	#REF!	http://www.tocris.com/literature/D__Literature_tempfiles_113903coa.pdf	http://www.tocris.com/literature/D__Literature_tempfiles_113903msds.pdf
T01-P03	0430	SC-10	10mM DMSO solution														0430	#REF!	http://www.tocris.com/literature/D__Literature_tempfiles_6971coa.pdf	http://www.tocris.com/literature/D__Literature_tempfiles_6971msds.pdf
T01-O04	0431	ML 9 hydrochloride	10mM DMSO solution														0431	#REF!	http://www.tocris.com/literature/D__Literature_tempfiles_153400coa.pdf	http://www.tocris.com/literature/D__Literature_tempfiles_153400msds.pdf
T01-P04	0432	MY-5445	10mM DMSO solution														0432	#REF!	http://www.tocris.com/literature/D__Literature_tempfiles_6976coa.pdf	http://www.tocris.com/literature/D__Literature_tempfiles_6976msds.pdf
T01-O05	0433	SC-9	10mM DMSO solution														0433	#REF!	http://www.tocris.com/literature/D__Literature_tempfiles_157586coa.pdf	http://www.tocris.com/literature/D__Literature_tempfiles_157586msds.pdf
T01-P05	0435	Cimaterol	10mM DMSO solution														0435	#REF!	http://www.tocris.com/literature/D__Literature_tempfiles_6987coa.pdf	http://www.tocris.com/literature/D__Literature_tempfiles_6987msds.pdf
T01-O06	0438	Etazolate hydrochloride	10mM DMSO solution														0438	#REF!	http://www.tocris.com/literature/D__Literature_tempfiles_6994coa.pdf	http://www.tocris.com/literature/D__Literature_tempfiles_6994msds.pdf
T01-P06	0439	DPCPX	10mM DMSO solution														0439	#REF!	http://www.tocris.com/literature/D__Literature_tempfiles_118585coa.pdf	http://www.tocris.com/literature/D__Literature_tempfiles_118585msds.pdf
#N/A	Empty Tube																Empty Tube	#REF!
#N/A	Empty Tube																Empty Tube	#REF!
T01-A08	0440	m-Chlorophenylbiguanide hydrochloride	10mM DMSO solution														0440	#REF!	http://www.tocris.com/literature/D__Literature_tempfiles_113567coa.pdf	http://www.tocris.com/literature/D__Literature_tempfiles_113567msds.pdf
T01-B08	0442	4-Chlorophenylguanidine hydrochloride	10mM DMSO solution														0442	#REF!	http://www.tocris.com/literature/D__Literature_tempfiles_7025coa.pdf	http://www.tocris.com/literature/D__Literature_tempfiles_7025msds.pdf
T01-A09	0443	6-Chloromelatonin	10mM DMSO solution														0443	#REF!	http://www.tocris.com/literature/D__Literature_tempfiles_7030coa.pdf	http://www.tocris.com/literature/D__Literature_tempfiles_7030msds.pdf
T01-B09	0444	Clozapine	10mM DMSO solution														0444	#REF!	http://www.tocris.com/literature/D__Literature_tempfiles_7041coa.pdf	http://www.tocris.com/literature/D__Literature_tempfiles_7041msds.pdf
T01-A10	0448	Calpeptin	10mM DMSO solution														0448	#REF!	http://www.tocris.com/literature/D__Literature_tempfiles_7055coa.pdf	http://www.tocris.com/literature/D__Literature_tempfiles_7055msds.pdf
T01-B10	0452	CCCP	10mM DMSO solution														0452	#REF!	http://www.tocris.com/literature/D__Literature_tempfiles_141304coa.pdf	http://www.tocris.com/literature/D__Literature_tempfiles_141304msds.pdf
T01-A11	0453	FCCP	10mM DMSO solution														0453	#REF!	http://www.tocris.com/literature/D__Literature_tempfiles_159112coa.pdf	http://www.tocris.com/literature/D__Literature_tempfiles_159112msds.pdf
T01-B11	0454	Carbetapentane citrate	10mM DMSO solution														0454	#REF!	http://www.tocris.com/literature/D__Literature_tempfiles_7073coa.pdf	http://www.tocris.com/literature/D__Literature_tempfiles_7073msds.pdf
T01-A12	0455	(S)-(-)-Carbidopa	10mM DMSO solution														0455	#REF!	http://www.tocris.com/literature/D__Literature_tempfiles_143934coa.pdf	http://www.tocris.com/literature/D__Literature_tempfiles_143934msds.pdf
T01-B12	0456	Chlormezanone	10mM DMSO solution														0456	#REF!	http://www.tocris.com/literature/D__Literature_tempfiles_63174coa.pdf	http://www.tocris.com/literature/D__Literature_tempfiles_63174msds.pdf
#N/A	Empty Tube																Empty Tube	#REF!
#N/A	Empty Tube																Empty Tube	#REF!
T01-C08	0457	Clomipramine hydrochloride	10mM DMSO solution														0457	#REF!	http://www.tocris.com/literature/D__Literature_tempfiles_113909coa.pdf	http://www.tocris.com/literature/D__Literature_tempfiles_113909msds.pdf
T01-D08	0458	5-Carboxamidotryptamine maleate	10mM DMSO solution														0458	#REF!	http://www.tocris.com/literature/D__Literature_tempfiles_110813coa.pdf	http://www.tocris.com/literature/D__Literature_tempfiles_110813msds.pdf
T01-C09	0460	Cinanserin hydrochloride	10mM DMSO solution														0460	#REF!	http://www.tocris.com/literature/D__Literature_tempfiles_7110coa.pdf	http://www.tocris.com/literature/D__Literature_tempfiles_7110msds.pdf
T01-D09	0462	(E)-Capsaicin	10mM DMSO solution														0462	#REF!	http://www.tocris.com/literature/D__Literature_tempfiles_146029coa.pdf	http://www.tocris.com/literature/D__Literature_tempfiles_146029msds.pdf
T01-C10	2814	PI 828	10mM DMSO solution														2814	#REF!	http://www.tocris.com/literature/D__Literature_tempfiles_208420coa.pdf	http://www.tocris.com/literature/D__Literature_tempfiles_208420msds.pdf
T01-D10	0464	Capsazepine	10mM DMSO solution														0464	#REF!	http://www.tocris.com/literature/D__Literature_tempfiles_107882coa.pdf	http://www.tocris.com/literature/D__Literature_tempfiles_107882msds.pdf
T01-C11	0469	Nitrocaramiphen hydrochloride	10mM DMSO solution														0469	#REF!	http://www.tocris.com/literature/D__Literature_tempfiles_7153coa.pdf	http://www.tocris.com/literature/D__Literature_tempfiles_7153msds.pdf
T01-D11	3063	1-Naphthyl PP1	10mM DMSO solution														3063	#REF!	http://www.tocris.com/literature/D__Literature_tempfiles_205687coa.pdf	http://www.tocris.com/literature/D__Literature_tempfiles_205687msds.pdf
T01-C12	0474	Dihydroergocristine mesylate	10mM DMSO solution														0474	#REF!	http://www.tocris.com/literature/D__Literature_tempfiles_7169coa.pdf	http://www.tocris.com/literature/D__Literature_tempfiles_7169msds.pdf
T01-D12	0475	Dihydroergotamine mesylate	10mM DMSO solution														0475	#REF!	http://www.tocris.com/literature/D__Literature_tempfiles_7172coa.pdf	http://www.tocris.com/literature/D__Literature_tempfiles_7172msds.pdf
#N/A	Empty Tube																Empty Tube	#REF!
#N/A	Empty Tube																Empty Tube	#REF!
T01-E08	0478	Flurofamide	10mM DMSO solution														0478	#REF!	http://www.tocris.com/literature/D__Literature_tempfiles_7181coa.pdf	http://www.tocris.com/literature/D__Literature_tempfiles_7181msds.pdf
T01-F08	0479	Malonoben	10mM DMSO solution														0479	#REF!	http://www.tocris.com/literature/D__Literature_tempfiles_7184coa.pdf	http://www.tocris.com/literature/D__Literature_tempfiles_7184msds.pdf
T01-E09	0481	Dilazep dihydrochloride	10mM DMSO solution														0481	#REF!	http://www.tocris.com/literature/D__Literature_tempfiles_7190coa.pdf	http://www.tocris.com/literature/D__Literature_tempfiles_7190msds.pdf
T01-F09	0482	4-DAMP	10mM DMSO solution														0482	#REF!	http://www.tocris.com/literature/D__Literature_tempfiles_7194coa.pdf	http://www.tocris.com/literature/D__Literature_tempfiles_7194msds.pdf
T01-E10	0483	OR-486	10mM DMSO solution														0483	#REF!	http://www.tocris.com/literature/D__Literature_tempfiles_181121coa.pdf	http://www.tocris.com/literature/D__Literature_tempfiles_181121msds.pdf
T01-F10	0485	Alrestatin	10mM DMSO solution														0485	#REF!	http://www.tocris.com/literature/D__Literature_tempfiles_7204coa.pdf	http://www.tocris.com/literature/D__Literature_tempfiles_7204msds.pdf
T01-E11	0486	1,3-Dipropyl-8-phenylxanthine	10mM DMSO solution														0486	#REF!	http://www.tocris.com/literature/D__Literature_tempfiles_7207coa.pdf	http://www.tocris.com/literature/D__Literature_tempfiles_7207msds.pdf
T01-F11	0493	AG 18	10mM DMSO solution														0493	#REF!	http://www.tocris.com/literature/D__Literature_tempfiles_7224coa.pdf	http://www.tocris.com/literature/D__Literature_tempfiles_7224msds.pdf
T01-E12	0495	(±)-U-50488 hydrochloride	10mM DMSO solution														0495	#REF!	http://www.tocris.com/literature/D__Literature_tempfiles_165351coa.pdf	http://www.tocris.com/literature/D__Literature_tempfiles_165351msds.pdf
T01-F12	0496	(-)-U-50488 hydrochloride	10mM DMSO solution														0496	#REF!	http://www.tocris.com/literature/D__Literature_tempfiles_7239coa.pdf	http://www.tocris.com/literature/D__Literature_tempfiles_7239msds.pdf
#N/A	Empty Tube																Empty Tube	#REF!
#N/A	Empty Tube																Empty Tube	#REF!
T01-G08	0497	AG 99	10mM DMSO solution														0497	#REF!	http://www.tocris.com/literature/D__Literature_tempfiles_7242coa.pdf	http://www.tocris.com/literature/D__Literature_tempfiles_7242msds.pdf
T01-H08	0498	U-54494A hydrochloride	10mM DMSO solution														0498	#REF!	http://www.tocris.com/literature/D__Literature_tempfiles_7245coa.pdf	http://www.tocris.com/literature/D__Literature_tempfiles_7245msds.pdf
T01-G09	3093	Dorsomorphin dihydrochloride	10mM DMSO solution														3093	#REF!	http://www.tocris.com/literature/D__Literature_tempfiles_213806coa.pdf	http://www.tocris.com/literature/D__Literature_tempfiles_213806msds.pdf
T01-H09	0504	Diphenyleneiodonium chloride	10mM DMSO solution														0504	#REF!	http://www.tocris.com/literature/D__Literature_tempfiles_7257coa.pdf	http://www.tocris.com/literature/D__Literature_tempfiles_7257msds.pdf
T01-G10	0506	Dimaprit dihydrochloride	10mM DMSO solution														0506	#REF!	http://www.tocris.com/literature/D__Literature_tempfiles_168323coa.pdf	http://www.tocris.com/literature/D__Literature_tempfiles_168323msds.pdf
T01-H10	0507	Dantrolene, sodium salt	10mM DMSO solution														0507	#REF!	http://www.tocris.com/literature/D__Literature_tempfiles_7272coa.pdf	http://www.tocris.com/literature/D__Literature_tempfiles_7272msds.pdf
T01-G11	0508	Doxepin hydrochloride	10mM DMSO solution														0508	#REF!	http://www.tocris.com/literature/D__Literature_tempfiles_113916coa.pdf	http://www.tocris.com/literature/D__Literature_tempfiles_113916msds.pdf
T01-H11	0511	BD 1008 dihydrobromide	10mM DMSO solution														0511	#REF!	http://www.tocris.com/literature/D__Literature_tempfiles_7287coa.pdf	http://www.tocris.com/literature/D__Literature_tempfiles_7287msds.pdf
T01-G12	0512	SKF 91488 dihydrochloride	10mM DMSO solution														0512	#REF!	http://www.tocris.com/literature/D__Literature_tempfiles_7290coa.pdf	http://www.tocris.com/literature/D__Literature_tempfiles_7290msds.pdf
T01-H12	0513	GBR 12783 dihydrochloride	10mM DMSO solution														0513	#REF!	http://www.tocris.com/literature/D__Literature_tempfiles_163615coa.pdf	http://www.tocris.com/literature/D__Literature_tempfiles_163615msds.pdf
#N/A	Empty Tube																Empty Tube	#REF!
#N/A	Empty Tube																Empty Tube	#REF!
T01-I08	0514	GBR 12935 dihydrochloride	10mM DMSO solution														0514	#REF!	http://www.tocris.com/literature/D__Literature_tempfiles_7301coa.pdf	http://www.tocris.com/literature/D__Literature_tempfiles_7301msds.pdf
T01-J08	0515	Dobutamine hydrochloride	10mM DMSO solution														0515	#REF!	http://www.tocris.com/literature/D__Literature_tempfiles_7304coa.pdf	http://www.tocris.com/literature/D__Literature_tempfiles_7304msds.pdf
T01-I09	0518	EBPC	10mM DMSO solution														0518	#REF!	http://www.tocris.com/literature/D__Literature_tempfiles_164119coa.pdf	http://www.tocris.com/literature/D__Literature_tempfiles_164119msds.pdf
T01-J09	0522	Flunarizine dihydrochloride	10mM DMSO solution														0522	#REF!	http://www.tocris.com/literature/D__Literature_tempfiles_7327coa.pdf	http://www.tocris.com/literature/D__Literature_tempfiles_7327msds.pdf
T01-I10	0523	4-(4-Fluorobenzoyl)-1-(4-phenylbutyl)-piperidine oxalate	10mM DMSO solution														0523	#REF!	http://www.tocris.com/literature/D__Literature_tempfiles_7335coa.pdf	http://www.tocris.com/literature/D__Literature_tempfiles_7335msds.pdf
T01-J10	0529	8-Hydroxy-DPAT hydrobromide	10mM DMSO solution														0529	#REF!	http://www.tocris.com/literature/D__Literature_tempfiles_143938coa.pdf	http://www.tocris.com/literature/D__Literature_tempfiles_143938msds.pdf
T01-I11	0535	HEAT hydrochloride	10mM DMSO solution														0535	#REF!	http://www.tocris.com/literature/D__Literature_tempfiles_7378coa.pdf	http://www.tocris.com/literature/D__Literature_tempfiles_7378msds.pdf
T01-J11	0537	MR 16728 hydrochloride	10mM DMSO solution														0537	#REF!	http://www.tocris.com/literature/D__Literature_tempfiles_7383coa.pdf	http://www.tocris.com/literature/D__Literature_tempfiles_7383msds.pdf
T01-I12	0538	trans-4-Hydroxycrotonic acid	10mM DMSO solution														0538	#REF!	http://www.tocris.com/literature/D__Literature_tempfiles_7386coa.pdf	http://www.tocris.com/literature/D__Literature_tempfiles_7386msds.pdf
T01-J12	0541	Fasudil hydrochloride	10mM DMSO solution														0541	#REF!	http://www.tocris.com/literature/D__Literature_tempfiles_225741coa.pdf	http://www.tocris.com/literature/D__Literature_tempfiles_225741msds.pdf
#N/A	Empty Tube																Empty Tube	#REF!
#N/A	Empty Tube																Empty Tube	#REF!
T01-K08	0542	H-7 dihydrochloride	10mM DMSO solution														0542	#REF!	http://www.tocris.com/literature/D__Literature_tempfiles_7404coa.pdf	http://www.tocris.com/literature/D__Literature_tempfiles_7404msds.pdf
T01-L08	0543	C-1	10mM DMSO solution														0543	#REF!	http://www.tocris.com/literature/D__Literature_tempfiles_7408coa.pdf	http://www.tocris.com/literature/D__Literature_tempfiles_7408msds.pdf
T01-K09	0544	IPAG	10mM DMSO solution														0544	#REF!	http://www.tocris.com/literature/D__Literature_tempfiles_7414coa.pdf	http://www.tocris.com/literature/D__Literature_tempfiles_7414msds.pdf
T01-L09	0545	Ifenprodil hemitartrate	10mM DMSO solution														0545	#REF!	http://www.tocris.com/literature/D__Literature_tempfiles_181863coa.pdf	http://www.tocris.com/literature/D__Literature_tempfiles_181863msds.pdf
T01-K10	0549	Methylergometrine maleate	10mM DMSO solution														0549	#REF!	http://www.tocris.com/literature/D__Literature_tempfiles_7432coa.pdf	http://www.tocris.com/literature/D__Literature_tempfiles_7432msds.pdf
T01-L10	0552	MMPX	10mM DMSO solution														0552	#REF!	http://www.tocris.com/literature/D__Literature_tempfiles_7439coa.pdf	http://www.tocris.com/literature/D__Literature_tempfiles_7439msds.pdf
T01-K11	0553	NAN-190 hydrobromide	10mM DMSO solution														0553	#REF!	http://www.tocris.com/literature/D__Literature_tempfiles_7442coa.pdf	http://www.tocris.com/literature/D__Literature_tempfiles_7442msds.pdf
T01-L11	0554	FG 7142	10mM DMSO solution														0554	#REF!	http://www.tocris.com/literature/D__Literature_tempfiles_180860coa.pdf	http://www.tocris.com/literature/D__Literature_tempfiles_180860msds.pdf
T01-K12	0556	BP 554 maleate	10mM DMSO solution														0556	#REF!	http://www.tocris.com/literature/D__Literature_tempfiles_7461coa.pdf	http://www.tocris.com/literature/D__Literature_tempfiles_7461msds.pdf
T01-L12	0557	α-Methyl-5-hydroxytryptamine maleate	10mM DMSO solution														0557	#REF!	http://www.tocris.com/literature/D__Literature_tempfiles_183026coa.pdf	http://www.tocris.com/literature/D__Literature_tempfiles_183026msds.pdf
#N/A	Empty Tube																Empty Tube	#REF!
#N/A	Empty Tube																Empty Tube	#REF!
T01-M08	0558	2-Methyl-5-hydroxytryptamine hydrochloride	10mM DMSO solution														0558	#REF!	http://www.tocris.com/literature/D__Literature_tempfiles_86100coa.pdf	http://www.tocris.com/literature/D__Literature_tempfiles_86100msds.pdf
T01-N08	0566	N-Methylquipazine dimaleate	10mM DMSO solution														0566	#REF!	http://www.tocris.com/literature/D__Literature_tempfiles_7495coa.pdf	http://www.tocris.com/literature/D__Literature_tempfiles_7495msds.pdf
T01-M09	0568	Metaphit	10mM DMSO solution														0568	#REF!	http://www.tocris.com/literature/D__Literature_tempfiles_7501coa.pdf	http://www.tocris.com/literature/D__Literature_tempfiles_7501msds.pdf
T01-N09	0569	(R)-(-)- α-Methylhistamine dihydrobromide	10mM DMSO solution														0569	#REF!	http://www.tocris.com/literature/D__Literature_tempfiles_119199coa.pdf	http://www.tocris.com/literature/D__Literature_tempfiles_119199msds.pdf
T01-M10	0571	PCA 4248	10mM DMSO solution														0571	#REF!	http://www.tocris.com/literature/D__Literature_tempfiles_169962coa.pdf	http://www.tocris.com/literature/D__Literature_tempfiles_169962msds.pdf
T01-N10	0572	(S)-(+)-a-Methylhistamine dihydrobromide	10mM DMSO solution														0572	#REF!	http://www.tocris.com/literature/D__Literature_tempfiles_103890coa.pdf	http://www.tocris.com/literature/D__Literature_tempfiles_103890msds.pdf
T01-M11	0573	N α-Methylhistamine dihydrochloride	10mM DMSO solution														0573	#REF!	http://www.tocris.com/literature/D__Literature_tempfiles_75805coa.pdf	http://www.tocris.com/literature/D__Literature_tempfiles_75805msds.pdf
T01-N11	0577	Methyl 2,5-dihydroxycinnamate	10mM DMSO solution														0577	#REF!	http://www.tocris.com/literature/D__Literature_tempfiles_7533coa.pdf	http://www.tocris.com/literature/D__Literature_tempfiles_7533msds.pdf
T01-M12	0579	Tyrphostin B44, (+) enantiomer	10mM DMSO solution														0579	#REF!	http://www.tocris.com/literature/D__Literature_tempfiles_7539coa.pdf	http://www.tocris.com/literature/D__Literature_tempfiles_7539msds.pdf
T01-N12	0581	3-[2-[4-(2-Methoxyphenyl)piperazin-1-yl]ethyl]pyrimido[5,4-b] indole-2,4-dione	10mM DMSO solution														0581	#REF!	http://www.tocris.com/literature/D__Literature_tempfiles_7547coa.pdf	http://www.tocris.com/literature/D__Literature_tempfiles_7547msds.pdf
#N/A	Empty Tube																Empty Tube	#REF!
#N/A	Empty Tube																Empty Tube	#REF!
T01-O08	0582	Methiothepin maleate	10mM DMSO solution														0582	#REF!	http://www.tocris.com/literature/D__Literature_tempfiles_7558coa.pdf	http://www.tocris.com/literature/D__Literature_tempfiles_7558msds.pdf
T01-P08	0583	Minoxidil	10mM DMSO solution														0583	#REF!	http://www.tocris.com/literature/D__Literature_tempfiles_141312coa.pdf	http://www.tocris.com/literature/D__Literature_tempfiles_141312msds.pdf
T01-O09	0584	L-(-)- α-Methyldopa	10mM DMSO solution														0584	#REF!	http://www.tocris.com/literature/D__Literature_tempfiles_7565coa.pdf	http://www.tocris.com/literature/D__Literature_tempfiles_7565msds.pdf
T01-P09	0588	5-Methylfurmethiodide	10mM DMSO solution														0588	#REF!	http://www.tocris.com/literature/D__Literature_tempfiles_7580coa.pdf	http://www.tocris.com/literature/D__Literature_tempfiles_7580msds.pdf
T01-O10	0589	PRE-084 hydrochloride	10mM DMSO solution														0589	#REF!	http://www.tocris.com/literature/D__Literature_tempfiles_7583coa.pdf	http://www.tocris.com/literature/D__Literature_tempfiles_7583msds.pdf
T01-P10	0590	Metergoline	10mM DMSO solution														0590	#REF!	http://www.tocris.com/literature/D__Literature_tempfiles_7586coa.pdf	http://www.tocris.com/literature/D__Literature_tempfiles_7586msds.pdf
T01-O11	0593	NPPB	10mM DMSO solution														0593	#REF!	http://www.tocris.com/literature/D__Literature_tempfiles_7604coa.pdf	http://www.tocris.com/literature/D__Literature_tempfiles_7604msds.pdf
T01-P11	0597	Naftopidil hydrochloride	10mM DMSO solution														0597	#REF!	http://www.tocris.com/literature/D__Literature_tempfiles_177943coa.pdf	http://www.tocris.com/literature/D__Literature_tempfiles_177943msds.pdf
T01-O12	0599	Naloxone hydrochloride	10mM DMSO solution														0599	#REF!	http://www.tocris.com/literature/D__Literature_tempfiles_209435coa.pdf	http://www.tocris.com/literature/D__Literature_tempfiles_209435msds.pdf
T01-P12	0600	Nimodipine	10mM DMSO solution														0600	#REF!	http://www.tocris.com/literature/D__Literature_tempfiles_7641coa.pdf	http://www.tocris.com/literature/D__Literature_tempfiles_7641msds.pdf
#N/A	Empty Tube																Empty Tube	#REF!
#N/A	Empty Tube																Empty Tube	#REF!
T01-A14	0601	Nitrendipine	10mM DMSO solution														0601	#REF!	http://www.tocris.com/literature/D__Literature_tempfiles_7644coa.pdf	http://www.tocris.com/literature/D__Literature_tempfiles_7644msds.pdf
T01-B14	0602	7-Nitroindazole	10mM DMSO solution														0602	#REF!	http://www.tocris.com/literature/D__Literature_tempfiles_53497coa.pdf	http://www.tocris.com/literature/D__Literature_tempfiles_53497msds.pdf
T01-A15	0604	Nicergoline	10mM DMSO solution														0604	#REF!	http://www.tocris.com/literature/D__Literature_tempfiles_7662coa.pdf	http://www.tocris.com/literature/D__Literature_tempfiles_7662msds.pdf
T01-B15	0606	OBAA	10mM DMSO solution														0606	#REF!	http://www.tocris.com/literature/D__Literature_tempfiles_7670coa.pdf	http://www.tocris.com/literature/D__Literature_tempfiles_7670msds.pdf
T01-A16	0609	(±)-Palmitoylcarnitine chloride	10mM DMSO solution														0609	#REF!	http://www.tocris.com/literature/D__Literature_tempfiles_7675coa.pdf	http://www.tocris.com/literature/D__Literature_tempfiles_7675msds.pdf
T01-B16	0610	Parthenolide	10mM DMSO solution														0610	#REF!	http://www.tocris.com/literature/D__Literature_tempfiles_163859coa.pdf	http://www.tocris.com/literature/D__Literature_tempfiles_163859msds.pdf
T01-A17	0616	AG 556	10mM DMSO solution														0616	#REF!	http://www.tocris.com/literature/D__Literature_tempfiles_7708coa.pdf	http://www.tocris.com/literature/D__Literature_tempfiles_7708msds.pdf
T01-B17	0618	AG 555	10mM DMSO solution														0618	#REF!	http://www.tocris.com/literature/D__Literature_tempfiles_7714coa.pdf	http://www.tocris.com/literature/D__Literature_tempfiles_7714msds.pdf
T01-A18	0619	AG 494	10mM DMSO solution														0619	#REF!	http://www.tocris.com/literature/D__Literature_tempfiles_78273coa.pdf	http://www.tocris.com/literature/D__Literature_tempfiles_78273msds.pdf
T01-B18	0620	4-PPBP maleate	10mM DMSO solution														0620	#REF!	http://www.tocris.com/literature/D__Literature_tempfiles_111278coa.pdf	http://www.tocris.com/literature/D__Literature_tempfiles_111278msds.pdf
#N/A	Empty Tube																Empty Tube	#REF!
#N/A	Empty Tube																Empty Tube	#REF!
T01-C14	0622	Physostigmine hemisulfate	10mM DMSO solution														0622	#REF!	http://www.tocris.com/literature/D__Literature_tempfiles_144029coa.pdf	http://www.tocris.com/literature/D__Literature_tempfiles_144029msds.pdf
T01-D14	0623	Prazosin hydrochloride	10mM DMSO solution														0623	#REF!	http://www.tocris.com/literature/D__Literature_tempfiles_53857coa.pdf	http://www.tocris.com/literature/D__Literature_tempfiles_53857msds.pdf
T01-C15	0624	Propranolol hydrochloride	10mM DMSO solution														0624	#REF!	http://www.tocris.com/literature/D__Literature_tempfiles_7746coa.pdf	http://www.tocris.com/literature/D__Literature_tempfiles_7746msds.pdf
T01-D15	0627	2-[(4-Phenylpiperazin-1-yl)methyl]-2,3-dihydroimidazo[1,2-c]quinazolin-5(6H)-one	10mM DMSO solution														0627	#REF!	http://www.tocris.com/literature/D__Literature_tempfiles_7769coa.pdf	http://www.tocris.com/literature/D__Literature_tempfiles_7769msds.pdf
T01-C16	0629	Quipazine dimaleate	10mM DMSO solution														0629	#REF!	http://www.tocris.com/literature/D__Literature_tempfiles_116968coa.pdf	http://www.tocris.com/literature/D__Literature_tempfiles_116968msds.pdf
T01-D16	0630	Rosmarinic acid	10mM DMSO solution														0630	#REF!	http://www.tocris.com/literature/D__Literature_tempfiles_7781coa.pdf	http://www.tocris.com/literature/D__Literature_tempfiles_7781msds.pdf
T01-C17	0631	Spiroxatrine	10mM DMSO solution														0631	#REF!	http://www.tocris.com/literature/D__Literature_tempfiles_7783coa.pdf	http://www.tocris.com/literature/D__Literature_tempfiles_7783msds.pdf
T01-D17	0634	Salbutamol hemisulfate	10mM DMSO solution														0634	#REF!	http://www.tocris.com/literature/D__Literature_tempfiles_113906coa.pdf	http://www.tocris.com/literature/D__Literature_tempfiles_113906msds.pdf
T01-C18	0636	Salsolinol-1-carboxylic acid	10mM DMSO solution														0636	#REF!	http://www.tocris.com/literature/D__Literature_tempfiles_7806coa.pdf	http://www.tocris.com/literature/D__Literature_tempfiles_7806msds.pdf
T01-D18	0640	MDL 72222	10mM DMSO solution														0640	#REF!	http://www.tocris.com/literature/D__Literature_tempfiles_7819coa.pdf	http://www.tocris.com/literature/D__Literature_tempfiles_7819msds.pdf
#N/A	Empty Tube																Empty Tube	#REF!
#N/A	Empty Tube																Empty Tube	#REF!
T01-E14	0641	Tropanyl-3,5-dimethylbenzoate	10mM DMSO solution														0641	#REF!	http://www.tocris.com/literature/D__Literature_tempfiles_78241coa.pdf	http://www.tocris.com/literature/D__Literature_tempfiles_78241msds.pdf
T01-F14	0644	Thioperamide maleate	10mM DMSO solution														0644	#REF!	http://www.tocris.com/literature/D__Literature_tempfiles_162675coa.pdf	http://www.tocris.com/literature/D__Literature_tempfiles_162675msds.pdf
T01-E15	0645	2-(1-Thienyl)ethyl 3,4-dihydroxybenzylidenecyanoacetate	10mM DMSO solution														0645	#REF!	http://www.tocris.com/literature/D__Literature_tempfiles_7831coa.pdf	http://www.tocris.com/literature/D__Literature_tempfiles_7831msds.pdf
T01-F15	0646	HTMT dimaleate	10mM DMSO solution														0646	#REF!	http://www.tocris.com/literature/D__Literature_tempfiles_49196coa.pdf	http://www.tocris.com/literature/D__Literature_tempfiles_49196msds.pdf
T01-E16	0649	(S)-Timolol maleate	10mM DMSO solution														0649	#REF!	http://www.tocris.com/literature/D__Literature_tempfiles_7840coa.pdf	http://www.tocris.com/literature/D__Literature_tempfiles_7840msds.pdf
T01-F16	0652	Thalidomide	10mM DMSO solution														0652	#REF!	http://www.tocris.com/literature/D__Literature_tempfiles_7846coa.pdf	http://www.tocris.com/literature/D__Literature_tempfiles_7846msds.pdf
T01-E17	0653	(±)-Vesamicol hydrochloride	10mM DMSO solution														0653	#REF!	http://www.tocris.com/literature/D__Literature_tempfiles_89215coa.pdf	http://www.tocris.com/literature/D__Literature_tempfiles_89215msds.pdf
T01-F17	0654	Verapamil hydrochloride	10mM DMSO solution														0654	#REF!	http://www.tocris.com/literature/D__Literature_tempfiles_145295coa.pdf	http://www.tocris.com/literature/D__Literature_tempfiles_145295msds.pdf
T01-E18	0658	FGIN-1-27	10mM DMSO solution														0658	#REF!	http://www.tocris.com/literature/D__Literature_tempfiles_7890coa.pdf	http://www.tocris.com/literature/D__Literature_tempfiles_7890msds.pdf
T01-F18	0659	FGIN-1-43	10mM DMSO solution														0659	#REF!	http://www.tocris.com/literature/D__Literature_tempfiles_7894coa.pdf	http://www.tocris.com/literature/D__Literature_tempfiles_7894msds.pdf
#N/A	Empty Tube																Empty Tube	#REF!
#N/A	Empty Tube																Empty Tube	#REF!
T01-G14	0660	Mepyramine maleate	10mM DMSO solution														0660	#REF!	http://www.tocris.com/literature/D__Literature_tempfiles_7901coa.pdf	http://www.tocris.com/literature/D__Literature_tempfiles_7901msds.pdf
T01-H14	0661	2-[[4-(2-Methoxyphenyl)piperazin-1-yl]methyl]-6-methyl-2,3 dihydroimidazo[1,2c]quinazolin-5(6H)-one	10mM DMSO solution														0661	#REF!	http://www.tocris.com/literature/D__Literature_tempfiles_7905coa.pdf	http://www.tocris.com/literature/D__Literature_tempfiles_7905msds.pdf
T01-G15	0662	trans-Triprolidine hydrochloride	10mM DMSO solution														0662	#REF!	http://www.tocris.com/literature/D__Literature_tempfiles_7908coa.pdf	http://www.tocris.com/literature/D__Literature_tempfiles_7908msds.pdf
T01-H15	0665	L-NAME hydrochloride	10mM DMSO solution														0665	#REF!	http://www.tocris.com/literature/D__Literature_tempfiles_131125coa.pdf	http://www.tocris.com/literature/D__Literature_tempfiles_131125msds.pdf
T01-G16	0666	3-(4-Allylpiperazin-1-yl)-2-quinoxalinecarbonitrile maleate	10mM DMSO solution														0666	#REF!	http://www.tocris.com/literature/D__Literature_tempfiles_7924coa.pdf	http://www.tocris.com/literature/D__Literature_tempfiles_7924msds.pdf
T01-H16	0668	Amthamine dihydrobromide	10mM DMSO solution														0668	#REF!	http://www.tocris.com/literature/D__Literature_tempfiles_133970coa.pdf	http://www.tocris.com/literature/D__Literature_tempfiles_133970msds.pdf
T01-G17	0670	PK 11195	10mM DMSO solution														0670	#REF!	http://www.tocris.com/literature/D__Literature_tempfiles_163621coa.pdf	http://www.tocris.com/literature/D__Literature_tempfiles_163621msds.pdf
T01-H17	0671	AH 6809	10mM DMSO solution														0671	#REF!	http://www.tocris.com/literature/D__Literature_tempfiles_52301coa.pdf	http://www.tocris.com/literature/D__Literature_tempfiles_52301msds.pdf
T01-G18	0675	NPC 15199	10mM DMSO solution														0675	#REF!	http://www.tocris.com/literature/D__Literature_tempfiles_7965coa.pdf	http://www.tocris.com/literature/D__Literature_tempfiles_7965msds.pdf
T01-H18	No tube																0677	#REF!	http://www.tocris.com/literature/D__Literature_tempfiles_7973coa.pdf	http://www.tocris.com/literature/D__Literature_tempfiles_7973msds.pdf
#N/A	Empty Tube																Empty Tube	#REF!
#N/A	Empty Tube																Empty Tube	#REF!
T01-I14	0678	(+)-AJ 76 hydrochloride	10mM DMSO solution														0678	#REF!	http://www.tocris.com/literature/D__Literature_tempfiles_7982coa.pdf	http://www.tocris.com/literature/D__Literature_tempfiles_7982msds.pdf
T01-J14	0680	2-Phenylmelatonin	10mM DMSO solution														0680	#REF!	http://www.tocris.com/literature/D__Literature_tempfiles_40756coa.pdf	http://www.tocris.com/literature/D__Literature_tempfiles_40756msds.pdf
T01-I15	0681	L-690,330	10mM DMSO solution														0681	#REF!	http://www.tocris.com/literature/D__Literature_tempfiles_7991coa.pdf	http://www.tocris.com/literature/D__Literature_tempfiles_7991msds.pdf
T01-J15	0685	Diltiazem hydrochloride	10mM DMSO solution														0685	#REF!	http://www.tocris.com/literature/D__Literature_tempfiles_8008coa.pdf	http://www.tocris.com/literature/D__Literature_tempfiles_8008msds.pdf
T01-I16	0686	Galanthamine hydrobromide	10mM DMSO solution														0686	#REF!	http://www.tocris.com/literature/D__Literature_tempfiles_158962coa.pdf	http://www.tocris.com/literature/D__Literature_tempfiles_158962msds.pdf
T01-J16	0687	Danazol	10mM DMSO solution														0687	#REF!	http://www.tocris.com/literature/D__Literature_tempfiles_8023coa.pdf	http://www.tocris.com/literature/D__Literature_tempfiles_8023msds.pdf
T01-I17	0690	Clonidine hydrochloride	10mM DMSO solution														0690	#REF!	http://www.tocris.com/literature/D__Literature_tempfiles_8040coa.pdf	http://www.tocris.com/literature/D__Literature_tempfiles_8040msds.pdf
T01-J17	0691	Dipyridamole	10mM DMSO solution														0691	#REF!	http://www.tocris.com/literature/D__Literature_tempfiles_177786coa.pdf	http://www.tocris.com/literature/D__Literature_tempfiles_177786msds.pdf
T01-I18	0692	Ipratropium bromide	10mM DMSO solution														0692	#REF!	http://www.tocris.com/literature/D__Literature_tempfiles_112360coa.pdf	http://www.tocris.com/literature/D__Literature_tempfiles_112360msds.pdf
T01-J18	0694	Pilocarpine hydrochloride	10mM DMSO solution														0694	#REF!	http://www.tocris.com/literature/D__Literature_tempfiles_8066coa.pdf	http://www.tocris.com/literature/D__Literature_tempfiles_8066msds.pdf
#N/A	Empty Tube																Empty Tube	#REF!
#N/A	Empty Tube																Empty Tube	#REF!
T01-K14	0695	Retinoic acid	10mM DMSO solution														0695	#REF!	http://www.tocris.com/literature/D__Literature_tempfiles_8072coa.pdf	http://www.tocris.com/literature/D__Literature_tempfiles_8072msds.pdf
T01-L14	0699	BRL 52537 hydrochloride	10mM DMSO solution														0699	#REF!	http://www.tocris.com/literature/D__Literature_tempfiles_80815coa.pdf	http://www.tocris.com/literature/D__Literature_tempfiles_80815msds.pdf
T01-K15	0701	3'-Fluorobenzylspiperone maleate	10mM DMSO solution														0701	#REF!	http://www.tocris.com/literature/D__Literature_tempfiles_8087coa.pdf	http://www.tocris.com/literature/D__Literature_tempfiles_8087msds.pdf
T01-L15	0702	BTCP maleate	10mM DMSO solution														0702	#REF!	http://www.tocris.com/literature/D__Literature_tempfiles_8090coa.pdf	http://www.tocris.com/literature/D__Literature_tempfiles_8090msds.pdf
T01-K16	0703	Anpirtoline hydrochloride	10mM DMSO solution														0703	#REF!	http://www.tocris.com/literature/D__Literature_tempfiles_8097coa.pdf	http://www.tocris.com/literature/D__Literature_tempfiles_8097msds.pdf
T01-L16	0705	L-701,252	10mM DMSO solution														0705	#REF!	http://www.tocris.com/literature/D__Literature_tempfiles_47230coa.pdf	http://www.tocris.com/literature/D__Literature_tempfiles_47230msds.pdf
T01-K17	0706	7-Hydroxy-DPAT hydrobromide	10mM DMSO solution														0706	#REF!	http://www.tocris.com/literature/D__Literature_tempfiles_133972coa.pdf	http://www.tocris.com/literature/D__Literature_tempfiles_133972msds.pdf
T01-L17	0713	Cyclothiazide	10mM DMSO solution														0713	#REF!	http://www.tocris.com/literature/D__Literature_tempfiles_158397coa.pdf	http://www.tocris.com/literature/D__Literature_tempfiles_158397msds.pdf
T01-K18	0719	7-Hydroxy-PIPAT maleate	10mM DMSO solution														0719	#REF!	http://www.tocris.com/literature/D__Literature_tempfiles_8169coa.pdf	http://www.tocris.com/literature/D__Literature_tempfiles_8169msds.pdf
T01-L18	0723	Tetrindole mesylate	10mM DMSO solution														0723	#REF!	http://www.tocris.com/literature/D__Literature_tempfiles_8180coa.pdf	http://www.tocris.com/literature/D__Literature_tempfiles_8180msds.pdf
#N/A	Empty Tube																Empty Tube	#REF!
#N/A	Empty Tube																Empty Tube	#REF!
T01-M14	0724	Pirlindole mesylate	10mM DMSO solution														0724	#REF!	http://www.tocris.com/literature/D__Literature_tempfiles_8183coa.pdf	http://www.tocris.com/literature/D__Literature_tempfiles_8183msds.pdf
T01-N14	0725	BU 224 hydrochloride	10mM DMSO solution														0725	#REF!	http://www.tocris.com/literature/D__Literature_tempfiles_8188coa.pdf	http://www.tocris.com/literature/D__Literature_tempfiles_8188msds.pdf
T01-M15	0726	BU 239 hydrochloride	10mM DMSO solution														0726	#REF!	http://www.tocris.com/literature/D__Literature_tempfiles_8191coa.pdf	http://www.tocris.com/literature/D__Literature_tempfiles_8191msds.pdf
T01-N15	0727	Pyrrolidinedithiocarbamate ammonium	10mM DMSO solution														0727	#REF!	http://www.tocris.com/literature/D__Literature_tempfiles_8194coa.pdf	http://www.tocris.com/literature/D__Literature_tempfiles_8194msds.pdf
T01-M16	0728	RS 23597-190 hydrochloride	10mM DMSO solution														0728	#REF!	http://www.tocris.com/literature/D__Literature_tempfiles_8200coa.pdf	http://www.tocris.com/literature/D__Literature_tempfiles_8200msds.pdf
T01-N16	0729	Imetit dihydrobromide	10mM DMSO solution														0729	#REF!	http://www.tocris.com/literature/D__Literature_tempfiles_116546coa.pdf	http://www.tocris.com/literature/D__Literature_tempfiles_116546msds.pdf
T01-M17	0730	4-Phenyl-1,2,3,4-tetrahydroisoquinoline hydrochloride	10mM DMSO solution														0730	#REF!	http://www.tocris.com/literature/D__Literature_tempfiles_100231coa.pdf	http://www.tocris.com/literature/D__Literature_tempfiles_100231msds.pdf
T01-N17	0731	Sulfisoxazole	10mM DMSO solution														0731	#REF!	http://www.tocris.com/literature/D__Literature_tempfiles_8209coa.pdf	http://www.tocris.com/literature/D__Literature_tempfiles_8209msds.pdf
T01-M18	0735	3-Bromo-7-nitroindazole	10mM DMSO solution														0735	#REF!	http://www.tocris.com/literature/D__Literature_tempfiles_154008coa.pdf	http://www.tocris.com/literature/D__Literature_tempfiles_154008msds.pdf
T01-N18	0736	2-[1-(4-Piperonyl)piperazinyl]benzothiazole	10mM DMSO solution														0736	#REF!	http://www.tocris.com/literature/D__Literature_tempfiles_8224coa.pdf	http://www.tocris.com/literature/D__Literature_tempfiles_8224msds.pdf
#N/A	Empty Tube																Empty Tube	#REF!
#N/A	Empty Tube																Empty Tube	#REF!
T01-O14	0737	2-Iodomelatonin	10mM DMSO solution														0737	#REF!	http://www.tocris.com/literature/D__Literature_tempfiles_8229coa.pdf	http://www.tocris.com/literature/D__Literature_tempfiles_8229msds.pdf
T01-P14	0740	Naltrindole hydrochloride	10mM DMSO solution														0740	#REF!	http://www.tocris.com/literature/D__Literature_tempfiles_179806coa.pdf	http://www.tocris.com/literature/D__Literature_tempfiles_179806msds.pdf
T01-O15	0741	GF 109203X	10mM DMSO solution														0741	#REF!	http://www.tocris.com/literature/D__Literature_tempfiles_180245coa.pdf	http://www.tocris.com/literature/D__Literature_tempfiles_180245msds.pdf
T01-P15	0742	L-689,560	10mM DMSO solution														0742	#REF!	http://www.tocris.com/literature/D__Literature_tempfiles_8260coa.pdf	http://www.tocris.com/literature/D__Literature_tempfiles_8260msds.pdf
T01-O16	0743	DPPE fumarate	10mM DMSO solution														0743	#REF!	http://www.tocris.com/literature/D__Literature_tempfiles_8265coa.pdf	http://www.tocris.com/literature/D__Literature_tempfiles_8265msds.pdf
T01-P16	0744	Ceramide	10mM DMSO solution														0744	#REF!	http://www.tocris.com/literature/D__Literature_tempfiles_8269coa.pdf	http://www.tocris.com/literature/D__Literature_tempfiles_8269msds.pdf
T01-O17	0748	4-IBP	10mM DMSO solution														0748	#REF!	http://www.tocris.com/literature/D__Literature_tempfiles_8279coa.pdf	http://www.tocris.com/literature/D__Literature_tempfiles_8279msds.pdf
T01-P17	0750	PG-9 maleate	10mM DMSO solution														0750	#REF!	http://www.tocris.com/literature/D__Literature_tempfiles_8286coa.pdf	http://www.tocris.com/literature/D__Literature_tempfiles_8286msds.pdf
T01-O18	0751	SM-21 maleate	10mM DMSO solution														0751	#REF!	http://www.tocris.com/literature/D__Literature_tempfiles_174053coa.pdf	http://www.tocris.com/literature/D__Literature_tempfiles_174053msds.pdf
T01-P18	0752	Clobenpropit dihydrobromide	10mM DMSO solution														0752	#REF!	http://www.tocris.com/literature/D__Literature_tempfiles_8295coa.pdf	http://www.tocris.com/literature/D__Literature_tempfiles_8295msds.pdf
#N/A	Empty Tube																Empty Tube	#REF!
#N/A	Empty Tube																Empty Tube	#REF!
T01-A20	0754	N-Benzylnaltrindole hydrochloride	10mM DMSO solution														0754	#REF!	http://www.tocris.com/literature/D__Literature_tempfiles_8307coa.pdf	http://www.tocris.com/literature/D__Literature_tempfiles_8307msds.pdf
T01-B20	0757	Vinpocetine	10mM DMSO solution														0757	#REF!	http://www.tocris.com/literature/D__Literature_tempfiles_84285coa.pdf	http://www.tocris.com/literature/D__Literature_tempfiles_84285msds.pdf
T01-A21	0759	Castanospermine	10mM DMSO solution														0759	#REF!	http://www.tocris.com/literature/D__Literature_tempfiles_8330coa.pdf	http://www.tocris.com/literature/D__Literature_tempfiles_8330msds.pdf
T01-B21	0760	AM580	10mM DMSO solution														0760	#REF!	http://www.tocris.com/literature/D__Literature_tempfiles_8334coa.pdf	http://www.tocris.com/literature/D__Literature_tempfiles_8334msds.pdf
T01-A22	0761	TTNPB	10mM DMSO solution														0761	#REF!	http://www.tocris.com/literature/D__Literature_tempfiles_8339coa.pdf	http://www.tocris.com/literature/D__Literature_tempfiles_8339msds.pdf
T01-B22	0763	N-[2-(Piperidinylamino)ethyl]-4-iodobenzamide	10mM DMSO solution														0763	#REF!	http://www.tocris.com/literature/D__Literature_tempfiles_8343coa.pdf	http://www.tocris.com/literature/D__Literature_tempfiles_8343msds.pdf
T01-A23	0764	SNC 80	10mM DMSO solution														0764	#REF!	http://www.tocris.com/literature/D__Literature_tempfiles_56485coa.pdf	http://www.tocris.com/literature/D__Literature_tempfiles_56485msds.pdf
T01-B23	0767	Bifemelane hydrochloride	10mM DMSO solution														0767	#REF!	http://www.tocris.com/literature/D__Literature_tempfiles_165820coa.pdf	http://www.tocris.com/literature/D__Literature_tempfiles_165820msds.pdf
T01-A24	0768	Riluzole hydrochloride	10mM DMSO solution														0768	#REF!	http://www.tocris.com/literature/D__Literature_tempfiles_25007coa.pdf	http://www.tocris.com/literature/D__Literature_tempfiles_25007msds.pdf
T01-B24	2902	D 4476	10mM DMSO solution														2902	#REF!	http://www.tocris.com/literature/D__Literature_tempfiles_205681coa.pdf	http://www.tocris.com/literature/D__Literature_tempfiles_205681msds.pdf
#N/A	Empty Tube																Empty Tube	#REF!
#N/A	Empty Tube																Empty Tube	#REF!
T01-C20	0773	Memantine hydrochloride	10mM DMSO solution														0773	#REF!	http://www.tocris.com/literature/D__Literature_tempfiles_175517coa.pdf	http://www.tocris.com/literature/D__Literature_tempfiles_175517msds.pdf
T01-D20	0775	(+)-UH 232 maleate	10mM DMSO solution														0775	#REF!	http://www.tocris.com/literature/D__Literature_tempfiles_8430coa.pdf	http://www.tocris.com/literature/D__Literature_tempfiles_8430msds.pdf
T01-C21	0778	ICI-199,441 hydrochloride	10mM DMSO solution														0778	#REF!	http://www.tocris.com/literature/D__Literature_tempfiles_8442coa.pdf	http://www.tocris.com/literature/D__Literature_tempfiles_8442msds.pdf
T01-D21	0779	Iodophenpropit dihydrobromide	10mM DMSO solution														0779	#REF!	http://www.tocris.com/literature/D__Literature_tempfiles_84241coa.pdf	http://www.tocris.com/literature/D__Literature_tempfiles_84241msds.pdf
T01-C22	0780	NCS-382	10mM DMSO solution														0780	#REF!	http://www.tocris.com/literature/D__Literature_tempfiles_8456coa.pdf	http://www.tocris.com/literature/D__Literature_tempfiles_8456msds.pdf
T01-D22	0781	L-694,247	10mM DMSO solution														0781	#REF!	http://www.tocris.com/literature/D__Literature_tempfiles_8464coa.pdf	http://www.tocris.com/literature/D__Literature_tempfiles_8464msds.pdf
T01-C23	0782	2-Chloro-11-(4-methylpiperazino)dibenz[b,f]oxepin maleate	10mM DMSO solution														0782	#REF!	http://www.tocris.com/literature/D__Literature_tempfiles_8467coa.pdf	http://www.tocris.com/literature/D__Literature_tempfiles_8467msds.pdf
T01-D23	0783	N-Methyl-N-[(1S)-1-phenyl-2-(1-pyrrolidinyl) ethyl]phenylacetamide hydrochloride	10mM DMSO solution														0783	#REF!	http://www.tocris.com/literature/D__Literature_tempfiles_8470coa.pdf	http://www.tocris.com/literature/D__Literature_tempfiles_8470msds.pdf
T01-C24	0784	Ketotifen fumarate	10mM DMSO solution														0784	#REF!	http://www.tocris.com/literature/D__Literature_tempfiles_82442coa.pdf	http://www.tocris.com/literature/D__Literature_tempfiles_82442msds.pdf
T01-D24	0785	SB 203186 hydrochloride	10mM DMSO solution														0785	#REF!	http://www.tocris.com/literature/D__Literature_tempfiles_8489coa.pdf	http://www.tocris.com/literature/D__Literature_tempfiles_8489msds.pdf
#N/A	Empty Tube																Empty Tube	#REF!
#N/A	Empty Tube																Empty Tube	#REF!
T01-E20	0786	MCI-186	10mM DMSO solution														0786	#REF!	http://www.tocris.com/literature/D__Literature_tempfiles_8496coa.pdf	http://www.tocris.com/literature/D__Literature_tempfiles_8496msds.pdf
T01-F20	0787	Aminoguanidine hydrochloride	10mM DMSO solution														0787	#REF!	http://www.tocris.com/literature/D__Literature_tempfiles_8501coa.pdf	http://www.tocris.com/literature/D__Literature_tempfiles_8501msds.pdf
T01-E21	0788	3-Aminobenzamide	10mM DMSO solution														0788	#REF!	http://www.tocris.com/literature/D__Literature_tempfiles_8506coa.pdf	http://www.tocris.com/literature/D__Literature_tempfiles_8506msds.pdf
T01-F21	0790	Rilmenidine hemifuramate	10mM DMSO solution														0790	#REF!	http://www.tocris.com/literature/D__Literature_tempfiles_125580coa.pdf	http://www.tocris.com/literature/D__Literature_tempfiles_125580msds.pdf
T01-E22	0791	Antazoline hydrochloride	10mM DMSO solution														0791	#REF!	http://www.tocris.com/literature/D__Literature_tempfiles_8520coa.pdf	http://www.tocris.com/literature/D__Literature_tempfiles_8520msds.pdf
T01-F22	0792	Efaroxan hydrochloride	10mM DMSO solution														0792	#REF!	http://www.tocris.com/literature/D__Literature_tempfiles_8524coa.pdf	http://www.tocris.com/literature/D__Literature_tempfiles_8524msds.pdf
T01-E23	0793	Idazoxan hydrochloride	10mM DMSO solution														0793	#REF!	http://www.tocris.com/literature/D__Literature_tempfiles_77634coa.pdf	http://www.tocris.com/literature/D__Literature_tempfiles_77634msds.pdf
T01-F23	0797	8-Hydroxy-PIPAT oxalate	10mM DMSO solution														0797	#REF!	http://www.tocris.com/literature/D__Literature_tempfiles_72177coa.pdf	http://www.tocris.com/literature/D__Literature_tempfiles_72177msds.pdf
T01-E24	0800	7-NINA	10mM DMSO solution														0800	#REF!	http://www.tocris.com/literature/D__Literature_tempfiles_153564coa.pdf	http://www.tocris.com/literature/D__Literature_tempfiles_153564msds.pdf
T01-F24	0805	(S)-3,5-DHPG	10mM DMSO solution														0805	#REF!	http://www.tocris.com/literature/D__Literature_tempfiles_159830coa.pdf	http://www.tocris.com/literature/D__Literature_tempfiles_159830msds.pdf
#N/A	Empty Tube																Empty Tube	#REF!
#N/A	Empty Tube																Empty Tube	#REF!
T01-G20	0807	THIP hydrochloride	10mM DMSO solution														0807	#REF!	http://www.tocris.com/literature/D__Literature_tempfiles_177508coa.pdf	http://www.tocris.com/literature/D__Literature_tempfiles_177508msds.pdf
T01-H20	2777	Nefazodone hydrochloride	10mM DMSO solution														2777	#REF!	http://www.tocris.com/literature/D__Literature_tempfiles_180598coa.pdf	http://www.tocris.com/literature/D__Literature_tempfiles_180598msds.pdf
T01-G21	0821	ICI-118,551 hydrochloride	10mM DMSO solution														0821	#REF!	http://www.tocris.com/literature/D__Literature_tempfiles_8677coa.pdf	http://www.tocris.com/literature/D__Literature_tempfiles_8677msds.pdf
T01-H21	0822	ICI 204,448 hydrochloride	10mM DMSO solution														0822	#REF!	http://www.tocris.com/literature/D__Literature_tempfiles_141840coa.pdf	http://www.tocris.com/literature/D__Literature_tempfiles_141840msds.pdf
T01-G22	0825	Clofibric acid	10mM DMSO solution														0825	#REF!	http://www.tocris.com/literature/D__Literature_tempfiles_8691coa.pdf	http://www.tocris.com/literature/D__Literature_tempfiles_8691msds.pdf
T01-H22	0826	Tiotidine	10mM DMSO solution														0826	#REF!	http://www.tocris.com/literature/D__Literature_tempfiles_8696coa.pdf	http://www.tocris.com/literature/D__Literature_tempfiles_8696msds.pdf
T01-G23	0829	Pronethalol hydrochloride	10mM DMSO solution														0829	#REF!	http://www.tocris.com/literature/D__Literature_tempfiles_8704coa.pdf	http://www.tocris.com/literature/D__Literature_tempfiles_8704msds.pdf
T01-H23	0830	Primidone	10mM DMSO solution														0830	#REF!	http://www.tocris.com/literature/D__Literature_tempfiles_8707coa.pdf	http://www.tocris.com/literature/D__Literature_tempfiles_8707msds.pdf
T01-G24	2908	EO 1428	10mM DMSO solution														2908	#REF!	http://www.tocris.com/literature/D__Literature_tempfiles_210239coa.pdf	http://www.tocris.com/literature/D__Literature_tempfiles_210239msds.pdf
T01-H24	0832	ICI-89406	10mM DMSO solution														0832	#REF!	http://www.tocris.com/literature/D__Literature_tempfiles_8712coa.pdf	http://www.tocris.com/literature/D__Literature_tempfiles_8712msds.pdf
#N/A	Empty Tube																Empty Tube	#REF!
#N/A	Empty Tube																Empty Tube	#REF!
T01-I20	0833	ICI-162,846	10mM DMSO solution														0833	#REF!	http://www.tocris.com/literature/D__Literature_tempfiles_8714coa.pdf	http://www.tocris.com/literature/D__Literature_tempfiles_8714msds.pdf
T01-J20	0834	(S)-(-)-Propranolol hydrochloride	10mM DMSO solution														0834	#REF!	http://www.tocris.com/literature/D__Literature_tempfiles_8717coa.pdf	http://www.tocris.com/literature/D__Literature_tempfiles_8717msds.pdf
T01-I21	0835	(R)-(+)-Propranolol hydrochloride	10mM DMSO solution														0835	#REF!	http://www.tocris.com/literature/D__Literature_tempfiles_8721coa.pdf	http://www.tocris.com/literature/D__Literature_tempfiles_8721msds.pdf
T01-J21	0836	ICI-185,282	10mM DMSO solution														0836	#REF!	http://www.tocris.com/literature/D__Literature_tempfiles_8728coa.pdf	http://www.tocris.com/literature/D__Literature_tempfiles_8728msds.pdf
T01-I22	0837	ICI 192,605	10mM DMSO solution														0837	#REF!	http://www.tocris.com/literature/D__Literature_tempfiles_153769coa.pdf	http://www.tocris.com/literature/D__Literature_tempfiles_153769msds.pdf
T01-J22	0839	DHBP dibromide	10mM DMSO solution														0839	#REF!	http://www.tocris.com/literature/D__Literature_tempfiles_8737coa.pdf	http://www.tocris.com/literature/D__Literature_tempfiles_8737msds.pdf
T01-I23	0840	Loperamide hydrochloride	10mM DMSO solution														0840	#REF!	http://www.tocris.com/literature/D__Literature_tempfiles_63155coa.pdf	http://www.tocris.com/literature/D__Literature_tempfiles_63155msds.pdf
T01-J23	0841	DTG	10mM DMSO solution														0841	#REF!	http://www.tocris.com/literature/D__Literature_tempfiles_86552coa.pdf	http://www.tocris.com/literature/D__Literature_tempfiles_86552msds.pdf
T01-I24	0843	Oxotremorine sesquifumarate	10mM DMSO solution														0843	#REF!	http://www.tocris.com/literature/D__Literature_tempfiles_79118coa.pdf	http://www.tocris.com/literature/D__Literature_tempfiles_79118msds.pdf
T01-J24	0847	Statil	10mM DMSO solution														0847	#REF!	http://www.tocris.com/literature/D__Literature_tempfiles_8788coa.pdf	http://www.tocris.com/literature/D__Literature_tempfiles_8788msds.pdf
#N/A	Empty Tube																Empty Tube	#REF!
#N/A	Empty Tube																Empty Tube	#REF!
T01-K20	0855	MTPG	10mM DMSO solution														0855	#REF!	http://www.tocris.com/literature/D__Literature_tempfiles_8810coa.pdf	http://www.tocris.com/literature/D__Literature_tempfiles_8810msds.pdf
T01-L20	0864	GR 46611	10mM DMSO solution														0864	#REF!	http://www.tocris.com/literature/D__Literature_tempfiles_8840coa.pdf	http://www.tocris.com/literature/D__Literature_tempfiles_8840msds.pdf
T01-K21	0867	Aniracetam	10mM DMSO solution														0867	#REF!	http://www.tocris.com/literature/D__Literature_tempfiles_168888coa.pdf	http://www.tocris.com/literature/D__Literature_tempfiles_168888msds.pdf
T01-L21	0868	L-732,138	10mM DMSO solution														0868	#REF!	http://www.tocris.com/literature/D__Literature_tempfiles_8854coa.pdf	http://www.tocris.com/literature/D__Literature_tempfiles_8854msds.pdf
T01-K22	0869	Felbamate	10mM DMSO solution														0869	#REF!	http://www.tocris.com/literature/D__Literature_tempfiles_116966coa.pdf	http://www.tocris.com/literature/D__Literature_tempfiles_116966msds.pdf
T01-L22	0870	MDL 11,939	10mM DMSO solution														0870	#REF!	http://www.tocris.com/literature/D__Literature_tempfiles_85300coa.pdf	http://www.tocris.com/literature/D__Literature_tempfiles_85300msds.pdf
T01-K23	0871	AMT hydrochloride	10mM DMSO solution														0871	#REF!	http://www.tocris.com/literature/D__Literature_tempfiles_8867coa.pdf	http://www.tocris.com/literature/D__Literature_tempfiles_8867msds.pdf
T01-L23	0873	EIT hydrobromide	10mM DMSO solution														0873	#REF!	http://www.tocris.com/literature/D__Literature_tempfiles_8872coa.pdf	http://www.tocris.com/literature/D__Literature_tempfiles_8872msds.pdf
T01-K24	No tube																0875	#REF!	http://www.tocris.com/literature/D__Literature_tempfiles_24985coa.pdf	http://www.tocris.com/literature/D__Literature_tempfiles_24985msds.pdf
T01-L24	0876	AM 92016 hydrochloride	10mM DMSO solution														0876	#REF!	http://www.tocris.com/literature/D__Literature_tempfiles_8895coa.pdf	http://www.tocris.com/literature/D__Literature_tempfiles_8895msds.pdf
#N/A	Empty Tube																Empty Tube	#REF!
#N/A	Empty Tube																Empty Tube	#REF!
T01-M20	0877	Luzindole	10mM DMSO solution														0877	#REF!	http://www.tocris.com/literature/D__Literature_tempfiles_8901coa.pdf	http://www.tocris.com/literature/D__Literature_tempfiles_8901msds.pdf
T01-N20	0878	Oleamide	10mM DMSO solution														0878	#REF!	http://www.tocris.com/literature/D__Literature_tempfiles_8909coa.pdf	http://www.tocris.com/literature/D__Literature_tempfiles_8909msds.pdf
T01-M21	0879	Palmitoylethanolamide	10mM DMSO solution														0879	#REF!	http://www.tocris.com/literature/D__Literature_tempfiles_173601coa.pdf	http://www.tocris.com/literature/D__Literature_tempfiles_173601msds.pdf
T01-N21	0880	ODQ	10mM DMSO solution														0880	#REF!	http://www.tocris.com/literature/D__Literature_tempfiles_8919coa.pdf	http://www.tocris.com/literature/D__Literature_tempfiles_8919msds.pdf
T01-M22	0881	Chlormethiazole hydrochloride	10mM DMSO solution														0881	#REF!	http://www.tocris.com/literature/D__Literature_tempfiles_8926coa.pdf	http://www.tocris.com/literature/D__Literature_tempfiles_8926msds.pdf
T01-N22	0882	ZM 226600	10mM DMSO solution														0882	#REF!	http://www.tocris.com/literature/D__Literature_tempfiles_8929coa.pdf	http://www.tocris.com/literature/D__Literature_tempfiles_8929msds.pdf
T01-M23	0883	BD 1063 dihydrochloride	10mM DMSO solution														0883	#REF!	http://www.tocris.com/literature/D__Literature_tempfiles_25011coa.pdf	http://www.tocris.com/literature/D__Literature_tempfiles_25011msds.pdf
T01-N23	0884	Dihydrexidine hydrochloride	10mM DMSO solution														0884	#REF!	http://www.tocris.com/literature/D__Literature_tempfiles_39003coa.pdf	http://www.tocris.com/literature/D__Literature_tempfiles_39003msds.pdf
T01-M24	0885	Guanabenz acetate	10mM DMSO solution														0885	#REF!	http://www.tocris.com/literature/D__Literature_tempfiles_8953coa.pdf	http://www.tocris.com/literature/D__Literature_tempfiles_8953msds.pdf
T01-N24	0888	Cirazoline hydrochloride	10mM DMSO solution														0888	#REF!	http://www.tocris.com/literature/D__Literature_tempfiles_143754coa.pdf	http://www.tocris.com/literature/D__Literature_tempfiles_143754msds.pdf
#N/A	Empty Tube																Empty Tube	#REF!
#N/A	Empty Tube																Empty Tube	#REF!
T01-O20	0889	RS 45041-190 hydrochloride	10mM DMSO solution														0889	#REF!	http://www.tocris.com/literature/D__Literature_tempfiles_8976coa.pdf	http://www.tocris.com/literature/D__Literature_tempfiles_8976msds.pdf
T01-P20	0890	Amiloride hydrochloride	10mM DMSO solution														0890	#REF!	http://www.tocris.com/literature/D__Literature_tempfiles_8999coa.pdf	http://www.tocris.com/literature/D__Literature_tempfiles_8999msds.pdf
T01-O21	0891	Rauwolscine hydrochloride	10mM DMSO solution														0891	#REF!	http://www.tocris.com/literature/D__Literature_tempfiles_43630coa.pdf	http://www.tocris.com/literature/D__Literature_tempfiles_43630msds.pdf
T01-P21	0892	Naltriben mesylate	10mM DMSO solution														0892	#REF!	http://www.tocris.com/literature/D__Literature_tempfiles_9024coa.pdf	http://www.tocris.com/literature/D__Literature_tempfiles_9024msds.pdf
T01-O22	0894	(RS)-(±)-Sulpiride	10mM DMSO solution														0894	#REF!	http://www.tocris.com/literature/D__Literature_tempfiles_144167coa.pdf	http://www.tocris.com/literature/D__Literature_tempfiles_144167msds.pdf
T01-P22	0895	(S)-(-)-Sulpiride	10mM DMSO solution														0895	#REF!	http://www.tocris.com/literature/D__Literature_tempfiles_149653coa.pdf	http://www.tocris.com/literature/D__Literature_tempfiles_149653msds.pdf
T01-O23	0896	GR 135531	10mM DMSO solution														0896	#REF!	http://www.tocris.com/literature/D__Literature_tempfiles_9043coa.pdf	http://www.tocris.com/literature/D__Literature_tempfiles_9043msds.pdf
T01-P23	0897	S-Isopropylisothiourea hydrobromide	10mM DMSO solution														0897	#REF!	http://www.tocris.com/literature/D__Literature_tempfiles_9045coa.pdf	http://www.tocris.com/literature/D__Literature_tempfiles_9045msds.pdf
T01-O24	0899	BNTX maleate	10mM DMSO solution														0899	#REF!	http://www.tocris.com/literature/D__Literature_tempfiles_9057coa.pdf	http://www.tocris.com/literature/D__Literature_tempfiles_9057msds.pdf
T01-P24	0901	5-Nonyloxytryptamine oxalate	10mM DMSO solution														0901	#REF!	http://www.tocris.com/literature/D__Literature_tempfiles_9068coa.pdf	http://www.tocris.com/literature/D__Literature_tempfiles_9068msds.pdf
#N/A	Empty Tube																Empty Tube	#REF!
#N/A	Empty Tube																Empty Tube	#REF!
T02-A02	0902	Cimetidine	10mM DMSO solution														0902	#REF!	http://www.tocris.com/literature/D__Literature_tempfiles_9075coa.pdf	http://www.tocris.com/literature/D__Literature_tempfiles_9075msds.pdf
T02-B02	0905	Rolipram	10mM DMSO solution														0905	#REF!	http://www.tocris.com/literature/D__Literature_tempfiles_171593coa.pdf	http://www.tocris.com/literature/D__Literature_tempfiles_171593msds.pdf
T02-A03	0906	Betaxolol hydrochloride	10mM DMSO solution														0906	#REF!	http://www.tocris.com/literature/D__Literature_tempfiles_87955coa.pdf	http://www.tocris.com/literature/D__Literature_tempfiles_87955msds.pdf
T02-B03	0907	L-701,324	10mM DMSO solution														0907	#REF!	http://www.tocris.com/literature/D__Literature_tempfiles_88438coa.pdf	http://www.tocris.com/literature/D__Literature_tempfiles_88438msds.pdf
T02-A04	0908	Ketanserin tartrate	10mM DMSO solution														0908	#REF!	http://www.tocris.com/literature/D__Literature_tempfiles_118107coa.pdf	http://www.tocris.com/literature/D__Literature_tempfiles_118107msds.pdf
T02-B04	0909	Tropicamide	10mM DMSO solution														0909	#REF!	http://www.tocris.com/literature/D__Literature_tempfiles_9172coa.pdf	http://www.tocris.com/literature/D__Literature_tempfiles_9172msds.pdf
T02-A05	0911	Glibenclamide	10mM DMSO solution														0911	#REF!	http://www.tocris.com/literature/D__Literature_tempfiles_55440coa.pdf	http://www.tocris.com/literature/D__Literature_tempfiles_55440msds.pdf
T02-B05	0912	RU 24969 hemisuccinate	10mM DMSO solution														0912	#REF!	http://www.tocris.com/literature/D__Literature_tempfiles_9204coa.pdf	http://www.tocris.com/literature/D__Literature_tempfiles_9204msds.pdf
T02-A06	0914	(±)-Bisoprolol hemifumarate	10mM DMSO solution														0914	#REF!	http://www.tocris.com/literature/D__Literature_tempfiles_100258coa.pdf	http://www.tocris.com/literature/D__Literature_tempfiles_100258msds.pdf
T02-B06	0915	Cilostamide	10mM DMSO solution														0915	#REF!	http://www.tocris.com/literature/D__Literature_tempfiles_9217coa.pdf	http://www.tocris.com/literature/D__Literature_tempfiles_9217msds.pdf
#N/A	Empty Tube																Empty Tube	#REF!
#N/A	Empty Tube																Empty Tube	#REF!
T02-C02	0916	Remoxipride hydrochloride	10mM DMSO solution														0916	#REF!	http://www.tocris.com/literature/D__Literature_tempfiles_9222coa.pdf	http://www.tocris.com/literature/D__Literature_tempfiles_9222msds.pdf
T02-D02	0917	3 α-[(4-Chlorophenyl)phenylmethoxy]tropane hydrochloride	10mM DMSO solution														0917	#REF!	http://www.tocris.com/literature/D__Literature_tempfiles_9224coa.pdf	http://www.tocris.com/literature/D__Literature_tempfiles_9224msds.pdf
T02-C03	0918	3 α-Bis-(4-fluorophenyl) methoxytropane hydrochloride	10mM DMSO solution														0918	#REF!	http://www.tocris.com/literature/D__Literature_tempfiles_9228coa.pdf	http://www.tocris.com/literature/D__Literature_tempfiles_9228msds.pdf
T02-D03	0919	TRIM	10mM DMSO solution														0919	#REF!	http://www.tocris.com/literature/D__Literature_tempfiles_137113coa.pdf	http://www.tocris.com/literature/D__Literature_tempfiles_137113msds.pdf
T02-C04	0921	SB 205607 dihydrobromide	10mM DMSO solution														0921	#REF!	http://www.tocris.com/literature/D__Literature_tempfiles_24415coa.pdf	http://www.tocris.com/literature/D__Literature_tempfiles_24415msds.pdf
T02-D04	0922	SKF 38393 hydrobromide	10mM DMSO solution														0922	#REF!	http://www.tocris.com/literature/D__Literature_tempfiles_76623coa.pdf	http://www.tocris.com/literature/D__Literature_tempfiles_76623msds.pdf
T02-C05	0924	(+)-MK 801 maleate	10mM DMSO solution														0924	#REF!	http://www.tocris.com/literature/D__Literature_tempfiles_9270coa.pdf	http://www.tocris.com/literature/D__Literature_tempfiles_9270msds.pdf
T02-D05	0925	SCH 23390 hydrochloride	10mM DMSO solution														0925	#REF!	http://www.tocris.com/literature/D__Literature_tempfiles_164961coa.pdf	http://www.tocris.com/literature/D__Literature_tempfiles_164961msds.pdf
T02-C06	0926	β-Funaltrexamine hydrochloride	10mM DMSO solution														0926	#REF!	http://www.tocris.com/literature/D__Literature_tempfiles_166957coa.pdf	http://www.tocris.com/literature/D__Literature_tempfiles_166957msds.pdf
T02-D06	0927	Fluoxetine hydrochloride	10mM DMSO solution														0927	#REF!	http://www.tocris.com/literature/D__Literature_tempfiles_113900coa.pdf	http://www.tocris.com/literature/D__Literature_tempfiles_113900msds.pdf
#N/A	Empty Tube																Empty Tube	#REF!
#N/A	Empty Tube																Empty Tube	#REF!
T02-E02	0928	ARC 239 dihydrochloride	10mM DMSO solution														0928	#REF!	http://www.tocris.com/literature/D__Literature_tempfiles_179022coa.pdf	http://www.tocris.com/literature/D__Literature_tempfiles_179022msds.pdf
T02-F02	0929	ICI 215,001 hydrochloride	10mM DMSO solution														0929	#REF!	http://www.tocris.com/literature/D__Literature_tempfiles_9316coa.pdf	http://www.tocris.com/literature/D__Literature_tempfiles_9316msds.pdf
T02-E03	0930	ZD 7114 hydrochloride	10mM DMSO solution														0930	#REF!	http://www.tocris.com/literature/D__Literature_tempfiles_9318coa.pdf	http://www.tocris.com/literature/D__Literature_tempfiles_9318msds.pdf
T02-F03	0931	Haloperidol hydrochloride	10mM DMSO solution														0931	#REF!	http://www.tocris.com/literature/D__Literature_tempfiles_9321coa.pdf	http://www.tocris.com/literature/D__Literature_tempfiles_9321msds.pdf
T02-E04	0932	Immepip dihydrobromide	10mM DMSO solution														0932	#REF!	http://www.tocris.com/literature/D__Literature_tempfiles_107878coa.pdf	http://www.tocris.com/literature/D__Literature_tempfiles_107878msds.pdf
T02-F04	0933	MM 77 dihydrochloride	10mM DMSO solution														0933	#REF!	http://www.tocris.com/literature/D__Literature_tempfiles_9326coa.pdf	http://www.tocris.com/literature/D__Literature_tempfiles_9326msds.pdf
T02-E05	0934	Olvanil	10mM DMSO solution														0934	#REF!	http://www.tocris.com/literature/D__Literature_tempfiles_9334coa.pdf	http://www.tocris.com/literature/D__Literature_tempfiles_9334msds.pdf
T02-F05	0935	Maprotiline hydrochloride	10mM DMSO solution														0935	#REF!	http://www.tocris.com/literature/D__Literature_tempfiles_9344coa.pdf	http://www.tocris.com/literature/D__Literature_tempfiles_9344msds.pdf
T02-E06	0937	Pimozide	10mM DMSO solution														0937	#REF!	http://www.tocris.com/literature/D__Literature_tempfiles_9359coa.pdf	http://www.tocris.com/literature/D__Literature_tempfiles_9359msds.pdf
T02-F06	0940	4-Aminopyridine	10mM DMSO solution														0940	#REF!	http://www.tocris.com/literature/D__Literature_tempfiles_140892coa.pdf	http://www.tocris.com/literature/D__Literature_tempfiles_140892msds.pdf
#N/A	Empty Tube																Empty Tube	#REF!
#N/A	Empty Tube																Empty Tube	#REF!
T02-G02	2910	H 89 dihydrochloride	10mM DMSO solution														2910	#REF!	http://www.tocris.com/literature/D__Literature_tempfiles_184291coa.pdf	http://www.tocris.com/literature/D__Literature_tempfiles_184291msds.pdf
T02-H02	0946	WB 4101 hydrochloride	10mM DMSO solution														0946	#REF!	http://www.tocris.com/literature/D__Literature_tempfiles_116936coa.pdf	http://www.tocris.com/literature/D__Literature_tempfiles_116936msds.pdf
T02-G03	0947	Zaprinast	10mM DMSO solution														0947	#REF!	http://www.tocris.com/literature/D__Literature_tempfiles_9410coa.pdf	http://www.tocris.com/literature/D__Literature_tempfiles_9410msds.pdf
T02-H03	0948	BRL 37344, sodium salt	10mM DMSO solution														0948	#REF!	http://www.tocris.com/literature/D__Literature_tempfiles_164383coa.pdf	http://www.tocris.com/literature/D__Literature_tempfiles_164383msds.pdf
T02-G04	No tube																0949	#REF!	http://www.tocris.com/literature/D__Literature_tempfiles_162367coa.pdf	http://www.tocris.com/literature/D__Literature_tempfiles_162367msds.pdf
T02-H04	0950	Xamoterol hemifumarate	10mM DMSO solution														0950	#REF!	http://www.tocris.com/literature/D__Literature_tempfiles_9440coa.pdf	http://www.tocris.com/literature/D__Literature_tempfiles_9440msds.pdf
T02-G05	0952	Sotalol hydrochloride	10mM DMSO solution														0952	#REF!	http://www.tocris.com/literature/D__Literature_tempfiles_75670coa.pdf	http://www.tocris.com/literature/D__Literature_tempfiles_75670msds.pdf
T02-H05	0955	(-)-MK 801 maleate	10mM DMSO solution														0955	#REF!	http://www.tocris.com/literature/D__Literature_tempfiles_9452coa.pdf	http://www.tocris.com/literature/D__Literature_tempfiles_9452msds.pdf
T02-G06	0956	BD 1047 dihydrobromide	10mM DMSO solution														0956	#REF!	http://www.tocris.com/literature/D__Literature_tempfiles_116816coa.pdf	http://www.tocris.com/literature/D__Literature_tempfiles_116816msds.pdf
T02-H06	0959	Spermidine trihydrochloride	10mM DMSO solution														0959	#REF!	http://www.tocris.com/literature/D__Literature_tempfiles_153660coa.pdf	http://www.tocris.com/literature/D__Literature_tempfiles_153660msds.pdf
#N/A	Empty Tube																Empty Tube	#REF!
#N/A	Empty Tube																Empty Tube	#REF!
T02-I02	0960	Piroxicam	10mM DMSO solution														0960	#REF!	http://www.tocris.com/literature/D__Literature_tempfiles_165718coa.pdf	http://www.tocris.com/literature/D__Literature_tempfiles_165718msds.pdf
T02-J02	0961	SYM 2206	10mM DMSO solution														0961	#REF!	http://www.tocris.com/literature/D__Literature_tempfiles_135361coa.pdf	http://www.tocris.com/literature/D__Literature_tempfiles_135361msds.pdf
T02-I03	0962	Buspirone hydrochloride	10mM DMSO solution														0962	#REF!	http://www.tocris.com/literature/D__Literature_tempfiles_9484coa.pdf	http://www.tocris.com/literature/D__Literature_tempfiles_9484msds.pdf
T02-J03	0963	9-AC	10mM DMSO solution														0963	#REF!	http://www.tocris.com/literature/D__Literature_tempfiles_163665coa.pdf	http://www.tocris.com/literature/D__Literature_tempfiles_163665msds.pdf
T02-I04	0964	Diazoxide	10mM DMSO solution														0964	#REF!	http://www.tocris.com/literature/D__Literature_tempfiles_93615coa.pdf	http://www.tocris.com/literature/D__Literature_tempfiles_93615msds.pdf
T02-J04	0965	Tacrine hydrochloride	10mM DMSO solution														0965	#REF!	http://www.tocris.com/literature/D__Literature_tempfiles_167960coa.pdf	http://www.tocris.com/literature/D__Literature_tempfiles_167960msds.pdf
T02-I05	0969	1-Phenylbiguanide hydrochloride	10mM DMSO solution														0969	#REF!	http://www.tocris.com/literature/D__Literature_tempfiles_9519coa.pdf	http://www.tocris.com/literature/D__Literature_tempfiles_9519msds.pdf
T02-J05	0970	Cycloheximide	10mM DMSO solution														0970	#REF!	http://www.tocris.com/literature/D__Literature_tempfiles_9527coa.pdf	http://www.tocris.com/literature/D__Literature_tempfiles_9527msds.pdf
T02-I06	0985	RS 17053 hydrochloride	10mM DMSO solution														0985	#REF!	http://www.tocris.com/literature/D__Literature_tempfiles_9642coa.pdf	http://www.tocris.com/literature/D__Literature_tempfiles_9642msds.pdf
T02-J06	0986	Imiloxan hydrochloride	10mM DMSO solution														0986	#REF!	http://www.tocris.com/literature/D__Literature_tempfiles_114222coa.pdf	http://www.tocris.com/literature/D__Literature_tempfiles_114222msds.pdf
#N/A	Empty Tube																Empty Tube	#REF!
#N/A	Empty Tube																Empty Tube	#REF!
T02-K02	0987	RS 79948 hydrochloride	10mM DMSO solution														0987	#REF!	http://www.tocris.com/literature/D__Literature_tempfiles_163816coa.pdf	http://www.tocris.com/literature/D__Literature_tempfiles_163816msds.pdf
T02-L02	0988	RS 56812 hydrochloride	10mM DMSO solution														0988	#REF!	http://www.tocris.com/literature/D__Literature_tempfiles_87725coa.pdf	http://www.tocris.com/literature/D__Literature_tempfiles_87725msds.pdf
T02-K03	0989	RS 67333 hydrochloride	10mM DMSO solution														0989	#REF!	http://www.tocris.com/literature/D__Literature_tempfiles_137134coa.pdf	http://www.tocris.com/literature/D__Literature_tempfiles_137134msds.pdf
T02-L03	0990	RS 67506 hydrochloride	10mM DMSO solution														0990	#REF!	http://www.tocris.com/literature/D__Literature_tempfiles_9660coa.pdf	http://www.tocris.com/literature/D__Literature_tempfiles_9660msds.pdf
T02-K04	0991	RS 39604 hydrochloride	10mM DMSO solution														0991	#REF!	http://www.tocris.com/literature/D__Literature_tempfiles_9664coa.pdf	http://www.tocris.com/literature/D__Literature_tempfiles_9664msds.pdf
T02-L04	0992	Isamoltane hemifumarate	10mM DMSO solution														0992	#REF!	http://www.tocris.com/literature/D__Literature_tempfiles_69155coa.pdf	http://www.tocris.com/literature/D__Literature_tempfiles_69155msds.pdf
T02-K05	0993	Cyanopindolol hemifumarate	10mM DMSO solution														0993	#REF!	http://www.tocris.com/literature/D__Literature_tempfiles_126967coa.pdf	http://www.tocris.com/literature/D__Literature_tempfiles_126967msds.pdf
T02-L05	0994	Pindolol	10mM DMSO solution														0994	#REF!	http://www.tocris.com/literature/D__Literature_tempfiles_123129coa.pdf	http://www.tocris.com/literature/D__Literature_tempfiles_123129msds.pdf
T02-K06	0995	Spiperone hydrochloride	10mM DMSO solution														0995	#REF!	http://www.tocris.com/literature/D__Literature_tempfiles_128606coa.pdf	http://www.tocris.com/literature/D__Literature_tempfiles_128606msds.pdf
T02-L06	0996	Cyproheptadine hydrochloride	10mM DMSO solution														0996	#REF!	http://www.tocris.com/literature/D__Literature_tempfiles_9687coa.pdf	http://www.tocris.com/literature/D__Literature_tempfiles_9687msds.pdf
#N/A	Empty Tube																Empty Tube	#REF!
#N/A	Empty Tube																Empty Tube	#REF!
T02-M02	0997	Mianserin hydrochloride	10mM DMSO solution														0997	#REF!	http://www.tocris.com/literature/D__Literature_tempfiles_87161coa.pdf	http://www.tocris.com/literature/D__Literature_tempfiles_87161msds.pdf
T02-N02	0998	AH 11110 hydrochloride	10mM DMSO solution														0998	#REF!	http://www.tocris.com/literature/D__Literature_tempfiles_9695coa.pdf	http://www.tocris.com/literature/D__Literature_tempfiles_9695msds.pdf
T02-M03	0999	Tamoxifen citrate	10mM DMSO solution														0999	#REF!	http://www.tocris.com/literature/D__Literature_tempfiles_9702coa.pdf	http://www.tocris.com/literature/D__Literature_tempfiles_9702msds.pdf
T02-N03	1000	ZD 7288	10mM DMSO solution														1000	#REF!	http://www.tocris.com/literature/D__Literature_tempfiles_80603coa.pdf	http://www.tocris.com/literature/D__Literature_tempfiles_80603msds.pdf
T02-M04	1001	Chlorisondamine diiodide	10mM DMSO solution														1001	#REF!	http://www.tocris.com/literature/D__Literature_tempfiles_104847coa.pdf	http://www.tocris.com/literature/D__Literature_tempfiles_104847msds.pdf
T02-N04	1002	L-745,870 trihydrochloride	10mM DMSO solution														1002	#REF!	http://www.tocris.com/literature/D__Literature_tempfiles_161800coa.pdf	http://www.tocris.com/literature/D__Literature_tempfiles_161800msds.pdf
T02-M05	1003	L-741,626	10mM DMSO solution														1003	#REF!	http://www.tocris.com/literature/D__Literature_tempfiles_9733coa.pdf	http://www.tocris.com/literature/D__Literature_tempfiles_9733msds.pdf
T02-N05	1004	L-741,742 hydrochloride	10mM DMSO solution														1004	#REF!	http://www.tocris.com/literature/D__Literature_tempfiles_9735coa.pdf	http://www.tocris.com/literature/D__Literature_tempfiles_9735msds.pdf
T02-M06	1006	BMY 7378 dihydrochloride	10mM DMSO solution														1006	#REF!	http://www.tocris.com/literature/D__Literature_tempfiles_9742coa.pdf	http://www.tocris.com/literature/D__Literature_tempfiles_9742msds.pdf
T02-N06	1007	N-Desmethylclozapine	10mM DMSO solution														1007	#REF!	http://www.tocris.com/literature/D__Literature_tempfiles_108678coa.pdf	http://www.tocris.com/literature/D__Literature_tempfiles_108678msds.pdf
#N/A	Empty Tube																Empty Tube	#REF!
#N/A	Empty Tube																Empty Tube	#REF!
T02-O02	1014	QX 314 bromide	10mM DMSO solution														1014	#REF!	http://www.tocris.com/literature/D__Literature_tempfiles_175323coa.pdf	http://www.tocris.com/literature/D__Literature_tempfiles_175323msds.pdf
T02-P02	1015	RS 16566 hydrochloride	10mM DMSO solution														1015	#REF!	http://www.tocris.com/literature/D__Literature_tempfiles_9770coa.pdf	http://www.tocris.com/literature/D__Literature_tempfiles_9770msds.pdf
T02-O03	1018	LY 225910	10mM DMSO solution														1018	#REF!	http://www.tocris.com/literature/D__Literature_tempfiles_9798coa.pdf	http://www.tocris.com/literature/D__Literature_tempfiles_9798msds.pdf
T02-P03	1024	CGP 20712 dihydrochloride	10mM DMSO solution														1024	#REF!	http://www.tocris.com/literature/D__Literature_tempfiles_72788coa.pdf	http://www.tocris.com/literature/D__Literature_tempfiles_72788msds.pdf
T02-O04	1025	Nisoxetine hydrochloride	10mM DMSO solution														1025	#REF!	http://www.tocris.com/literature/D__Literature_tempfiles_123143coa.pdf	http://www.tocris.com/literature/D__Literature_tempfiles_123143msds.pdf
T02-P04	1026	HomoAMPA	10mM DMSO solution														1026	#REF!	http://www.tocris.com/literature/D__Literature_tempfiles_9818coa.pdf	http://www.tocris.com/literature/D__Literature_tempfiles_9818msds.pdf
T02-O05	1027	PHCCC	10mM DMSO solution														1027	#REF!	http://www.tocris.com/literature/D__Literature_tempfiles_173303coa.pdf	http://www.tocris.com/literature/D__Literature_tempfiles_173303msds.pdf
T02-P05	1028	CPCCOEt	10mM DMSO solution														1028	#REF!	http://www.tocris.com/literature/D__Literature_tempfiles_71482coa.pdf	http://www.tocris.com/literature/D__Literature_tempfiles_71482msds.pdf
T02-O06	1029	Methyllycaconitine citrate	10mM DMSO solution														1029	#REF!	http://www.tocris.com/literature/D__Literature_tempfiles_173833coa.pdf	http://www.tocris.com/literature/D__Literature_tempfiles_173833msds.pdf
T02-P06	1030	Guanfacine hydrochloride	10mM DMSO solution														1030	#REF!	http://www.tocris.com/literature/D__Literature_tempfiles_179342coa.pdf	http://www.tocris.com/literature/D__Literature_tempfiles_179342msds.pdf
#N/A	Empty Tube																Empty Tube	#REF!
#N/A	Empty Tube																Empty Tube	#REF!
T02-A08	1031	Piribedil dihydrochloride	10mM DMSO solution														1031	#REF!	http://www.tocris.com/literature/D__Literature_tempfiles_171068coa.pdf	http://www.tocris.com/literature/D__Literature_tempfiles_171068msds.pdf
T02-B08	1032	CP 93129 dihydrochloride	10mM DMSO solution														1032	#REF!	http://www.tocris.com/literature/D__Literature_tempfiles_9863coa.pdf	http://www.tocris.com/literature/D__Literature_tempfiles_9863msds.pdf
T02-A09	1033	Fluvoxamine maleate	10mM DMSO solution														1033	#REF!	http://www.tocris.com/literature/D__Literature_tempfiles_9875coa.pdf	http://www.tocris.com/literature/D__Literature_tempfiles_9875msds.pdf
T02-B09	1034	4-P-PDOT	10mM DMSO solution														1034	#REF!	http://www.tocris.com/literature/D__Literature_tempfiles_177100coa.pdf	http://www.tocris.com/literature/D__Literature_tempfiles_177100msds.pdf
T02-A10	1035	8-M-PDOT	10mM DMSO solution														1035	#REF!	http://www.tocris.com/literature/D__Literature_tempfiles_9880coa.pdf	http://www.tocris.com/literature/D__Literature_tempfiles_9880msds.pdf
T02-B10	1036	ZM 241385	10mM DMSO solution														1036	#REF!	http://www.tocris.com/literature/D__Literature_tempfiles_113502coa.pdf	http://www.tocris.com/literature/D__Literature_tempfiles_113502msds.pdf
T02-A11	No tube																1038	#REF!	http://www.tocris.com/literature/D__Literature_tempfiles_164009coa.pdf	http://www.tocris.com/literature/D__Literature_tempfiles_164009msds.pdf
T02-B11	1041	1-EBIO	10mM DMSO solution														1041	#REF!	http://www.tocris.com/literature/D__Literature_tempfiles_106291coa.pdf	http://www.tocris.com/literature/D__Literature_tempfiles_106291msds.pdf
T02-A12	1042	N-Methyllidocaine iodide	10mM DMSO solution														1042	#REF!	http://www.tocris.com/literature/D__Literature_tempfiles_9935coa.pdf	http://www.tocris.com/literature/D__Literature_tempfiles_9935msds.pdf
T02-B12	1043	QX 222	10mM DMSO solution														1043	#REF!	http://www.tocris.com/literature/D__Literature_tempfiles_9937coa.pdf	http://www.tocris.com/literature/D__Literature_tempfiles_9937msds.pdf
#N/A	Empty Tube																Empty Tube	#REF!
#N/A	Empty Tube																Empty Tube	#REF!
T02-C08	1044	NBQX disodium salt	10mM DMSO solution														1044	#REF!	http://www.tocris.com/literature/D__Literature_tempfiles_172353coa.pdf	http://www.tocris.com/literature/D__Literature_tempfiles_172353msds.pdf
T02-D08	1045	CNQX disodium salt	10mM DMSO solution														1045	#REF!	http://www.tocris.com/literature/D__Literature_tempfiles_168890coa.pdf	http://www.tocris.com/literature/D__Literature_tempfiles_168890msds.pdf
T02-C09	1046	Zardaverine	10mM DMSO solution														1046	#REF!	http://www.tocris.com/literature/D__Literature_tempfiles_9973coa.pdf	http://www.tocris.com/literature/D__Literature_tempfiles_9973msds.pdf
T02-D09	1047	ICI 182,780	10mM DMSO solution														1047	#REF!	http://www.tocris.com/literature/D__Literature_tempfiles_209540coa.pdf	http://www.tocris.com/literature/D__Literature_tempfiles_209540msds.pdf
T02-C10	1048	1-BCP	10mM DMSO solution														1048	#REF!	http://www.tocris.com/literature/D__Literature_tempfiles_10002coa.pdf	http://www.tocris.com/literature/D__Literature_tempfiles_10002msds.pdf
T02-D10	1049	CHPG	10mM DMSO solution														1049	#REF!	http://www.tocris.com/literature/D__Literature_tempfiles_144859coa.pdf	http://www.tocris.com/literature/D__Literature_tempfiles_144859msds.pdf
T02-C11	1050	RS 102221 hydrochloride	10mM DMSO solution														1050	#REF!	http://www.tocris.com/literature/D__Literature_tempfiles_10047coa.pdf	http://www.tocris.com/literature/D__Literature_tempfiles_10047msds.pdf
T02-D11	1052	A 61603 hydrobromide	10mM DMSO solution														1052	#REF!	http://www.tocris.com/literature/D__Literature_tempfiles_10052coa.pdf	http://www.tocris.com/literature/D__Literature_tempfiles_10052msds.pdf
T02-C12	1054	GR 55562 dihydrochloride	10mM DMSO solution														1054	#REF!	http://www.tocris.com/literature/D__Literature_tempfiles_10069coa.pdf	http://www.tocris.com/literature/D__Literature_tempfiles_10069msds.pdf
T02-D12	1057	WIN 64338 hydrochloride	10mM DMSO solution														1057	#REF!	http://www.tocris.com/literature/D__Literature_tempfiles_10091coa.pdf	http://www.tocris.com/literature/D__Literature_tempfiles_10091msds.pdf
#N/A	Empty Tube																Empty Tube	#REF!
#N/A	Empty Tube																Empty Tube	#REF!
T02-E08	1059	BW 723C86 hydrochloride	10mM DMSO solution														1059	#REF!	http://www.tocris.com/literature/D__Literature_tempfiles_10103coa.pdf	http://www.tocris.com/literature/D__Literature_tempfiles_10103msds.pdf
T02-F08	1060	(S)-(-)-Pindolol	10mM DMSO solution														1060	#REF!	http://www.tocris.com/literature/D__Literature_tempfiles_10108coa.pdf	http://www.tocris.com/literature/D__Literature_tempfiles_10108msds.pdf
T02-E09	1061	(-)-Quinpirole hydrochloride	10mM DMSO solution														1061	#REF!	http://www.tocris.com/literature/D__Literature_tempfiles_140655coa.pdf	http://www.tocris.com/literature/D__Literature_tempfiles_140655msds.pdf
T02-F09	1063	CGS 21680 hydrochloride	10mM DMSO solution														1063	#REF!	http://www.tocris.com/literature/D__Literature_tempfiles_82436coa.pdf	http://www.tocris.com/literature/D__Literature_tempfiles_82436msds.pdf
T02-E10	1064	Methysergide maleate	10mM DMSO solution														1064	#REF!	http://www.tocris.com/literature/D__Literature_tempfiles_75683coa.pdf	http://www.tocris.com/literature/D__Literature_tempfiles_75683msds.pdf
T02-F10	1065	PD 168077 maleate	10mM DMSO solution														1065	#REF!	http://www.tocris.com/literature/D__Literature_tempfiles_10149coa.pdf	http://www.tocris.com/literature/D__Literature_tempfiles_10149msds.pdf
T02-E11	1066	IB-MECA	10mM DMSO solution														1066	#REF!	http://www.tocris.com/literature/D__Literature_tempfiles_10157coa.pdf	http://www.tocris.com/literature/D__Literature_tempfiles_10157msds.pdf
T02-F11	1067	Oxotremorine M	10mM DMSO solution														1067	#REF!	http://www.tocris.com/literature/D__Literature_tempfiles_140649coa.pdf	http://www.tocris.com/literature/D__Literature_tempfiles_140649msds.pdf
T02-E12	1070	Zolantidine dimaleate	10mM DMSO solution														1070	#REF!	http://www.tocris.com/literature/D__Literature_tempfiles_10195coa.pdf	http://www.tocris.com/literature/D__Literature_tempfiles_10195msds.pdf
T02-F12	1072	AGN 192403 hydrochloride	10mM DMSO solution														1072	#REF!	http://www.tocris.com/literature/D__Literature_tempfiles_10204coa.pdf	http://www.tocris.com/literature/D__Literature_tempfiles_10204msds.pdf
#N/A	Empty Tube																Empty Tube	#REF!
#N/A	Empty Tube																Empty Tube	#REF!
T02-G08	1074	(RS)-AMPA hydrobromide	10mM DMSO solution														1074	#REF!	http://www.tocris.com/literature/D__Literature_tempfiles_150082coa.pdf	http://www.tocris.com/literature/D__Literature_tempfiles_150082msds.pdf
T02-H08	1075	Nifedipine	10mM DMSO solution														1075	#REF!	http://www.tocris.com/literature/D__Literature_tempfiles_54496coa.pdf	http://www.tocris.com/literature/D__Literature_tempfiles_54496msds.pdf
T02-G09	1076	Ouabain	10mM DMSO solution														1076	#REF!	http://www.tocris.com/literature/D__Literature_tempfiles_10230coa.pdf	http://www.tocris.com/literature/D__Literature_tempfiles_10230msds.pdf
T02-H09	1077	Lobeline hydrochloride	10mM DMSO solution														1077	#REF!	http://www.tocris.com/literature/D__Literature_tempfiles_10235coa.pdf	http://www.tocris.com/literature/D__Literature_tempfiles_10235msds.pdf
T02-G10	1079	(+)-SK&F 10047 hydrochloride	10mM DMSO solution														1079	#REF!	http://www.tocris.com/literature/D__Literature_tempfiles_10256coa.pdf	http://www.tocris.com/literature/D__Literature_tempfiles_10256msds.pdf
T02-H10	1080	(R)-(+)-8-Hydroxy-DPAT hydrobromide	10mM DMSO solution														1080	#REF!	http://www.tocris.com/literature/D__Literature_tempfiles_37992coa.pdf	http://www.tocris.com/literature/D__Literature_tempfiles_37992msds.pdf
T02-G11	1081	SKF 89976A hydrochloride	10mM DMSO solution														1081	#REF!	http://www.tocris.com/literature/D__Literature_tempfiles_10263coa.pdf	http://www.tocris.com/literature/D__Literature_tempfiles_10263msds.pdf
T02-H11	1082	CFM-2	10mM DMSO solution														1082	#REF!	http://www.tocris.com/literature/D__Literature_tempfiles_156582coa.pdf	http://www.tocris.com/literature/D__Literature_tempfiles_156582msds.pdf
T02-G12	1088	CGP 54626 hydrochloride	10mM DMSO solution														1088	#REF!	http://www.tocris.com/literature/D__Literature_tempfiles_10318coa.pdf	http://www.tocris.com/literature/D__Literature_tempfiles_10318msds.pdf
T02-H12	1089	8-Bromo-cGMP, sodium salt	10mM DMSO solution														1089	#REF!	http://www.tocris.com/literature/D__Literature_tempfiles_140653coa.pdf	http://www.tocris.com/literature/D__Literature_tempfiles_140653msds.pdf
#N/A	Empty Tube																Empty Tube	#REF!
#N/A	Empty Tube																Empty Tube	#REF!
T02-I08	1091	BU 226 hydrochloride	10mM DMSO solution														1091	#REF!	http://www.tocris.com/literature/D__Literature_tempfiles_10329coa.pdf	http://www.tocris.com/literature/D__Literature_tempfiles_10329msds.pdf
T02-J08	1093	Pirfenidone	10mM DMSO solution														1093	#REF!	http://www.tocris.com/literature/D__Literature_tempfiles_10350coa.pdf	http://www.tocris.com/literature/D__Literature_tempfiles_10350msds.pdf
T02-I09	No tube																1094	#REF!	http://www.tocris.com/literature/D__Literature_tempfiles_10357coa.pdf	http://www.tocris.com/literature/D__Literature_tempfiles_10357msds.pdf
T02-J09	No tube																1095	#REF!	http://www.tocris.com/literature/D__Literature_tempfiles_115835coa.pdf	http://www.tocris.com/literature/D__Literature_tempfiles_115835msds.pdf
T02-I10	1097	Taxol	10mM DMSO solution														1097	#REF!	http://www.tocris.com/literature/D__Literature_tempfiles_156821coa.pdf	http://www.tocris.com/literature/D__Literature_tempfiles_156821msds.pdf
T02-J10	1098	Tranilast	10mM DMSO solution														1098	#REF!	http://www.tocris.com/literature/D__Literature_tempfiles_10375coa.pdf	http://www.tocris.com/literature/D__Literature_tempfiles_10375msds.pdf
T02-I11	1099	Forskolin	10mM DMSO solution														1099	#REF!	http://www.tocris.com/literature/D__Literature_tempfiles_142050coa.pdf	http://www.tocris.com/literature/D__Literature_tempfiles_142050msds.pdf
T02-J11	1100	Camptothecin	10mM DMSO solution														1100	#REF!	http://www.tocris.com/literature/D__Literature_tempfiles_10379coa.pdf	http://www.tocris.com/literature/D__Literature_tempfiles_10379msds.pdf
T02-I12	1101	Cyclosporin A	10mM DMSO solution														1101	#REF!	http://www.tocris.com/literature/D__Literature_tempfiles_27146coa.pdf	http://www.tocris.com/literature/D__Literature_tempfiles_27146msds.pdf
T02-J12	1102	Procaterol hydrochloride	10mM DMSO solution														1102	#REF!	http://www.tocris.com/literature/D__Literature_tempfiles_172402coa.pdf	http://www.tocris.com/literature/D__Literature_tempfiles_172402msds.pdf
#N/A	Empty Tube																Empty Tube	#REF!
#N/A	Empty Tube																Empty Tube	#REF!
T02-K08	1103	Ketoconazole	10mM DMSO solution														1103	#REF!	http://www.tocris.com/literature/D__Literature_tempfiles_10388coa.pdf	http://www.tocris.com/literature/D__Literature_tempfiles_10388msds.pdf
T02-L08	1104	2-Cl-IB-MECA	10mM DMSO solution														1104	#REF!	http://www.tocris.com/literature/D__Literature_tempfiles_161912coa.pdf	http://www.tocris.com/literature/D__Literature_tempfiles_161912msds.pdf
T02-K09	1105	AF-DX 116	10mM DMSO solution														1105	#REF!	http://www.tocris.com/literature/D__Literature_tempfiles_10396coa.pdf	http://www.tocris.com/literature/D__Literature_tempfiles_10396msds.pdf
T02-L09	1107	ATPA	10mM DMSO solution														1107	#REF!	http://www.tocris.com/literature/D__Literature_tempfiles_159055coa.pdf	http://www.tocris.com/literature/D__Literature_tempfiles_159055msds.pdf
T02-K10	1109	GR 103691	10mM DMSO solution														1109	#REF!	http://www.tocris.com/literature/D__Literature_tempfiles_10410coa.pdf	http://www.tocris.com/literature/D__Literature_tempfiles_10410msds.pdf
T02-L10	1110	Genistein	10mM DMSO solution														1110	#REF!	http://www.tocris.com/literature/D__Literature_tempfiles_210822coa.pdf	http://www.tocris.com/literature/D__Literature_tempfiles_210822msds.pdf
T02-K11	1114	CGP 37157	10mM DMSO solution														1114	#REF!	http://www.tocris.com/literature/D__Literature_tempfiles_156843coa.pdf	http://www.tocris.com/literature/D__Literature_tempfiles_156843msds.pdf
T02-L11	1115	AM 281	10mM DMSO solution														1115	#REF!	http://www.tocris.com/literature/D__Literature_tempfiles_107537coa.pdf	http://www.tocris.com/literature/D__Literature_tempfiles_107537msds.pdf
T02-K12	1116	AM 404	10mM DMSO solution														1116	#REF!	http://www.tocris.com/literature/D__Literature_tempfiles_167636coa.pdf	http://www.tocris.com/literature/D__Literature_tempfiles_167636msds.pdf
T02-L12	1117	AM 251	10mM DMSO solution														1117	#REF!	http://www.tocris.com/literature/D__Literature_tempfiles_10452coa.pdf	http://www.tocris.com/literature/D__Literature_tempfiles_10452coa.pdf
#N/A	Empty Tube																Empty Tube	#REF!
#N/A	Empty Tube																Empty Tube	#REF!
T02-M08	1120	AM 630	10mM DMSO solution														1120	#REF!	http://www.tocris.com/literature/D__Literature_tempfiles_160246coa.pdf	http://www.tocris.com/literature/D__Literature_tempfiles_160246msds.pdf
T02-N08	1122	Telenzepine dihydrochloride	10mM DMSO solution														1122	#REF!	http://www.tocris.com/literature/D__Literature_tempfiles_10490coa.pdf	http://www.tocris.com/literature/D__Literature_tempfiles_10490msds.pdf
T02-M09	1123	(S)-(+)-Niguldipine hydrochloride	10mM DMSO solution														1123	#REF!	http://www.tocris.com/literature/D__Literature_tempfiles_10492coa.pdf	http://www.tocris.com/literature/D__Literature_tempfiles_10492msds.pdf
T02-N09	1124	(R)-(-)-Niguldipine hydrochloride	10mM DMSO solution														1124	#REF!	http://www.tocris.com/literature/D__Literature_tempfiles_10494coa.pdf	http://www.tocris.com/literature/D__Literature_tempfiles_10494msds.pdf
T02-M10	1125	Quercetin	10mM DMSO solution														1125	#REF!	http://www.tocris.com/literature/D__Literature_tempfiles_10496coa.pdf	http://www.tocris.com/literature/D__Literature_tempfiles_10496msds.pdf
T02-N10	1126	Dexamethasone	10mM DMSO solution														1126	#REF!	http://www.tocris.com/literature/D__Literature_tempfiles_10498coa.pdf	http://www.tocris.com/literature/D__Literature_tempfiles_10498msds.pdf
T02-M11	1127	Yohimbine hydrochloride	10mM DMSO solution														1127	#REF!	http://www.tocris.com/literature/D__Literature_tempfiles_79111coa.pdf	http://www.tocris.com/literature/D__Literature_tempfiles_79111msds.pdf
T02-N11	1129	BRL 54443	10mM DMSO solution														1129	#REF!	http://www.tocris.com/literature/D__Literature_tempfiles_10515coa.pdf	http://www.tocris.com/literature/D__Literature_tempfiles_10515msds.pdf
T02-M12	1130	LY 294002 hydrochloride	10mM DMSO solution														1130	#REF!	http://www.tocris.com/literature/D__Literature_tempfiles_10522coa.pdf	http://www.tocris.com/literature/D__Literature_tempfiles_10522msds.pdf
T02-N12	1131	KU14R	10mM DMSO solution														1131	#REF!	http://www.tocris.com/literature/D__Literature_tempfiles_10524coa.pdf	http://www.tocris.com/literature/D__Literature_tempfiles_10524msds.pdf
#N/A	Empty Tube																Empty Tube	#REF!
#N/A	Empty Tube																Empty Tube	#REF!
T02-O08	1132	Harmane	10mM DMSO solution														1132	#REF!	http://www.tocris.com/literature/D__Literature_tempfiles_107541coa.pdf	http://www.tocris.com/literature/D__Literature_tempfiles_107541msds.pdf
T02-P08	1133	BRL 44408 maleate	10mM DMSO solution														1133	#REF!	http://www.tocris.com/literature/D__Literature_tempfiles_147658coa.pdf	http://www.tocris.com/literature/D__Literature_tempfiles_147658msds.pdf
T02-O09	1134	CGP 12177 hydrochloride	10mM DMSO solution														1134	#REF!	http://www.tocris.com/literature/D__Literature_tempfiles_10542coa.pdf	http://www.tocris.com/literature/D__Literature_tempfiles_10542msds.pdf
T02-P09	1139	L-NIL hydrochloride	10mM DMSO solution														1139	#REF!	http://www.tocris.com/literature/D__Literature_tempfiles_42259coa.pdf	http://www.tocris.com/literature/D__Literature_tempfiles_42259msds.pdf
T02-O10	1140	8-Bromo-cAMP, sodium salt	10mM DMSO solution														1140	#REF!	http://www.tocris.com/literature/D__Literature_tempfiles_121624coa.pdf	http://www.tocris.com/literature/D__Literature_tempfiles_121624msds.pdf
T02-P10	1141	Dibutyryl-cAMP, sodium salt	10mM DMSO solution														1141	#REF!	http://www.tocris.com/literature/D__Literature_tempfiles_75674coa.pdf	http://www.tocris.com/literature/D__Literature_tempfiles_75674msds.pdf
T02-O11	1142	Oxymetazoline hydrochloride	10mM DMSO solution														1142	#REF!	http://www.tocris.com/literature/D__Literature_tempfiles_10582coa.pdf	http://www.tocris.com/literature/D__Literature_tempfiles_10582msds.pdf
T02-P11	2926	FPA 124	10mM DMSO solution														2926	#REF!	http://www.tocris.com/literature/D__Literature_tempfiles_205262coa.pdf	http://www.tocris.com/literature/D__Literature_tempfiles_205262msds.pdf
T02-O12	1144	U0126	10mM DMSO solution														1144	#REF!	http://www.tocris.com/literature/D__Literature_tempfiles_156670coa.pdf	http://www.tocris.com/literature/D__Literature_tempfiles_156670msds.pdf
T02-P12	1145	L-733,060 hydrochloride	10mM DMSO solution														1145	#REF!	http://www.tocris.com/literature/D__Literature_tempfiles_91740coa.pdf	http://www.tocris.com/literature/D__Literature_tempfiles_91740msds.pdf
#N/A	Empty Tube																Empty Tube	#REF!
#N/A	Empty Tube																Empty Tube	#REF!
T02-A14	1147	SKF 96365 hydrochloride	10mM DMSO solution														1147	#REF!	http://www.tocris.com/literature/D__Literature_tempfiles_125548coa.pdf	http://www.tocris.com/literature/D__Literature_tempfiles_125548msds.pdf
T02-B14	1148	Siguazodan	10mM DMSO solution														1148	#REF!	http://www.tocris.com/literature/D__Literature_tempfiles_10595coa.pdf	http://www.tocris.com/literature/D__Literature_tempfiles_10595msds.pdf
T02-A15	1202	SB 203580	10mM DMSO solution														1202	#REF!	http://www.tocris.com/literature/D__Literature_tempfiles_11038coa.pdf	http://www.tocris.com/literature/D__Literature_tempfiles_11038msds.pdf
T02-B15	1205	SR 57227 hydrochloride	10mM DMSO solution														1205	#REF!	http://www.tocris.com/literature/D__Literature_tempfiles_11041coa.pdf	http://www.tocris.com/literature/D__Literature_tempfiles_11041msds.pdf
T02-A16	1206	SC 19220	10mM DMSO solution														1206	#REF!	http://www.tocris.com/literature/D__Literature_tempfiles_11048coa.pdf	http://www.tocris.com/literature/D__Literature_tempfiles_11048msds.pdf
T02-B16	1207	BRL 15572 hydrochloride	10mM DMSO solution														1207	#REF!	http://www.tocris.com/literature/D__Literature_tempfiles_11050coa.pdf	http://www.tocris.com/literature/D__Literature_tempfiles_11050msds.pdf
T02-A17	1209	LY 341495	10mM DMSO solution														1209	#REF!	http://www.tocris.com/literature/D__Literature_tempfiles_172513coa.pdf	http://www.tocris.com/literature/D__Literature_tempfiles_172513msds.pdf
T02-B17	1210	FR 139317	10mM DMSO solution														1210	#REF!	http://www.tocris.com/literature/D__Literature_tempfiles_11072coa.pdf	http://www.tocris.com/literature/D__Literature_tempfiles_11072msds.pdf
T02-A18	1211	ZD 7155 hydrochloride	10mM DMSO solution														1211	#REF!	http://www.tocris.com/literature/D__Literature_tempfiles_79283coa.pdf	http://www.tocris.com/literature/D__Literature_tempfiles_79283msds.pdf
T02-B18	1212	MPEP hydrochloride	10mM DMSO solution														1212	#REF!	http://www.tocris.com/literature/D__Literature_tempfiles_166294coa.pdf	http://www.tocris.com/literature/D__Literature_tempfiles_166294msds.pdf
#N/A	Empty Tube																Empty Tube	#REF!
#N/A	Empty Tube																Empty Tube	#REF!
T02-C14	1213	PD 98059	10mM DMSO solution														1213	#REF!	http://www.tocris.com/literature/D__Literature_tempfiles_216547coa.pdf	http://www.tocris.com/literature/D__Literature_tempfiles_216547msds.pdf
T02-D14	1214	SIB 1893	10mM DMSO solution														1214	#REF!	http://www.tocris.com/literature/D__Literature_tempfiles_11092coa.pdf	http://www.tocris.com/literature/D__Literature_tempfiles_11092msds.pdf
T02-C15	1215	SIB 1757	10mM DMSO solution														1215	#REF!	http://www.tocris.com/literature/D__Literature_tempfiles_11096coa.pdf	http://www.tocris.com/literature/D__Literature_tempfiles_11096msds.pdf
T02-D15	1217	MRS 1220	10mM DMSO solution														1217	#REF!	http://www.tocris.com/literature/D__Literature_tempfiles_11100coa.pdf	http://www.tocris.com/literature/D__Literature_tempfiles_11100msds.pdf
T02-C16	1218	DH 97	10mM DMSO solution														1218	#REF!	http://www.tocris.com/literature/D__Literature_tempfiles_11103coa.pdf	http://www.tocris.com/literature/D__Literature_tempfiles_11103msds.pdf
T02-D16	1219	IDRA 21	10mM DMSO solution														1219	#REF!	http://www.tocris.com/literature/D__Literature_tempfiles_11108coa.pdf	http://www.tocris.com/literature/D__Literature_tempfiles_11108msds.pdf
T02-C17	1223	DL-TBOA	10mM DMSO solution														1223	#REF!	http://www.tocris.com/literature/D__Literature_tempfiles_154351coa.pdf	http://www.tocris.com/literature/D__Literature_tempfiles_154351msds.pdf
T02-D17	1224	2-APB	10mM DMSO solution														1224	#REF!	http://www.tocris.com/literature/D__Literature_tempfiles_145299coa.pdf	http://www.tocris.com/literature/D__Literature_tempfiles_145299msds.pdf
T02-C18	1226	Etoposide	10mM DMSO solution														1226	#REF!	http://www.tocris.com/literature/D__Literature_tempfiles_133834coa.pdf	http://www.tocris.com/literature/D__Literature_tempfiles_133834msds.pdf
T02-D18	1227	Apigenin	10mM DMSO solution														1227	#REF!	http://www.tocris.com/literature/D__Literature_tempfiles_11129coa.pdf	http://www.tocris.com/literature/D__Literature_tempfiles_11129msds.pdf
#N/A	Empty Tube																Empty Tube	#REF!
#N/A	Empty Tube																Empty Tube	#REF!
T02-E14	1228	Nocodazole	10mM DMSO solution														1228	#REF!	http://www.tocris.com/literature/D__Literature_tempfiles_11131coa.pdf	http://www.tocris.com/literature/D__Literature_tempfiles_11131msds.pdf
T02-F14	1229	Actinomycin D	10mM DMSO solution														1229	#REF!	http://www.tocris.com/literature/D__Literature_tempfiles_173837coa.pdf	http://www.tocris.com/literature/D__Literature_tempfiles_173837msds.pdf
T02-E15	1230	Methotrexate	10mM DMSO solution														1230	#REF!	http://www.tocris.com/literature/D__Literature_tempfiles_11135coa.pdf	http://www.tocris.com/literature/D__Literature_tempfiles_11135msds.pdf
T02-F15	1231	Brefeldin A	10mM DMSO solution														1231	#REF!	http://www.tocris.com/literature/D__Literature_tempfiles_166722coa.pdf	http://www.tocris.com/literature/D__Literature_tempfiles_166722msds.pdf
T02-E16	1232	Wortmannin	10mM DMSO solution														1232	#REF!	http://www.tocris.com/literature/D__Literature_tempfiles_154778coa.pdf	http://www.tocris.com/literature/D__Literature_tempfiles_154778msds.pdf
T02-F16	1233	Cytochalasin D	10mM DMSO solution														1233	#REF!	http://www.tocris.com/literature/D__Literature_tempfiles_139673coa.pdf	http://www.tocris.com/literature/D__Literature_tempfiles_139673msds.pdf
T02-E17	1234	A23187, free acid	10mM DMSO solution														1234	#REF!	http://www.tocris.com/literature/D__Literature_tempfiles_101016coa.pdf	http://www.tocris.com/literature/D__Literature_tempfiles_101016msds.pdf
T02-F17	1235	Cyclopiazonic Acid	10mM DMSO solution														1235	#REF!	http://www.tocris.com/literature/D__Literature_tempfiles_129993coa.pdf	http://www.tocris.com/literature/D__Literature_tempfiles_129993msds.pdf
T02-E18	1236	BHQ	10mM DMSO solution														1236	#REF!	http://www.tocris.com/literature/D__Literature_tempfiles_11153coa.pdf	http://www.tocris.com/literature/D__Literature_tempfiles_11153msds.pdf
T02-F18	2398	SNAP 5089	10mM DMSO solution														2398	#REF!	http://www.tocris.com/literature/D__Literature_tempfiles_181219coa.pdf	http://www.tocris.com/literature/D__Literature_tempfiles_181219msds.pdf
#N/A	Empty Tube																Empty Tube	#REF!
#N/A	Empty Tube																Empty Tube	#REF!
T02-G14	1238	CCMQ	10mM DMSO solution														1238	#REF!	http://www.tocris.com/literature/D__Literature_tempfiles_11164coa.pdf	http://www.tocris.com/literature/D__Literature_tempfiles_11164msds.pdf
T02-H14	1242	SB 216641 hydrochloride	10mM DMSO solution														1242	#REF!	http://www.tocris.com/literature/D__Literature_tempfiles_154565coa.pdf	http://www.tocris.com/literature/D__Literature_tempfiles_154565msds.pdf
T02-G15	1243	(+)-PD 128907 hydrochloride	10mM DMSO solution														1243	#REF!	http://www.tocris.com/literature/D__Literature_tempfiles_159265coa.pdf	http://www.tocris.com/literature/D__Literature_tempfiles_159265msds.pdf
T02-H15	1244	KB-R7943 mesylate	10mM DMSO solution														1244	#REF!	http://www.tocris.com/literature/D__Literature_tempfiles_11185coa.pdf	http://www.tocris.com/literature/D__Literature_tempfiles_11185msds.pdf
T02-G16	1248	CGP 55845	10mM DMSO solution														1248	#REF!	http://www.tocris.com/literature/D__Literature_tempfiles_11197coa.pdf	http://www.tocris.com/literature/D__Literature_tempfiles_11197msds.pdf
T02-H16	1249	CY 208-243	10mM DMSO solution														1249	#REF!	http://www.tocris.com/literature/D__Literature_tempfiles_11200coa.pdf	http://www.tocris.com/literature/D__Literature_tempfiles_11200msds.pdf
T02-G17	1250	SDZ 220-581	10mM DMSO solution														1250	#REF!	http://www.tocris.com/literature/D__Literature_tempfiles_174222coa.pdf	http://www.tocris.com/literature/D__Literature_tempfiles_174222msds.pdf
T02-H17	1251	SDZ 220-040	10mM DMSO solution														1251	#REF!	http://www.tocris.com/literature/D__Literature_tempfiles_11205coa.pdf	http://www.tocris.com/literature/D__Literature_tempfiles_11205msds.pdf
T02-G18	1253	(S)-WAY 100135 dihydrochloride	10mM DMSO solution														1253	#REF!	http://www.tocris.com/literature/D__Literature_tempfiles_11211coa.pdf	http://www.tocris.com/literature/D__Literature_tempfiles_11211msds.pdf
T02-H18	2938	SD 169	10mM DMSO solution														2938	#REF!	http://www.tocris.com/literature/D__Literature_tempfiles_187160coa.pdf	http://www.tocris.com/literature/D__Literature_tempfiles_187160msds.pdf
#N/A	Empty Tube																Empty Tube	#REF!
#N/A	Empty Tube																Empty Tube	#REF!
T02-I14	1255	SDZ SER 082 fumarate	10mM DMSO solution														1255	#REF!	http://www.tocris.com/literature/D__Literature_tempfiles_11220coa.pdf	http://www.tocris.com/literature/D__Literature_tempfiles_11220msds.pdf
T02-J14	1256	Vinblastine sulfate	10mM DMSO solution														1256	#REF!	http://www.tocris.com/literature/D__Literature_tempfiles_11223coa.pdf	http://www.tocris.com/literature/D__Literature_tempfiles_11223msds.pdf
T02-I15	1257	Vincristine sulfate	10mM DMSO solution														1257	#REF!	http://www.tocris.com/literature/D__Literature_tempfiles_11225coa.pdf	http://www.tocris.com/literature/D__Literature_tempfiles_11225msds.pdf
T02-J15	1258	1-Deoxynojirimycin	10mM DMSO solution														1258	#REF!	http://www.tocris.com/literature/D__Literature_tempfiles_34539coa.pdf	http://www.tocris.com/literature/D__Literature_tempfiles_34539msds.pdf
T02-I16	1259	1-Deoxymannojirimycin hydrochloride	10mM DMSO solution														1259	#REF!	http://www.tocris.com/literature/D__Literature_tempfiles_77846coa.pdf	http://www.tocris.com/literature/D__Literature_tempfiles_77846msds.pdf
T02-J16	1260	Ivermectin	10mM DMSO solution														1260	#REF!	http://www.tocris.com/literature/D__Literature_tempfiles_11233coa.pdf	http://www.tocris.com/literature/D__Literature_tempfiles_11233msds.pdf
T02-I17	1262	SR 95531 hydrobromide	10mM DMSO solution														1262	#REF!	http://www.tocris.com/literature/D__Literature_tempfiles_155012coa.pdf	http://www.tocris.com/literature/D__Literature_tempfiles_155012msds.pdf
T02-J17	1263	GR 144053 trihydrochloride	10mM DMSO solution														1263	#REF!	http://www.tocris.com/literature/D__Literature_tempfiles_45329coa.pdf	http://www.tocris.com/literature/D__Literature_tempfiles_45329msds.pdf
T02-I18	1264	SB 202190	10mM DMSO solution														1264	#REF!	http://www.tocris.com/literature/D__Literature_tempfiles_11244coa.pdf	http://www.tocris.com/literature/D__Literature_tempfiles_11244msds.pdf
T02-J18	1267	Pifithrin- α hydrobromide	10mM DMSO solution														1267	#REF!	http://www.tocris.com/literature/D__Literature_tempfiles_11250coa.pdf	http://www.tocris.com/literature/D__Literature_tempfiles_11250msds.pdf
#N/A	Empty Tube																Empty Tube	#REF!
#N/A	Empty Tube																Empty Tube	#REF!
T02-K14	2624	Decitabine	10mM DMSO solution														2624	#REF!	http://www.tocris.com/literature/D__Literature_tempfiles_180109coa.pdf	http://www.tocris.com/literature/D__Literature_tempfiles_180109msds.pdf
T02-L14	1274	GR 159897	10mM DMSO solution														1274	#REF!	http://www.tocris.com/literature/D__Literature_tempfiles_165657coa.pdf	http://www.tocris.com/literature/D__Literature_tempfiles_165657msds.pdf
T02-K15	1282	GNTI dihydrochloride	10mM DMSO solution														1282	#REF!	http://www.tocris.com/literature/D__Literature_tempfiles_146889coa.pdf	http://www.tocris.com/literature/D__Literature_tempfiles_146889msds.pdf
T02-L15	1284	Olomoucine	10mM DMSO solution														1284	#REF!	http://www.tocris.com/literature/D__Literature_tempfiles_11269coa.pdf	http://www.tocris.com/literature/D__Literature_tempfiles_11269msds.pdf
T02-K16	1290	Anisomycin	10mM DMSO solution														1290	#REF!	http://www.tocris.com/literature/D__Literature_tempfiles_143042coa.pdf	http://www.tocris.com/literature/D__Literature_tempfiles_143042msds.pdf
T02-L16	1295	Loreclezole hydrochloride	10mM DMSO solution														1295	#REF!	http://www.tocris.com/literature/D__Literature_tempfiles_151476coa.pdf	http://www.tocris.com/literature/D__Literature_tempfiles_151476msds.pdf
T02-K17	1296	CI 966 hydrochloride	10mM DMSO solution														1296	#REF!	http://www.tocris.com/literature/D__Literature_tempfiles_11285coa.pdf	http://www.tocris.com/literature/D__Literature_tempfiles_11285msds.pdf
T02-L17	1300	LFM-A13	10mM DMSO solution														1300	#REF!	http://www.tocris.com/literature/D__Literature_tempfiles_11289coa.pdf	http://www.tocris.com/literature/D__Literature_tempfiles_11289msds.pdf
T02-K18	1302	(S)-3,4-DCPG	10mM DMSO solution														1302	#REF!	http://www.tocris.com/literature/D__Literature_tempfiles_134956coa.pdf	http://www.tocris.com/literature/D__Literature_tempfiles_134956msds.pdf
T02-L18	1304	BW-B 70C	10mM DMSO solution														1304	#REF!	http://www.tocris.com/literature/D__Literature_tempfiles_11298coa.pdf	http://www.tocris.com/literature/D__Literature_tempfiles_11298msds.pdf
#N/A	Empty Tube																Empty Tube	#REF!
#N/A	Empty Tube																Empty Tube	#REF!
T02-M14	1305	Monastrol	10mM DMSO solution														1305	#REF!	http://www.tocris.com/literature/D__Literature_tempfiles_11302coa.pdf	http://www.tocris.com/literature/D__Literature_tempfiles_11302msds.pdf
T02-N14	1307	Ciglitazone	10mM DMSO solution														1307	#REF!	http://www.tocris.com/literature/D__Literature_tempfiles_11304coa.pdf	http://www.tocris.com/literature/D__Literature_tempfiles_11304msds.pdf
T02-M15	1309	PPNDS	10mM DMSO solution														1309	#REF!	http://www.tocris.com/literature/D__Literature_tempfiles_11312coa.pdf	http://www.tocris.com/literature/D__Literature_tempfiles_11312msds.pdf
T02-N15	1310	UCL 1684	10mM DMSO solution														1310	#REF!	http://www.tocris.com/literature/D__Literature_tempfiles_107867coa.pdf	http://www.tocris.com/literature/D__Literature_tempfiles_107867msds.pdf
T02-M16	1312	WY 14643	10mM DMSO solution														1312	#REF!	http://www.tocris.com/literature/D__Literature_tempfiles_90299coa.pdf	http://www.tocris.com/literature/D__Literature_tempfiles_90299msds.pdf
T02-N16	1317	CP 94253 hydrochloride	10mM DMSO solution														1317	#REF!	http://www.tocris.com/literature/D__Literature_tempfiles_174059coa.pdf	http://www.tocris.com/literature/D__Literature_tempfiles_174059msds.pdf
T02-M17	1321	ZM 336372	10mM DMSO solution														1321	#REF!	http://www.tocris.com/literature/D__Literature_tempfiles_11330coa.pdf	http://www.tocris.com/literature/D__Literature_tempfiles_11330msds.pdf
T02-N17	1322	GR 113808	10mM DMSO solution														1322	#REF!	http://www.tocris.com/literature/D__Literature_tempfiles_174603coa.pdf	http://www.tocris.com/literature/D__Literature_tempfiles_174603msds.pdf
T02-M18	1323	Butabindide oxalate	10mM DMSO solution														1323	#REF!	http://www.tocris.com/literature/D__Literature_tempfiles_160387coa.pdf	http://www.tocris.com/literature/D__Literature_tempfiles_160387msds.pdf
T02-N18	1324	RX 821002 hydrochloride	10mM DMSO solution														1324	#REF!	http://www.tocris.com/literature/D__Literature_tempfiles_35375coa.pdf	http://www.tocris.com/literature/D__Literature_tempfiles_35375msds.pdf
#N/A	Empty Tube																Empty Tube	#REF!
#N/A	Empty Tube																Empty Tube	#REF!
T02-O14	1325	RS 100329 hydrochloride	10mM DMSO solution														1325	#REF!	http://www.tocris.com/literature/D__Literature_tempfiles_11344coa.pdf	http://www.tocris.com/literature/D__Literature_tempfiles_11344msds.pdf
T02-P14	1326	BADGE	10mM DMSO solution														1326	#REF!	http://www.tocris.com/literature/D__Literature_tempfiles_103287coa.pdf	http://www.tocris.com/literature/D__Literature_tempfiles_103287msds.pdf
T02-O15	1327	L-655,708	10mM DMSO solution														1327	#REF!	http://www.tocris.com/literature/D__Literature_tempfiles_11351coa.pdf	http://www.tocris.com/literature/D__Literature_tempfiles_11351msds.pdf
T02-P15	1328	Flumazenil	10mM DMSO solution														1328	#REF!	http://www.tocris.com/literature/D__Literature_tempfiles_148092coa.pdf	http://www.tocris.com/literature/D__Literature_tempfiles_148092msds.pdf
T02-O16	No tube																1341	#REF!	http://www.tocris.com/literature/D__Literature_tempfiles_11395coa.pdf	http://www.tocris.com/literature/D__Literature_tempfiles_11395msds.pdf
T02-P16	1345	AF-DX 384	10mM DMSO solution														1345	#REF!	http://www.tocris.com/literature/D__Literature_tempfiles_88032coa.pdf	http://www.tocris.com/literature/D__Literature_tempfiles_88032msds.pdf
T02-O17	1347	Nafadotride	10mM DMSO solution														1347	#REF!	http://www.tocris.com/literature/D__Literature_tempfiles_82302coa.pdf	http://www.tocris.com/literature/D__Literature_tempfiles_82302msds.pdf
T02-P17	1348	UB 165 fumarate	10mM DMSO solution														1348	#REF!	http://www.tocris.com/literature/D__Literature_tempfiles_26913coa.pdf	http://www.tocris.com/literature/D__Literature_tempfiles_26913msds.pdf
T02-O18	1349	(R)-(-)-Rolipram	10mM DMSO solution														1349	#REF!	http://www.tocris.com/literature/D__Literature_tempfiles_173110coa.pdf	http://www.tocris.com/literature/D__Literature_tempfiles_173110msds.pdf
T02-P18	1350	(S)-(+)-Rolipram	10mM DMSO solution														1350	#REF!	http://www.tocris.com/literature/D__Literature_tempfiles_11425coa.pdf	http://www.tocris.com/literature/D__Literature_tempfiles_11425msds.pdf
#N/A	Empty Tube																Empty Tube	#REF!
#N/A	Empty Tube																Empty Tube	#REF!
T02-A20	1355	P1075	10mM DMSO solution														1355	#REF!	http://www.tocris.com/literature/D__Literature_tempfiles_11432coa.pdf	http://www.tocris.com/literature/D__Literature_tempfiles_11432msds.pdf
T02-B20	1356	MG 624	10mM DMSO solution														1356	#REF!	http://www.tocris.com/literature/D__Literature_tempfiles_56163coa.pdf	http://www.tocris.com/literature/D__Literature_tempfiles_56163msds.pdf
T02-A21	1357	U 99194 maleate	10mM DMSO solution														1357	#REF!	http://www.tocris.com/literature/D__Literature_tempfiles_151520coa.pdf	http://www.tocris.com/literature/D__Literature_tempfiles_151520msds.pdf
T02-B21	1361	PD 123319 ditrifluoroacetate	10mM DMSO solution														1361	#REF!	http://www.tocris.com/literature/D__Literature_tempfiles_91509coa.pdf	http://www.tocris.com/literature/D__Literature_tempfiles_91509msds.pdf
T02-A22	1363	PD 81723	10mM DMSO solution														1363	#REF!	http://www.tocris.com/literature/D__Literature_tempfiles_169506coa.pdf	http://www.tocris.com/literature/D__Literature_tempfiles_169506msds.pdf
T02-B22	1364	Colchicine	10mM DMSO solution														1364	#REF!	http://www.tocris.com/literature/D__Literature_tempfiles_11452coa.pdf	http://www.tocris.com/literature/D__Literature_tempfiles_11452msds.pdf
T02-A23	1367	ZM 39923 hydrochloride	10mM DMSO solution														1367	#REF!	http://www.tocris.com/literature/D__Literature_tempfiles_11458coa.pdf	http://www.tocris.com/literature/D__Literature_tempfiles_11458msds.pdf
T02-B23	1371	SB 200646 hydrochloride	10mM DMSO solution														1371	#REF!	http://www.tocris.com/literature/D__Literature_tempfiles_11469coa.pdf	http://www.tocris.com/literature/D__Literature_tempfiles_11469msds.pdf
T02-A24	1375	SB 228357	10mM DMSO solution														1375	#REF!	http://www.tocris.com/literature/D__Literature_tempfiles_90478coa.pdf	http://www.tocris.com/literature/D__Literature_tempfiles_90478msds.pdf
T02-B24	1376	SB 218795	10mM DMSO solution														1376	#REF!	http://www.tocris.com/literature/D__Literature_tempfiles_11480coa.pdf	http://www.tocris.com/literature/D__Literature_tempfiles_11480msds.pdf
#N/A	Empty Tube																Empty Tube	#REF!
#N/A	Empty Tube																Empty Tube	#REF!
T02-C20	1377	Cromakalim	10mM DMSO solution														1377	#REF!	http://www.tocris.com/literature/D__Literature_tempfiles_11483coa.pdf	http://www.tocris.com/literature/D__Literature_tempfiles_11483msds.pdf
T02-D20	1378	Levcromakalim	10mM DMSO solution														1378	#REF!	http://www.tocris.com/literature/D__Literature_tempfiles_11486coa.pdf	http://www.tocris.com/literature/D__Literature_tempfiles_11486msds.pdf
T02-C21	1379	SB 221284	10mM DMSO solution														1379	#REF!	http://www.tocris.com/literature/D__Literature_tempfiles_82070coa.pdf	http://www.tocris.com/literature/D__Literature_tempfiles_82070msds.pdf
T02-D21	1380	PMPA (NAALADase inhibitor)	10mM DMSO solution														1380	#REF!	http://www.tocris.com/literature/D__Literature_tempfiles_169012coa.pdf	http://www.tocris.com/literature/D__Literature_tempfiles_169012msds.pdf
T02-C22	1381	GW 5074	10mM DMSO solution														1381	#REF!	http://www.tocris.com/literature/D__Literature_tempfiles_11493coa.pdf	http://www.tocris.com/literature/D__Literature_tempfiles_11493msds.pdf
T02-D22	1382	L-152,804	10mM DMSO solution														1382	#REF!	http://www.tocris.com/literature/D__Literature_tempfiles_25258coa.pdf	http://www.tocris.com/literature/D__Literature_tempfiles_25258msds.pdf
T02-C23	1383	BML-190	10mM DMSO solution														1383	#REF!	http://www.tocris.com/literature/D__Literature_tempfiles_26911coa.pdf	http://www.tocris.com/literature/D__Literature_tempfiles_26911msds.pdf
T02-D23	1385	MRS 1334	10mM DMSO solution														1385	#REF!	http://www.tocris.com/literature/D__Literature_tempfiles_78029coa.pdf	http://www.tocris.com/literature/D__Literature_tempfiles_78029msds.pdf
T02-C24	1390	(-)-Cytisine	10mM DMSO solution														1390	#REF!	http://www.tocris.com/literature/D__Literature_tempfiles_11500coa.pdf	http://www.tocris.com/literature/D__Literature_tempfiles_11500msds.pdf
T02-D24	1391	NF 449	10mM DMSO solution														1391	#REF!	http://www.tocris.com/literature/D__Literature_tempfiles_153566coa.pdf	http://www.tocris.com/literature/D__Literature_tempfiles_153566msds.pdf
#N/A	Empty Tube																Empty Tube	#REF!
#N/A	Empty Tube																Empty Tube	#REF!
T02-E20	1393	SB 222200	10mM DMSO solution														1393	#REF!	http://www.tocris.com/literature/D__Literature_tempfiles_11506coa.pdf	http://www.tocris.com/literature/D__Literature_tempfiles_11506msds.pdf
T02-F20	1394	(RS)-3,4-DCPG	10mM DMSO solution														1394	#REF!	http://www.tocris.com/literature/D__Literature_tempfiles_55343coa.pdf	http://www.tocris.com/literature/D__Literature_tempfiles_55343msds.pdf
T02-E21	1395	(R)-3,4-DCPG	10mM DMSO solution														1395	#REF!	http://www.tocris.com/literature/D__Literature_tempfiles_57401coa.pdf	http://www.tocris.com/literature/D__Literature_tempfiles_57401msds.pdf
T02-F21	1396	Fenretinide	10mM DMSO solution														1396	#REF!	http://www.tocris.com/literature/D__Literature_tempfiles_174971coa.pdf	http://www.tocris.com/literature/D__Literature_tempfiles_174971msds.pdf
T02-E22	1397	PP 1	10mM DMSO solution														1397	#REF!	http://www.tocris.com/literature/D__Literature_tempfiles_11513coa.pdf	http://www.tocris.com/literature/D__Literature_tempfiles_11513msds.pdf
T02-F22	1398	Kenpaullone	10mM DMSO solution														1398	#REF!	http://www.tocris.com/literature/D__Literature_tempfiles_34499coa.pdf	http://www.tocris.com/literature/D__Literature_tempfiles_34499msds.pdf
T02-E23	1399	CP 339818 hydrochloride	10mM DMSO solution														1399	#REF!	http://www.tocris.com/literature/D__Literature_tempfiles_11517coa.pdf	http://www.tocris.com/literature/D__Literature_tempfiles_11517msds.pdf
T02-F23	1400	SCH 202676 hydrobromide	10mM DMSO solution														1400	#REF!	http://www.tocris.com/literature/D__Literature_tempfiles_25362coa.pdf	http://www.tocris.com/literature/D__Literature_tempfiles_25362msds.pdf
T02-E24	1401	NU 1025	10mM DMSO solution														1401	#REF!	http://www.tocris.com/literature/D__Literature_tempfiles_82185coa.pdf	http://www.tocris.com/literature/D__Literature_tempfiles_82185msds.pdf
T02-F24	1402	SB 203580 hydrochloride	10mM DMSO solution														1402	#REF!	http://www.tocris.com/literature/D__Literature_tempfiles_205386coa.pdf	http://www.tocris.com/literature/D__Literature_tempfiles_205386msds.pdf
#N/A	Empty Tube																Empty Tube	#REF!
#N/A	Empty Tube																Empty Tube	#REF!
T02-G20	1403	FPL 64176	10mM DMSO solution														1403	#REF!	http://www.tocris.com/literature/D__Literature_tempfiles_89237coa.pdf	http://www.tocris.com/literature/D__Literature_tempfiles_89237msds.pdf
T02-H20	1405	(-)-Terreic acid	10mM DMSO solution														1405	#REF!	http://www.tocris.com/literature/D__Literature_tempfiles_53488coa.pdf	http://www.tocris.com/literature/D__Literature_tempfiles_53488msds.pdf
T02-G21	1407	PP 2	10mM DMSO solution														1407	#REF!	http://www.tocris.com/literature/D__Literature_tempfiles_11522coa.pdf	http://www.tocris.com/literature/D__Literature_tempfiles_11522msds.pdf
T02-H21	2977	GW 843682X	10mM DMSO solution														2977	#REF!	http://www.tocris.com/literature/D__Literature_tempfiles_216001coa.pdf	http://www.tocris.com/literature/D__Literature_tempfiles_216001msds.pdf
T02-G22	1410	SDM25N hydrochloride	10mM DMSO solution														1410	#REF!	http://www.tocris.com/literature/D__Literature_tempfiles_22676coa.pdf	http://www.tocris.com/literature/D__Literature_tempfiles_22676msds.pdf
T02-H22	1412	Chromanol 293B	10mM DMSO solution														1412	#REF!	http://www.tocris.com/literature/D__Literature_tempfiles_23296coa.pdf	http://www.tocris.com/literature/D__Literature_tempfiles_23296msds.pdf
T02-G23	1413	NAS-181	10mM DMSO solution														1413	#REF!	http://www.tocris.com/literature/D__Literature_tempfiles_84708coa.pdf	http://www.tocris.com/literature/D__Literature_tempfiles_84708msds.pdf
T02-H23	1414	Scopolamine hydrobromide	10mM DMSO solution														1414	#REF!	http://www.tocris.com/literature/D__Literature_tempfiles_149621coa.pdf	http://www.tocris.com/literature/D__Literature_tempfiles_149621msds.pdf
T02-G24	1415	1400W dihydrochloride	10mM DMSO solution														1415	#REF!	http://www.tocris.com/literature/D__Literature_tempfiles_121905coa.pdf	http://www.tocris.com/literature/D__Literature_tempfiles_121905msds.pdf
T02-H24	1416	Homoharringtonine	10mM DMSO solution														1416	#REF!	http://www.tocris.com/literature/D__Literature_tempfiles_11533coa.pdf	http://www.tocris.com/literature/D__Literature_tempfiles_11533msds.pdf
#N/A	Empty Tube																Empty Tube	#REF!
#N/A	Empty Tube																Empty Tube	#REF!
T02-I20	1417	Daidzein	10mM DMSO solution														1417	#REF!	http://www.tocris.com/literature/D__Literature_tempfiles_26505coa.pdf	http://www.tocris.com/literature/D__Literature_tempfiles_26505msds.pdf
T02-J20	1418	Resveratrol	10mM DMSO solution														1418	#REF!	http://www.tocris.com/literature/D__Literature_tempfiles_172845coa.pdf	http://www.tocris.com/literature/D__Literature_tempfiles_172845msds.pdf
T02-I21	1419	Naloxone benzoylhydrazone	10mM DMSO solution														1419	#REF!	http://www.tocris.com/literature/D__Literature_tempfiles_147234coa.pdf	http://www.tocris.com/literature/D__Literature_tempfiles_147234msds.pdf
T02-J21	1422	DCEBIO	10mM DMSO solution														1422	#REF!	http://www.tocris.com/literature/D__Literature_tempfiles_18059coa.pdf	http://www.tocris.com/literature/D__Literature_tempfiles_18059msds.pdf
T02-I22	1425	(S)-(+)-Dimethindene maleate	10mM DMSO solution														1425	#REF!	http://www.tocris.com/literature/D__Literature_tempfiles_43589coa.pdf	http://www.tocris.com/literature/D__Literature_tempfiles_43589msds.pdf
T02-J22	1426	PPT	10mM DMSO solution														1426	#REF!	http://www.tocris.com/literature/D__Literature_tempfiles_156121coa.pdf	http://www.tocris.com/literature/D__Literature_tempfiles_156121msds.pdf
T02-I23	1427	Citalopram hydrobromide	10mM DMSO solution														1427	#REF!	http://www.tocris.com/literature/D__Literature_tempfiles_11549coa.pdf	http://www.tocris.com/literature/D__Literature_tempfiles_11549msds.pdf
T02-J23	1430	DuP 697	10mM DMSO solution														1430	#REF!	http://www.tocris.com/literature/D__Literature_tempfiles_40546coa.pdf	http://www.tocris.com/literature/D__Literature_tempfiles_40546msds.pdf
T02-I24	1437	D609	10mM DMSO solution														1437	#REF!	http://www.tocris.com/literature/D__Literature_tempfiles_84237coa.pdf	http://www.tocris.com/literature/D__Literature_tempfiles_84237msds.pdf
T02-J24	1440	BMY 14802 hydrochloride	10mM DMSO solution														1440	#REF!	http://www.tocris.com/literature/D__Literature_tempfiles_63830coa.pdf	http://www.tocris.com/literature/D__Literature_tempfiles_63830msds.pdf
#N/A	Empty Tube																Empty Tube	#REF!
#N/A	Empty Tube																Empty Tube	#REF!
T02-K20	1441	BMS 182874 hydrochloride	10mM DMSO solution														1441	#REF!	http://www.tocris.com/literature/D__Literature_tempfiles_11559coa.pdf	http://www.tocris.com/literature/D__Literature_tempfiles_11559msds.pdf
T02-L20	1442	BMY 45778	10mM DMSO solution														1442	#REF!	http://www.tocris.com/literature/D__Literature_tempfiles_83128coa.pdf	http://www.tocris.com/literature/D__Literature_tempfiles_83128msds.pdf
T02-K21	1447	SKF 81297 hydrobromide	10mM DMSO solution														1447	#REF!	http://www.tocris.com/literature/D__Literature_tempfiles_87661coa.pdf	http://www.tocris.com/literature/D__Literature_tempfiles_87661msds.pdf
T02-L21	1448	Formoterol hemifumarate	10mM DMSO solution														1448	#REF!	http://www.tocris.com/literature/D__Literature_tempfiles_11565coa.pdf	http://www.tocris.com/literature/D__Literature_tempfiles_11565msds.pdf
T02-K22	1453	Clemastine fumarate	10mM DMSO solution														1453	#REF!	http://www.tocris.com/literature/D__Literature_tempfiles_11572coa.pdf	http://www.tocris.com/literature/D__Literature_tempfiles_11572msds.pdf
T02-L22	1454	GYKI 52466 hydrochloride	10mM DMSO solution														1454	#REF!	http://www.tocris.com/literature/D__Literature_tempfiles_117765coa.pdf	http://www.tocris.com/literature/D__Literature_tempfiles_117765msds.pdf
T02-K23	1459	SU 4312	10mM DMSO solution														1459	#REF!	http://www.tocris.com/literature/D__Literature_tempfiles_11584coa.pdf	http://www.tocris.com/literature/D__Literature_tempfiles_11584msds.pdf
T02-L23	1460	PACOCF3	10mM DMSO solution														1460	#REF!	http://www.tocris.com/literature/D__Literature_tempfiles_11587coa.pdf	http://www.tocris.com/literature/D__Literature_tempfiles_11587msds.pdf
T02-K24	1461	Linomide	10mM DMSO solution														1461	#REF!	http://www.tocris.com/literature/D__Literature_tempfiles_27436coa.pdf	http://www.tocris.com/literature/D__Literature_tempfiles_27436msds.pdf
T02-L24	1467	Daunorubicin hydrochloride	10mM DMSO solution														1467	#REF!	http://www.tocris.com/literature/D__Literature_tempfiles_11594coa.pdf	http://www.tocris.com/literature/D__Literature_tempfiles_11594msds.pdf
#N/A	Empty Tube																Empty Tube	#REF!
#N/A	Empty Tube																Empty Tube	#REF!
T02-M20	1470	Flecainide acetate	10mM DMSO solution														1470	#REF!	http://www.tocris.com/literature/D__Literature_tempfiles_23294coa.pdf	http://www.tocris.com/literature/D__Literature_tempfiles_23294msds.pdf
T02-N20	1471	Etomidate	10mM DMSO solution														1471	#REF!	http://www.tocris.com/literature/D__Literature_tempfiles_11599coa.pdf	http://www.tocris.com/literature/D__Literature_tempfiles_11599msds.pdf
T02-M21	1472	Suramin hexasodium salt	10mM DMSO solution														1472	#REF!	http://www.tocris.com/literature/D__Literature_tempfiles_174417coa.pdf	http://www.tocris.com/literature/D__Literature_tempfiles_174417msds.pdf
T02-N21	1475	(-)-[3R,4S]-Chromanol 293B	10mM DMSO solution														1475	#REF!	http://www.tocris.com/literature/D__Literature_tempfiles_26907coa.pdf	http://www.tocris.com/literature/D__Literature_tempfiles_26907msds.pdf
T02-M22	1477	GR 127935 hydrochloride	10mM DMSO solution														1477	#REF!	http://www.tocris.com/literature/D__Literature_tempfiles_171696coa.pdf	http://www.tocris.com/literature/D__Literature_tempfiles_171696msds.pdf
T02-N22	1479	Mifepristone	10mM DMSO solution														1479	#REF!	http://www.tocris.com/literature/D__Literature_tempfiles_36653coa.pdf	http://www.tocris.com/literature/D__Literature_tempfiles_36653msds.pdf
T02-M23	1480	FIT	10mM DMSO solution														1480	#REF!	http://www.tocris.com/literature/D__Literature_tempfiles_28574coa.pdf	http://www.tocris.com/literature/D__Literature_tempfiles_28574msds.pdf
T02-N23	1483	GR 89696 fumarate	10mM DMSO solution														1483	#REF!	http://www.tocris.com/literature/D__Literature_tempfiles_54808coa.pdf	http://www.tocris.com/literature/D__Literature_tempfiles_54808msds.pdf
T02-M24	1484	Oleylethanolamide	10mM DMSO solution														1484	#REF!	http://www.tocris.com/literature/D__Literature_tempfiles_105979coa.pdf	http://www.tocris.com/literature/D__Literature_tempfiles_105979msds.pdf
T02-N24	1493	CGP 78608	10mM DMSO solution														1493	#REF!	http://www.tocris.com/literature/D__Literature_tempfiles_83591coa.pdf	http://www.tocris.com/literature/D__Literature_tempfiles_83591msds.pdf
#N/A	Empty Tube																Empty Tube	#REF!
#N/A	Empty Tube																Empty Tube	#REF!
T02-O20	1494	DPN	10mM DMSO solution														1494	#REF!	http://www.tocris.com/literature/D__Literature_tempfiles_156584coa.pdf	http://www.tocris.com/literature/D__Literature_tempfiles_156584msds.pdf
T02-P20	1496	SP 600125	10mM DMSO solution														1496	#REF!	http://www.tocris.com/literature/D__Literature_tempfiles_105038coa.pdf	http://www.tocris.com/literature/D__Literature_tempfiles_105038msds.pdf
T02-O21	1497	Rimcazole dihydrochloride	10mM DMSO solution														1497	#REF!	http://www.tocris.com/literature/D__Literature_tempfiles_60964coa.pdf	http://www.tocris.com/literature/D__Literature_tempfiles_60964msds.pdf
T02-P21	No tube																1503	#REF!	http://www.tocris.com/literature/D__Literature_tempfiles_41963coa.pdf	http://www.tocris.com/literature/D__Literature_tempfiles_41963msds.pdf
T02-O22	1504	Milrinone	10mM DMSO solution														1504	#REF!	http://www.tocris.com/literature/D__Literature_tempfiles_44359coa.pdf	http://www.tocris.com/literature/D__Literature_tempfiles_44359msds.pdf
T02-P22	1505	Mycophenolic acid	10mM DMSO solution														1505	#REF!	http://www.tocris.com/literature/D__Literature_tempfiles_37170coa.pdf	http://www.tocris.com/literature/D__Literature_tempfiles_37170msds.pdf
T02-O23	1506	Terazosin hydrochloride	10mM DMSO solution														1506	#REF!	http://www.tocris.com/literature/D__Literature_tempfiles_47793coa.pdf	http://www.tocris.com/literature/D__Literature_tempfiles_47793msds.pdf
T02-P23	1507	FR 122047 hydrochloride	10mM DMSO solution														1507	#REF!	http://www.tocris.com/literature/D__Literature_tempfiles_60092coa.pdf	http://www.tocris.com/literature/D__Literature_tempfiles_60092msds.pdf
T02-O24	1508	GW 9662	10mM DMSO solution														1508	#REF!	http://www.tocris.com/literature/D__Literature_tempfiles_39408coa.pdf	http://www.tocris.com/literature/D__Literature_tempfiles_39408msds.pdf
T02-P24	1509	TMS	10mM DMSO solution														1509	#REF!	http://www.tocris.com/literature/D__Literature_tempfiles_39560coa.pdf	http://www.tocris.com/literature/D__Literature_tempfiles_39560msds.pdf
#N/A	Empty Tube																Empty Tube	#REF!
#N/A	Empty Tube																Empty Tube	#REF!
T03-A02	1510	Ozagrel hydrochloride	10mM DMSO solution														1510	#REF!	http://www.tocris.com/literature/D__Literature_tempfiles_55426coa.pdf	http://www.tocris.com/literature/D__Literature_tempfiles_55426msds.pdf
T03-B02	1511	SR 59230A hydrochloride	10mM DMSO solution														1511	#REF!	http://www.tocris.com/literature/D__Literature_tempfiles_136019coa.pdf	http://www.tocris.com/literature/D__Literature_tempfiles_136019msds.pdf
T03-A03	1512	SB 205384	10mM DMSO solution														1512	#REF!	http://www.tocris.com/literature/D__Literature_tempfiles_60117coa.pdf	http://www.tocris.com/literature/D__Literature_tempfiles_60117msds.pdf
T03-B03	1513	CGP 7930	10mM DMSO solution														1513	#REF!	http://www.tocris.com/literature/D__Literature_tempfiles_163837coa.pdf	http://www.tocris.com/literature/D__Literature_tempfiles_163837msds.pdf
T03-A04	1514	CGP 13501	10mM DMSO solution														1514	#REF!	http://www.tocris.com/literature/D__Literature_tempfiles_37250coa.pdf	http://www.tocris.com/literature/D__Literature_tempfiles_37250msds.pdf
T03-B04	1516	SDZ 21009	10mM DMSO solution														1516	#REF!	http://www.tocris.com/literature/D__Literature_tempfiles_114607coa.pdf	http://www.tocris.com/literature/D__Literature_tempfiles_114607msds.pdf
T03-A05	1518	5-Iodo-A-85380 dihydrochloride	10mM DMSO solution														1518	#REF!	http://www.tocris.com/literature/D__Literature_tempfiles_60525coa.pdf	http://www.tocris.com/literature/D__Literature_tempfiles_60525msds.pdf
T03-B05	1524	LY 288513	10mM DMSO solution														1524	#REF!	http://www.tocris.com/literature/D__Literature_tempfiles_176880coa.pdf	http://www.tocris.com/literature/D__Literature_tempfiles_176880msds.pdf
T03-A06	1526	Mevastatin	10mM DMSO solution														1526	#REF!	http://www.tocris.com/literature/D__Literature_tempfiles_44934coa.pdf	http://www.tocris.com/literature/D__Literature_tempfiles_44934msds.pdf
T03-B06	1529	SNC-162	10mM DMSO solution														1529	#REF!	http://www.tocris.com/literature/D__Literature_tempfiles_53715coa.pdf	http://www.tocris.com/literature/D__Literature_tempfiles_53715msds.pdf
#N/A	Empty Tube																Empty Tube	#REF!
#N/A	Empty Tube																Empty Tube	#REF!
T03-C02	1530	Lovastatin	10mM DMSO solution														1530	#REF!	http://www.tocris.com/literature/D__Literature_tempfiles_54340coa.pdf	http://www.tocris.com/literature/D__Literature_tempfiles_54340msds.pdf
T03-D02	1531	Icilin	10mM DMSO solution														1531	#REF!	http://www.tocris.com/literature/D__Literature_tempfiles_140100coa.pdf	http://www.tocris.com/literature/D__Literature_tempfiles_140100msds.pdf
T03-C03	1540	DCPIB	10mM DMSO solution														1540	#REF!	http://www.tocris.com/literature/D__Literature_tempfiles_135354coa.pdf	http://www.tocris.com/literature/D__Literature_tempfiles_135354msds.pdf
T03-D03	1541	HA14-1	10mM DMSO solution														1541	#REF!	http://www.tocris.com/literature/D__Literature_tempfiles_56967coa.pdf	http://www.tocris.com/literature/D__Literature_tempfiles_56967msds.pdf
T03-C04	1542	Splitomicin	10mM DMSO solution														1542	#REF!	http://www.tocris.com/literature/D__Literature_tempfiles_53140coa.pdf	http://www.tocris.com/literature/D__Literature_tempfiles_53140msds.pdf
T03-D04	1544	(±)-Bay K 8644	10mM DMSO solution														1544	#REF!	http://www.tocris.com/literature/D__Literature_tempfiles_72539coa.pdf	http://www.tocris.com/literature/D__Literature_tempfiles_72539msds.pdf
T03-C05	1545	(R)-(+)-Bay K 8644	10mM DMSO solution														1545	#REF!	http://www.tocris.com/literature/D__Literature_tempfiles_68804coa.pdf	http://www.tocris.com/literature/D__Literature_tempfiles_68804msds.pdf
T03-D05	1546	(S)-(-)-Bay K 8644	10mM DMSO solution														1546	#REF!	http://www.tocris.com/literature/D__Literature_tempfiles_178971coa.pdf	http://www.tocris.com/literature/D__Literature_tempfiles_178971msds.pdf
T03-C06	1547	NSC 95397	10mM DMSO solution														1547	#REF!	http://www.tocris.com/literature/D__Literature_tempfiles_52489coa.pdf	http://www.tocris.com/literature/D__Literature_tempfiles_52489msds.pdf
T03-D06	1548	Cantharidin	10mM DMSO solution														1548	#REF!	http://www.tocris.com/literature/D__Literature_tempfiles_61894coa.pdf	http://www.tocris.com/literature/D__Literature_tempfiles_61894msds.pdf
#N/A	Empty Tube																Empty Tube	#REF!
#N/A	Empty Tube																Empty Tube	#REF!
T03-E02	1549	CD 437	10mM DMSO solution														1549	#REF!	http://www.tocris.com/literature/D__Literature_tempfiles_150850coa.pdf	http://www.tocris.com/literature/D__Literature_tempfiles_150850msds.pdf
T03-F02	1550	SC 560	10mM DMSO solution														1550	#REF!	http://www.tocris.com/literature/D__Literature_tempfiles_162714coa.pdf	http://www.tocris.com/literature/D__Literature_tempfiles_162714msds.pdf
T03-E03	1551	STO-609 acetate	10mM DMSO solution														1551	#REF!	http://www.tocris.com/literature/D__Literature_tempfiles_152624coa.pdf	http://www.tocris.com/literature/D__Literature_tempfiles_152624msds.pdf
T03-F03	1554	Piceatannol	10mM DMSO solution														1554	#REF!	http://www.tocris.com/literature/D__Literature_tempfiles_93248coa.pdf	http://www.tocris.com/literature/D__Literature_tempfiles_93248msds.pdf
T03-E04	1555	AG 825	10mM DMSO solution														1555	#REF!	http://www.tocris.com/literature/D__Literature_tempfiles_60371coa.pdf	http://www.tocris.com/literature/D__Literature_tempfiles_60371msds.pdf
T03-F04	1558	Tracazolate hydrochloride	10mM DMSO solution														1558	#REF!	http://www.tocris.com/literature/D__Literature_tempfiles_54764coa.pdf	http://www.tocris.com/literature/D__Literature_tempfiles_54764msds.pdf
T03-E05	1561	(S)-SNAP 5114	10mM DMSO solution														1561	#REF!	http://www.tocris.com/literature/D__Literature_tempfiles_71490coa.pdf	http://www.tocris.com/literature/D__Literature_tempfiles_71490msds.pdf
T03-F05	1579	HEMADO	10mM DMSO solution														1579	#REF!	http://www.tocris.com/literature/D__Literature_tempfiles_68003coa.pdf	http://www.tocris.com/literature/D__Literature_tempfiles_68003msds.pdf
T03-E06	1580	Purvalanol A	10mM DMSO solution														1580	#REF!	http://www.tocris.com/literature/D__Literature_tempfiles_227057coa.pdf	http://www.tocris.com/literature/D__Literature_tempfiles_227057msds.pdf
T03-F06	1581	Purvalanol B	10mM DMSO solution														1581	#REF!	http://www.tocris.com/literature/D__Literature_tempfiles_120118coa.pdf	http://www.tocris.com/literature/D__Literature_tempfiles_120118msds.pdf
#N/A	Empty Tube																Empty Tube	#REF!
#N/A	Empty Tube																Empty Tube	#REF!
T03-G02	2681	17-PA	10mM DMSO solution														2681	#REF!	http://www.tocris.com/literature/D__Literature_tempfiles_181442coa.pdf	http://www.tocris.com/literature/D__Literature_tempfiles_181442msds.pdf
T03-H02	1586	SKF 83566 hydrobromide	10mM DMSO solution														1586	#REF!	http://www.tocris.com/literature/D__Literature_tempfiles_169503coa.pdf	http://www.tocris.com/literature/D__Literature_tempfiles_169503msds.pdf
T03-G03	1588	Indatraline hydrochloride	10mM DMSO solution														1588	#REF!	http://www.tocris.com/literature/D__Literature_tempfiles_76782coa.pdf	http://www.tocris.com/literature/D__Literature_tempfiles_76782msds.pdf
T03-H03	1591	NBI 27914 hydrochloride	10mM DMSO solution														1591	#REF!	http://www.tocris.com/literature/D__Literature_tempfiles_58539coa.pdf	http://www.tocris.com/literature/D__Literature_tempfiles_58539msds.pdf
T03-G04	1592	SCH 79797 dihydrochloride	10mM DMSO solution														1592	#REF!	http://www.tocris.com/literature/D__Literature_tempfiles_75962coa.pdf	http://www.tocris.com/literature/D__Literature_tempfiles_75962msds.pdf
T03-H04	1594	Ro 25-6981 maleate	10mM DMSO solution														1594	#REF!	http://www.tocris.com/literature/D__Literature_tempfiles_128635coa.pdf	http://www.tocris.com/literature/D__Literature_tempfiles_128635msds.pdf
T03-G05	1610	Rottlerin	10mM DMSO solution														1610	#REF!	http://www.tocris.com/literature/D__Literature_tempfiles_115680coa.pdf	http://www.tocris.com/literature/D__Literature_tempfiles_115680msds.pdf
T03-H05	1611	Lamotrigine	10mM DMSO solution														1611	#REF!	http://www.tocris.com/literature/D__Literature_tempfiles_57304coa.pdf	http://www.tocris.com/literature/D__Literature_tempfiles_57304msds.pdf
T03-G06	1612	SB 269970 hydrochloride	10mM DMSO solution														1612	#REF!	http://www.tocris.com/literature/D__Literature_tempfiles_173795coa.pdf	http://www.tocris.com/literature/D__Literature_tempfiles_173795msds.pdf
T03-H06	1614	SB 431542	10mM DMSO solution														1614	#REF!	http://www.tocris.com/literature/D__Literature_tempfiles_156897coa.pdf	http://www.tocris.com/literature/D__Literature_tempfiles_156897msds.pdf
#N/A	Empty Tube																Empty Tube	#REF!
#N/A	Empty Tube																Empty Tube	#REF!
T03-I02	1615	SB 366791	10mM DMSO solution														1615	#REF!	http://www.tocris.com/literature/D__Literature_tempfiles_57908coa.pdf	http://www.tocris.com/literature/D__Literature_tempfiles_57908msds.pdf
T03-J02	1616	SB 216763	10mM DMSO solution														1616	#REF!	http://www.tocris.com/literature/D__Literature_tempfiles_187660coa.pdf	http://www.tocris.com/literature/D__Literature_tempfiles_187660msds.pdf
T03-I03	1617	SB 415286	10mM DMSO solution														1617	#REF!	http://www.tocris.com/literature/D__Literature_tempfiles_222969coa.pdf	http://www.tocris.com/literature/D__Literature_tempfiles_222969msds.pdf
T03-J03	1620	Alprostadil	10mM DMSO solution														1620	#REF!	http://www.tocris.com/literature/D__Literature_tempfiles_56950coa.pdf	http://www.tocris.com/literature/D__Literature_tempfiles_56950msds.pdf
T03-I04	1621	Streptozocin	10mM DMSO solution														1621	#REF!	http://www.tocris.com/literature/D__Literature_tempfiles_59891coa.pdf	http://www.tocris.com/literature/D__Literature_tempfiles_59891msds.pdf
T03-J04	1622	Remacemide hydrochloride	10mM DMSO solution														1622	#REF!	http://www.tocris.com/literature/D__Literature_tempfiles_63162coa.pdf	http://www.tocris.com/literature/D__Literature_tempfiles_63162msds.pdf
T03-I05	1625	DFB	10mM DMSO solution														1625	#REF!	http://www.tocris.com/literature/D__Literature_tempfiles_64067coa.pdf	http://www.tocris.com/literature/D__Literature_tempfiles_64067msds.pdf
T03-J05	1634	Y 29794 oxalate	10mM DMSO solution														1634	#REF!	http://www.tocris.com/literature/D__Literature_tempfiles_86312coa.pdf	http://www.tocris.com/literature/D__Literature_tempfiles_86312msds.pdf
T03-I06	1636	IEM 1460	10mM DMSO solution														1636	#REF!	http://www.tocris.com/literature/D__Literature_tempfiles_84500coa.pdf	http://www.tocris.com/literature/D__Literature_tempfiles_84500msds.pdf
T03-J06	1638	U 18666A	10mM DMSO solution														1638	#REF!	http://www.tocris.com/literature/D__Literature_tempfiles_71479coa.pdf	http://www.tocris.com/literature/D__Literature_tempfiles_71479msds.pdf
#N/A	Empty Tube																Empty Tube	#REF!
#N/A	Empty Tube																Empty Tube	#REF!
T03-K02	1639	AY 9944	10mM DMSO solution														1639	#REF!	http://www.tocris.com/literature/D__Literature_tempfiles_71181coa.pdf	http://www.tocris.com/literature/D__Literature_tempfiles_71181msds.pdf
T03-L02	1641	OLDA	10mM DMSO solution														1641	#REF!	http://www.tocris.com/literature/D__Literature_tempfiles_62493coa.pdf	http://www.tocris.com/literature/D__Literature_tempfiles_62493msds.pdf
T03-K03	1643	D-64131	10mM DMSO solution														1643	#REF!	http://www.tocris.com/literature/D__Literature_tempfiles_70240coa.pdf	http://www.tocris.com/literature/D__Literature_tempfiles_70240msds.pdf
T03-L03	1646	Lonidamine	10mM DMSO solution														1646	#REF!	http://www.tocris.com/literature/D__Literature_tempfiles_75480coa.pdf	http://www.tocris.com/literature/D__Literature_tempfiles_75480msds.pdf
T03-K04	1655	O-2050	10mM DMSO solution														1655	#REF!	http://www.tocris.com/literature/D__Literature_tempfiles_149373coa.pdf	http://www.tocris.com/literature/D__Literature_tempfiles_149373msds.pdf
T03-L04	1657	Ginkgolide B	10mM DMSO solution														1657	#REF!	http://www.tocris.com/literature/D__Literature_tempfiles_70334coa.pdf	http://www.tocris.com/literature/D__Literature_tempfiles_70334msds.pdf
T03-K05	1658	GR 125487 sulfamate	10mM DMSO solution														1658	#REF!	http://www.tocris.com/literature/D__Literature_tempfiles_65209coa.pdf	http://www.tocris.com/literature/D__Literature_tempfiles_65209msds.pdf
T03-L05	1659	Fenoldopam hydrochloride	10mM DMSO solution														1659	#REF!	http://www.tocris.com/literature/D__Literature_tempfiles_67865coa.pdf	http://www.tocris.com/literature/D__Literature_tempfiles_67865msds.pdf
T03-K06	1660	Salmeterol	10mM DMSO solution														1660	#REF!	http://www.tocris.com/literature/D__Literature_tempfiles_83509coa.pdf	http://www.tocris.com/literature/D__Literature_tempfiles_83509msds.pdf
T03-L06	1661	SB 206553 hydrochloride	10mM DMSO solution														1661	#REF!	http://www.tocris.com/literature/D__Literature_tempfiles_178346coa.pdf	http://www.tocris.com/literature/D__Literature_tempfiles_178346msds.pdf
#N/A	Empty Tube																Empty Tube	#REF!
#N/A	Empty Tube																Empty Tube	#REF!
T03-M02	1662	SKF 77434 hydrobromide	10mM DMSO solution														1662	#REF!	http://www.tocris.com/literature/D__Literature_tempfiles_70796coa.pdf	http://www.tocris.com/literature/D__Literature_tempfiles_70796msds.pdf
T03-N02	1663	BW 373U86	10mM DMSO solution														1663	#REF!	http://www.tocris.com/literature/D__Literature_tempfiles_77588coa.pdf	http://www.tocris.com/literature/D__Literature_tempfiles_77588msds.pdf
T03-M03	1664	GW 1929	10mM DMSO solution														1664	#REF!	http://www.tocris.com/literature/D__Literature_tempfiles_141812coa.pdf	http://www.tocris.com/literature/D__Literature_tempfiles_141812msds.pdf
T03-N03	1671	PD 102807	10mM DMSO solution														1671	#REF!	http://www.tocris.com/literature/D__Literature_tempfiles_74927coa.pdf	http://www.tocris.com/literature/D__Literature_tempfiles_74927msds.pdf
T03-M04	1672	RU 28318, potassium salt	10mM DMSO solution														1672	#REF!	http://www.tocris.com/literature/D__Literature_tempfiles_78385coa.pdf	http://www.tocris.com/literature/D__Literature_tempfiles_78385msds.pdf
T03-N04	2719	RWJ 21757	10mM DMSO solution														2719	#REF!	http://www.tocris.com/literature/D__Literature_tempfiles_181331coa.pdf	http://www.tocris.com/literature/D__Literature_tempfiles_181331msds.pdf
T03-M05	1674	LE 300	10mM DMSO solution														1674	#REF!	http://www.tocris.com/literature/D__Literature_tempfiles_78498coa.pdf	http://www.tocris.com/literature/D__Literature_tempfiles_78498msds.pdf
T03-N05	1675	YM 90709	10mM DMSO solution														1675	#REF!	http://www.tocris.com/literature/D__Literature_tempfiles_75959coa.pdf	http://www.tocris.com/literature/D__Literature_tempfiles_75959msds.pdf
T03-M06	1676	T 0156 hydrochloride	10mM DMSO solution														1676	#REF!	http://www.tocris.com/literature/D__Literature_tempfiles_68215coa.pdf	http://www.tocris.com/literature/D__Literature_tempfiles_68215msds.pdf
T03-N06	1677	GW 7647	10mM DMSO solution														1677	#REF!	http://www.tocris.com/literature/D__Literature_tempfiles_64135coa.pdf	http://www.tocris.com/literature/D__Literature_tempfiles_64135msds.pdf
#N/A	Empty Tube																Empty Tube	#REF!
#N/A	Empty Tube																Empty Tube	#REF!
T03-O02	1682	PIT	10mM DMSO solution														1682	#REF!	http://www.tocris.com/literature/D__Literature_tempfiles_70543coa.pdf	http://www.tocris.com/literature/D__Literature_tempfiles_70543msds.pdf
T03-P02	1690	SCH 28080	10mM DMSO solution														1690	#REF!	http://www.tocris.com/literature/D__Literature_tempfiles_75282coa.pdf	http://www.tocris.com/literature/D__Literature_tempfiles_75282msds.pdf
T03-O03	1691	NECA	10mM DMSO solution														1691	#REF!	http://www.tocris.com/literature/D__Literature_tempfiles_72543coa.pdf	http://www.tocris.com/literature/D__Literature_tempfiles_72543msds.pdf
T03-P03	1692	Cilostazol	10mM DMSO solution														1692	#REF!	http://www.tocris.com/literature/D__Literature_tempfiles_70604coa.pdf	http://www.tocris.com/literature/D__Literature_tempfiles_70604msds.pdf
T03-O04	1694	Ibudilast	10mM DMSO solution														1694	#REF!	http://www.tocris.com/literature/D__Literature_tempfiles_90104coa.pdf	http://www.tocris.com/literature/D__Literature_tempfiles_90104msds.pdf
T03-P04	1695	Cisapride	10mM DMSO solution														1695	#REF!	http://www.tocris.com/literature/D__Literature_tempfiles_79115coa.pdf	http://www.tocris.com/literature/D__Literature_tempfiles_79115msds.pdf
T03-O05	1697	Noscapine hydrochloride	10mM DMSO solution														1697	#REF!	http://www.tocris.com/literature/D__Literature_tempfiles_68239coa.pdf	http://www.tocris.com/literature/D__Literature_tempfiles_68239msds.pdf
T03-P05	1698	L 655240	10mM DMSO solution														1698	#REF!	http://www.tocris.com/literature/D__Literature_tempfiles_79910coa.pdf	http://www.tocris.com/literature/D__Literature_tempfiles_79910msds.pdf
T03-O06	1699	CGS 15943	10mM DMSO solution														1699	#REF!	http://www.tocris.com/literature/D__Literature_tempfiles_80813coa.pdf	http://www.tocris.com/literature/D__Literature_tempfiles_80813msds.pdf
T03-P06	1700	BIIE 0246 formate	10mM DMSO solution														1700	#REF!	http://www.tocris.com/literature/D__Literature_tempfiles_177659coa.pdf	http://www.tocris.com/literature/D__Literature_tempfiles_177659msds.pdf
#N/A	Empty Tube																Empty Tube	#REF!
#N/A	Empty Tube																Empty Tube	#REF!
T03-A08	1701	A 77636 hydrochloride	10mM DMSO solution														1701	#REF!	http://www.tocris.com/literature/D__Literature_tempfiles_74922coa.pdf	http://www.tocris.com/literature/D__Literature_tempfiles_74922msds.pdf
T03-B08	1702	N6 -Cyclopentyladenosine	10mM DMSO solution														1702	#REF!	http://www.tocris.com/literature/D__Literature_tempfiles_72364coa.pdf	http://www.tocris.com/literature/D__Literature_tempfiles_72364msds.pdf
T03-A09	1705	2-Chloro-N6-cyclopentyladenosine	10mM DMSO solution														1705	#REF!	http://www.tocris.com/literature/D__Literature_tempfiles_167909coa.pdf	http://www.tocris.com/literature/D__Literature_tempfiles_167909msds.pdf
T03-B09	1706	Acetaminophen	10mM DMSO solution														1706	#REF!	http://www.tocris.com/literature/D__Literature_tempfiles_71470coa.pdf	http://www.tocris.com/literature/D__Literature_tempfiles_71470msds.pdf
T03-A10	1707	Sulindac	10mM DMSO solution														1707	#REF!	http://www.tocris.com/literature/D__Literature_tempfiles_72830coa.pdf	http://www.tocris.com/literature/D__Literature_tempfiles_72830msds.pdf
T03-B10	1708	Indomethacin	10mM DMSO solution														1708	#REF!	http://www.tocris.com/literature/D__Literature_tempfiles_69874coa.pdf	http://www.tocris.com/literature/D__Literature_tempfiles_69874msds.pdf
T03-A11	1709	CL 218872	10mM DMSO solution														1709	#REF!	http://www.tocris.com/literature/D__Literature_tempfiles_104024coa.pdf	http://www.tocris.com/literature/D__Literature_tempfiles_104024msds.pdf
T03-B11	1710	CV 1808	10mM DMSO solution														1710	#REF!	http://www.tocris.com/literature/D__Literature_tempfiles_82067coa.pdf	http://www.tocris.com/literature/D__Literature_tempfiles_82067msds.pdf
T03-A12	1742	R-96544 hydrochloride	10mM DMSO solution														1742	#REF!	http://www.tocris.com/literature/D__Literature_tempfiles_156895coa.pdf	http://www.tocris.com/literature/D__Literature_tempfiles_156895msds.pdf
T03-B12	1743	Bay 11-7085	10mM DMSO solution														1743	#REF!	http://www.tocris.com/literature/D__Literature_tempfiles_87910coa.pdf	http://www.tocris.com/literature/D__Literature_tempfiles_87910msds.pdf
#N/A	Empty Tube																Empty Tube	#REF!
#N/A	Empty Tube																Empty Tube	#REF!
T03-C08	1744	Bay 11-7821	10mM DMSO solution														1744	#REF!	http://www.tocris.com/literature/D__Literature_tempfiles_84843coa.pdf	http://www.tocris.com/literature/D__Literature_tempfiles_84843msds.pdf
T03-D08	1746	Nemonapride	10mM DMSO solution														1746	#REF!	http://www.tocris.com/literature/D__Literature_tempfiles_108964coa.pdf	http://www.tocris.com/literature/D__Literature_tempfiles_108964msds.pdf
T03-C09	1747	Isoproterenol hydrochloride	10mM DMSO solution														1747	#REF!	http://www.tocris.com/literature/D__Literature_tempfiles_171146coa.pdf	http://www.tocris.com/literature/D__Literature_tempfiles_171146msds.pdf
T03-D09	1748	MG 132	10mM DMSO solution														1748	#REF!	http://www.tocris.com/literature/D__Literature_tempfiles_85274coa.pdf	http://www.tocris.com/literature/D__Literature_tempfiles_85274msds.pdf
T03-C10	2737	TC 2559 difumarate	10mM DMSO solution														2737	#REF!	http://www.tocris.com/literature/D__Literature_tempfiles_181575coa.pdf	http://www.tocris.com/literature/D__Literature_tempfiles_181575msds.pdf
T03-D10	1757	ALX 5407 hydrochloride	10mM DMSO solution														1757	#REF!	http://www.tocris.com/literature/D__Literature_tempfiles_110087coa.pdf	http://www.tocris.com/literature/D__Literature_tempfiles_110087msds.pdf
T03-C11	1758	PETCM	10mM DMSO solution														1758	#REF!	http://www.tocris.com/literature/D__Literature_tempfiles_80657coa.pdf	http://www.tocris.com/literature/D__Literature_tempfiles_80657msds.pdf
T03-D11	1759	Nilutamide	10mM DMSO solution														1759	#REF!	http://www.tocris.com/literature/D__Literature_tempfiles_75443coa.pdf	http://www.tocris.com/literature/D__Literature_tempfiles_75443msds.pdf
T03-C12	1760	(±)-Blebbistatin	10mM DMSO solution														1760	#REF!	http://www.tocris.com/literature/D__Literature_tempfiles_79877coa.pdf	http://www.tocris.com/literature/D__Literature_tempfiles_79877msds.pdf
T03-D12	1761	Baicalein	10mM DMSO solution														1761	#REF!	http://www.tocris.com/literature/D__Literature_tempfiles_87785coa.pdf	http://www.tocris.com/literature/D__Literature_tempfiles_87785msds.pdf
#N/A	Empty Tube																Empty Tube	#REF!
#N/A	Empty Tube																Empty Tube	#REF!
T03-E08	1762	Acifran	10mM DMSO solution														1762	#REF!	http://www.tocris.com/literature/D__Literature_tempfiles_153953coa.pdf	http://www.tocris.com/literature/D__Literature_tempfiles_153953msds.pdf
T03-F08	2747	NNC 05-2090 hydrochloride	10mM DMSO solution														2747	#REF!	http://www.tocris.com/literature/D__Literature_tempfiles_181323coa.pdf	http://www.tocris.com/literature/D__Literature_tempfiles_181323msds.pdf
T03-E09	1767	Zimelidine dihydrochloride	10mM DMSO solution														1767	#REF!	http://www.tocris.com/literature/D__Literature_tempfiles_103134coa.pdf	http://www.tocris.com/literature/D__Literature_tempfiles_103134msds.pdf
T03-F09	1769	Flurbiprofen	10mM DMSO solution														1769	#REF!	http://www.tocris.com/literature/D__Literature_tempfiles_79903coa.pdf	http://www.tocris.com/literature/D__Literature_tempfiles_79903msds.pdf
T03-E10	1770	Deguelin	10mM DMSO solution														1770	#REF!	http://www.tocris.com/literature/D__Literature_tempfiles_114989coa.pdf	http://www.tocris.com/literature/D__Literature_tempfiles_114989msds.pdf
T03-F10	1771	S 14506 hydrochloride	10mM DMSO solution														1771	#REF!	http://www.tocris.com/literature/D__Literature_tempfiles_82106coa.pdf	http://www.tocris.com/literature/D__Literature_tempfiles_82106msds.pdf
T03-E11	1772	Urapidil hydrochloride	10mM DMSO solution														1772	#REF!	http://www.tocris.com/literature/D__Literature_tempfiles_76701coa.pdf	http://www.tocris.com/literature/D__Literature_tempfiles_76701msds.pdf
T03-F11	1777	Arctigenin	10mM DMSO solution														1777	#REF!	http://www.tocris.com/literature/D__Literature_tempfiles_87728coa.pdf	http://www.tocris.com/literature/D__Literature_tempfiles_87728msds.pdf
T03-E12	1778	Ro 106-9920	10mM DMSO solution														1778	#REF!	http://www.tocris.com/literature/D__Literature_tempfiles_83125coa.pdf	http://www.tocris.com/literature/D__Literature_tempfiles_83125msds.pdf
T03-F12	1779	NNC 711	10mM DMSO solution														1779	#REF!	http://www.tocris.com/literature/D__Literature_tempfiles_80175coa.pdf	http://www.tocris.com/literature/D__Literature_tempfiles_80175msds.pdf
#N/A	Empty Tube																Empty Tube	#REF!
#N/A	Empty Tube																Empty Tube	#REF!
T03-G08	1780	NNC 63-0532	10mM DMSO solution														1780	#REF!	http://www.tocris.com/literature/D__Literature_tempfiles_78414coa.pdf	http://www.tocris.com/literature/D__Literature_tempfiles_78414msds.pdf
T03-H08	1794	Ro 26-4550 trifluoroacetate	10mM DMSO solution														1794	#REF!	http://www.tocris.com/literature/D__Literature_tempfiles_143439coa.pdf	http://www.tocris.com/literature/D__Literature_tempfiles_143439msds.pdf
T03-G09	1795	Zacopride hydrochloride	10mM DMSO solution														1795	#REF!	http://www.tocris.com/literature/D__Literature_tempfiles_170335coa.pdf	http://www.tocris.com/literature/D__Literature_tempfiles_170335msds.pdf
T03-H09	1797	OMDM-2	10mM DMSO solution														1797	#REF!	http://www.tocris.com/literature/D__Literature_tempfiles_87220coa.pdf	http://www.tocris.com/literature/D__Literature_tempfiles_87220msds.pdf
T03-G10	1798	Gabexate mesylate	10mM DMSO solution														1798	#REF!	http://www.tocris.com/literature/D__Literature_tempfiles_84155coa.pdf	http://www.tocris.com/literature/D__Literature_tempfiles_84155msds.pdf
T03-H10	1801	WAY 161503 hydrochloride	10mM DMSO solution														1801	#REF!	http://www.tocris.com/literature/D__Literature_tempfiles_88432coa.pdf	http://www.tocris.com/literature/D__Literature_tempfiles_88432msds.pdf
T03-G11	1803	ITE	10mM DMSO solution														1803	#REF!	http://www.tocris.com/literature/D__Literature_tempfiles_79758coa.pdf	http://www.tocris.com/literature/D__Literature_tempfiles_79758msds.pdf
T03-H11	1804	SR 2640 hydrochloride	10mM DMSO solution														1804	#REF!	http://www.tocris.com/literature/D__Literature_tempfiles_87052coa.pdf	http://www.tocris.com/literature/D__Literature_tempfiles_87052msds.pdf
T03-G12	1806	SR 33805 oxalate	10mM DMSO solution														1806	#REF!	http://www.tocris.com/literature/D__Literature_tempfiles_102453coa.pdf	http://www.tocris.com/literature/D__Literature_tempfiles_102453msds.pdf
T03-H12	1807	2-Methoxyestradiol	10mM DMSO solution														1807	#REF!	http://www.tocris.com/literature/D__Literature_tempfiles_82583coa.pdf	http://www.tocris.com/literature/D__Literature_tempfiles_82583msds.pdf
#N/A	Empty Tube																Empty Tube	#REF!
#N/A	Empty Tube																Empty Tube	#REF!
T03-I08	1808	E-4031 dihydrochloride	10mM DMSO solution														1808	#REF!	http://www.tocris.com/literature/D__Literature_tempfiles_128620coa.pdf	http://www.tocris.com/literature/D__Literature_tempfiles_128620msds.pdf
T03-J08	1809	Altanserin hydrochloride	10mM DMSO solution														1809	#REF!	http://www.tocris.com/literature/D__Literature_tempfiles_88248coa.pdf	http://www.tocris.com/literature/D__Literature_tempfiles_88248msds.pdf
T03-I09	1810	Raclopride	10mM DMSO solution														1810	#REF!	http://www.tocris.com/literature/D__Literature_tempfiles_91492coa.pdf	http://www.tocris.com/literature/D__Literature_tempfiles_91492msds.pdf
T03-J09	1813	Indirubin-3'-oxime	10mM DMSO solution														1813	#REF!	http://www.tocris.com/literature/D__Literature_tempfiles_85846coa.pdf	http://www.tocris.com/literature/D__Literature_tempfiles_85846msds.pdf
T03-I10	1814	N-ArachidonylGABA	10mM DMSO solution														1814	#REF!	http://www.tocris.com/literature/D__Literature_tempfiles_110660coa.pdf	http://www.tocris.com/literature/D__Literature_tempfiles_110660msds.pdf
T03-J10	1816	ICI 63197	10mM DMSO solution														1816	#REF!	http://www.tocris.com/literature/D__Literature_tempfiles_85292coa.pdf	http://www.tocris.com/literature/D__Literature_tempfiles_85292msds.pdf
T03-I11	1819	Demethylasterriquinone B1	10mM DMSO solution														1819	#REF!	http://www.tocris.com/literature/D__Literature_tempfiles_114106coa.pdf	http://www.tocris.com/literature/D__Literature_tempfiles_114106msds.pdf
T03-J11	1821	YM 976	10mM DMSO solution														1821	#REF!	http://www.tocris.com/literature/D__Literature_tempfiles_113505coa.pdf	http://www.tocris.com/literature/D__Literature_tempfiles_113505msds.pdf
T03-I12	1838	IRL-2500	10mM DMSO solution														1838	#REF!	http://www.tocris.com/literature/D__Literature_tempfiles_91829coa.pdf	http://www.tocris.com/literature/D__Literature_tempfiles_91829msds.pdf
T03-J12	1842	RHC 80267	10mM DMSO solution														1842	#REF!	http://www.tocris.com/literature/D__Literature_tempfiles_162144coa.pdf	http://www.tocris.com/literature/D__Literature_tempfiles_162144msds.pdf
#N/A	Empty Tube																Empty Tube	#REF!
#N/A	Empty Tube																Empty Tube	#REF!
T03-K08	1847	Eticlopride hydrochloride	10mM DMSO solution														1847	#REF!	http://www.tocris.com/literature/D__Literature_tempfiles_162251coa.pdf	http://www.tocris.com/literature/D__Literature_tempfiles_162251msds.pdf
T03-L08	1849	EMD 66684	10mM DMSO solution														1849	#REF!	http://www.tocris.com/literature/D__Literature_tempfiles_160854coa.pdf	http://www.tocris.com/literature/D__Literature_tempfiles_160854msds.pdf
T03-K09	1850	Exo1	10mM DMSO solution														1850	#REF!	http://www.tocris.com/literature/D__Literature_tempfiles_108062coa.pdf	http://www.tocris.com/literature/D__Literature_tempfiles_108062msds.pdf
T03-L09	1854	Ro 60-0175	10mM DMSO solution														1854	#REF!	http://www.tocris.com/literature/D__Literature_tempfiles_93649coa.pdf	http://www.tocris.com/literature/D__Literature_tempfiles_93649msds.pdf
T03-K10	1856	L-165,041	10mM DMSO solution														1856	#REF!	http://www.tocris.com/literature/D__Literature_tempfiles_89257coa.pdf	http://www.tocris.com/literature/D__Literature_tempfiles_89257msds.pdf
T03-L10	1858	Impentamine dihydrobromide	10mM DMSO solution														1858	#REF!	http://www.tocris.com/literature/D__Literature_tempfiles_160579coa.pdf	http://www.tocris.com/literature/D__Literature_tempfiles_160579msds.pdf
T03-K11	No tube																1860	#REF!	http://www.tocris.com/literature/D__Literature_tempfiles_93077coa.pdf	http://www.tocris.com/literature/D__Literature_tempfiles_93077msds.pdf
T03-L11	1862	PRIMA-1	10mM DMSO solution														1862	#REF!	http://www.tocris.com/literature/D__Literature_tempfiles_90934coa.pdf	http://www.tocris.com/literature/D__Literature_tempfiles_90934msds.pdf
T03-K12	1866	MRS 1845	10mM DMSO solution														1866	#REF!	http://www.tocris.com/literature/D__Literature_tempfiles_90098coa.pdf	http://www.tocris.com/literature/D__Literature_tempfiles_90098msds.pdf
T03-L12	1867	NSC 663284	10mM DMSO solution														1867	#REF!	http://www.tocris.com/literature/D__Literature_tempfiles_142428coa.pdf	http://www.tocris.com/literature/D__Literature_tempfiles_142428msds.pdf
#N/A	Empty Tube																Empty Tube	#REF!
#N/A	Empty Tube																Empty Tube	#REF!
T03-M08	1868	U0124	10mM DMSO solution														1868	#REF!	http://www.tocris.com/literature/D__Literature_tempfiles_128614coa.pdf	http://www.tocris.com/literature/D__Literature_tempfiles_128614msds.pdf
T03-N08	1869	Ipsapirone	10mM DMSO solution														1869	#REF!	http://www.tocris.com/literature/D__Literature_tempfiles_101008coa.pdf	http://www.tocris.com/literature/D__Literature_tempfiles_101008msds.pdf
T03-M09	1870	BTS	10mM DMSO solution														1870	#REF!	http://www.tocris.com/literature/D__Literature_tempfiles_92042coa.pdf	http://www.tocris.com/literature/D__Literature_tempfiles_92042msds.pdf
T03-N09	1937	NSC 693868	10mM DMSO solution														1937	#REF!	http://www.tocris.com/literature/D__Literature_tempfiles_85437coa.pdf	http://www.tocris.com/literature/D__Literature_tempfiles_85437msds.pdf
T03-M10	1941	m-3M3FBS	10mM DMSO solution														1941	#REF!	http://www.tocris.com/literature/D__Literature_tempfiles_88993coa.pdf	http://www.tocris.com/literature/D__Literature_tempfiles_88993msds.pdf
T03-N10	1942	o-3M3FBS	10mM DMSO solution														1942	#REF!	http://www.tocris.com/literature/D__Literature_tempfiles_88997coa.pdf	http://www.tocris.com/literature/D__Literature_tempfiles_88997msds.pdf
T03-M11	1944	Loratidine	10mM DMSO solution														1944	#REF!	http://www.tocris.com/literature/D__Literature_tempfiles_90102coa.pdf	http://www.tocris.com/literature/D__Literature_tempfiles_90102msds.pdf
T03-N11	1949	L 670596	10mM DMSO solution														1949	#REF!	http://www.tocris.com/literature/D__Literature_tempfiles_113876coa.pdf	http://www.tocris.com/literature/D__Literature_tempfiles_113876msds.pdf
T03-M12	1952	DCB	10mM DMSO solution														1952	#REF!	http://www.tocris.com/literature/D__Literature_tempfiles_102095coa.pdf	http://www.tocris.com/literature/D__Literature_tempfiles_102095msds.pdf
T03-N12	1953	DMeOB	10mM DMSO solution														1953	#REF!	http://www.tocris.com/literature/D__Literature_tempfiles_99912coa.pdf	http://www.tocris.com/literature/D__Literature_tempfiles_99912msds.pdf
#N/A	Empty Tube																Empty Tube	#REF!
#N/A	Empty Tube																Empty Tube	#REF!
T03-O08	1955	Ritanserin	10mM DMSO solution														1955	#REF!	http://www.tocris.com/literature/D__Literature_tempfiles_135273coa.pdf	http://www.tocris.com/literature/D__Literature_tempfiles_135273msds.pdf
T03-P08	1956	Bestatin	10mM DMSO solution														1956	#REF!	http://www.tocris.com/literature/D__Literature_tempfiles_90867coa.pdf	http://www.tocris.com/literature/D__Literature_tempfiles_90867msds.pdf
T03-O09	1957	GR 79236	10mM DMSO solution														1957	#REF!	http://www.tocris.com/literature/D__Literature_tempfiles_97213coa.pdf	http://www.tocris.com/literature/D__Literature_tempfiles_97213msds.pdf
T03-P09	1958	GR 32191 hydrochloride	10mM DMSO solution														1958	#REF!	http://www.tocris.com/literature/D__Literature_tempfiles_97215coa.pdf	http://www.tocris.com/literature/D__Literature_tempfiles_97215msds.pdf
T03-O10	1959	GW 311616 hydrochloride	10mM DMSO solution														1959	#REF!	http://www.tocris.com/literature/D__Literature_tempfiles_104028coa.pdf	http://www.tocris.com/literature/D__Literature_tempfiles_104028msds.pdf
T03-P10	1960	SB 334867	10mM DMSO solution														1960	#REF!	http://www.tocris.com/literature/D__Literature_tempfiles_176813coa.pdf	http://www.tocris.com/literature/D__Literature_tempfiles_176813msds.pdf
T03-O11	1961	SB 258585 hydrochloride	10mM DMSO solution														1961	#REF!	http://www.tocris.com/literature/D__Literature_tempfiles_91821coa.pdf	http://www.tocris.com/literature/D__Literature_tempfiles_91821msds.pdf
T03-P11	1962	SB 239063	10mM DMSO solution														1962	#REF!	http://www.tocris.com/literature/D__Literature_tempfiles_102866coa.pdf	http://www.tocris.com/literature/D__Literature_tempfiles_102866msds.pdf
T03-O12	1963	SB 408124	10mM DMSO solution														1963	#REF!	http://www.tocris.com/literature/D__Literature_tempfiles_99779coa.pdf	http://www.tocris.com/literature/D__Literature_tempfiles_99779msds.pdf
T03-P12	1964	Gossypol	10mM DMSO solution														1964	#REF!	http://www.tocris.com/literature/D__Literature_tempfiles_89209coa.pdf	http://www.tocris.com/literature/D__Literature_tempfiles_89209msds.pdf
#N/A	Empty Tube																Empty Tube	#REF!
#N/A	Empty Tube																Empty Tube	#REF!
T03-A14	1965	Simvastatin	10mM DMSO solution														1965	#REF!	http://www.tocris.com/literature/D__Literature_tempfiles_155151coa.pdf	http://www.tocris.com/literature/D__Literature_tempfiles_155151msds.pdf
T03-B14	1967	Ranitidine hydrochloride	10mM DMSO solution														1967	#REF!	http://www.tocris.com/literature/D__Literature_tempfiles_98330coa.pdf	http://www.tocris.com/literature/D__Literature_tempfiles_98330msds.pdf
T03-A15	1969	SL 327	10mM DMSO solution														1969	#REF!	http://www.tocris.com/literature/D__Literature_tempfiles_99796coa.pdf	http://www.tocris.com/literature/D__Literature_tempfiles_99796msds.pdf
T03-B15	1970	Norketamine hydrochloride	10mM DMSO solution														1970	#REF!	http://www.tocris.com/literature/D__Literature_tempfiles_111618coa.pdf	http://www.tocris.com/literature/D__Literature_tempfiles_111618msds.pdf
T03-A16	1971	(+)-Anabasine hydrochloride	10mM DMSO solution														1971	#REF!	http://www.tocris.com/literature/D__Literature_tempfiles_116901coa.pdf	http://www.tocris.com/literature/D__Literature_tempfiles_116901msds.pdf
T03-B16	1972	Tianeptine	10mM DMSO solution														1972	#REF!	http://www.tocris.com/literature/D__Literature_tempfiles_174920coa.pdf	http://www.tocris.com/literature/D__Literature_tempfiles_174920msds.pdf
T03-A17	1974	SANT-1	10mM DMSO solution														1974	#REF!	http://www.tocris.com/literature/D__Literature_tempfiles_139522coa.pdf	http://www.tocris.com/literature/D__Literature_tempfiles_139522msds.pdf
T03-B17	1975	6-Iodo-nordihydrocapsaicin	10mM DMSO solution														1975	#REF!	http://www.tocris.com/literature/D__Literature_tempfiles_100321coa.pdf	http://www.tocris.com/literature/D__Literature_tempfiles_100321msds.pdf
T03-A18	1979	L-803,087 trifluoroacetate	10mM DMSO solution														1979	#REF!	http://www.tocris.com/literature/D__Literature_tempfiles_161927coa.pdf	http://www.tocris.com/literature/D__Literature_tempfiles_161927msds.pdf
T03-B18	1982	Reboxetine mesylate	10mM DMSO solution														1982	#REF!	http://www.tocris.com/literature/D__Literature_tempfiles_178456coa.pdf	http://www.tocris.com/literature/D__Literature_tempfiles_178456msds.pdf
#N/A	Empty Tube																Empty Tube	#REF!
#N/A	Empty Tube																Empty Tube	#REF!
T03-C14	1990	(R,R)-THC	10mM DMSO solution														1990	#REF!	http://www.tocris.com/literature/D__Literature_tempfiles_157889coa.pdf	http://www.tocris.com/literature/D__Literature_tempfiles_157889msds.pdf
T03-D14	1994	ZK 93423	10mM DMSO solution														1994	#REF!	http://www.tocris.com/literature/D__Literature_tempfiles_160989coa.pdf	http://www.tocris.com/literature/D__Literature_tempfiles_160989msds.pdf
T03-C15	1995	Ro 19-4605	10mM DMSO solution														1995	#REF!	http://www.tocris.com/literature/D__Literature_tempfiles_118264coa.pdf	http://www.tocris.com/literature/D__Literature_tempfiles_118264msds.pdf
T03-D15	1996	ZK 93426 hydrochloride	10mM DMSO solution														1996	#REF!	http://www.tocris.com/literature/D__Literature_tempfiles_157564coa.pdf	http://www.tocris.com/literature/D__Literature_tempfiles_157564msds.pdf
T03-C16	1997	Ro 15-4513	10mM DMSO solution														1997	#REF!	http://www.tocris.com/literature/D__Literature_tempfiles_130751coa.pdf	http://www.tocris.com/literature/D__Literature_tempfiles_130751msds.pdf
T03-D16	1999	Linopirdine dihydrochloride	10mM DMSO solution														1999	#REF!	http://www.tocris.com/literature/D__Literature_tempfiles_99781coa.pdf	http://www.tocris.com/literature/D__Literature_tempfiles_99781msds.pdf
T03-C17	2000	XE 991 dihydrochloride	10mM DMSO solution														2000	#REF!	http://www.tocris.com/literature/D__Literature_tempfiles_99786coa.pdf	http://www.tocris.com/literature/D__Literature_tempfiles_99786msds.pdf
T03-D17	2001	GS39783	10mM DMSO solution														2001	#REF!	http://www.tocris.com/literature/D__Literature_tempfiles_108689coa.pdf	http://www.tocris.com/literature/D__Literature_tempfiles_108689msds.pdf
T03-C18	2002	Ro 31-8220 mesylate	10mM DMSO solution														2002	#REF!	http://www.tocris.com/literature/D__Literature_tempfiles_143170coa.pdf	http://www.tocris.com/literature/D__Literature_tempfiles_143170msds.pdf
T03-D18	2004	Isradipine	10mM DMSO solution														2004	#REF!	http://www.tocris.com/literature/D__Literature_tempfiles_100302coa.pdf	http://www.tocris.com/literature/D__Literature_tempfiles_100302msds.pdf
#N/A	Empty Tube																Empty Tube	#REF!
#N/A	Empty Tube																Empty Tube	#REF!
T03-E14	2005	Ro 04-5595	10mM DMSO solution														2005	#REF!	http://www.tocris.com/literature/D__Literature_tempfiles_152953coa.pdf	http://www.tocris.com/literature/D__Literature_tempfiles_152953msds.pdf
T03-F14	2006	Paxilline	10mM DMSO solution														2006	#REF!	http://www.tocris.com/literature/D__Literature_tempfiles_100235coa.pdf	http://www.tocris.com/literature/D__Literature_tempfiles_100235msds.pdf
T03-E15	2007	Fluticasone propionate	10mM DMSO solution														2007	#REF!	http://www.tocris.com/literature/D__Literature_tempfiles_100513coa.pdf	http://www.tocris.com/literature/D__Literature_tempfiles_100513msds.pdf
T03-F15	2008	SKF 86002 dihydrochloride	10mM DMSO solution														2008	#REF!	http://www.tocris.com/literature/D__Literature_tempfiles_136856coa.pdf	http://www.tocris.com/literature/D__Literature_tempfiles_136856msds.pdf
T03-E16	2009	PSB 1115	10mM DMSO solution														2009	#REF!	http://www.tocris.com/literature/D__Literature_tempfiles_109984coa.pdf	http://www.tocris.com/literature/D__Literature_tempfiles_109984msds.pdf
T03-F16	2752	MRS 1754	10mM DMSO solution														2752	#REF!	http://www.tocris.com/literature/D__Literature_tempfiles_181456coa.pdf	http://www.tocris.com/literature/D__Literature_tempfiles_181456msds.pdf
T03-E17	2011	Tomoxetine hydrochloride	10mM DMSO solution														2011	#REF!	http://www.tocris.com/literature/D__Literature_tempfiles_115147coa.pdf	http://www.tocris.com/literature/D__Literature_tempfiles_115147msds.pdf
T03-F17	2012	PSB 11	10mM DMSO solution														2012	#REF!	http://www.tocris.com/literature/D__Literature_tempfiles_128250coa.pdf	http://www.tocris.com/literature/D__Literature_tempfiles_128250msds.pdf
T03-E18	2013	Guggulsterone	10mM DMSO solution														2013	#REF!	http://www.tocris.com/literature/D__Literature_tempfiles_153845coa.pdf	http://www.tocris.com/literature/D__Literature_tempfiles_153845msds.pdf
T03-F18	2018	Mirtazepine	10mM DMSO solution														2018	#REF!	http://www.tocris.com/literature/D__Literature_tempfiles_117072coa.pdf	http://www.tocris.com/literature/D__Literature_tempfiles_117072msds.pdf
#N/A	Empty Tube																Empty Tube	#REF!
#N/A	Empty Tube																Empty Tube	#REF!
T03-G14	2019	PSB 36	10mM DMSO solution														2019	#REF!	http://www.tocris.com/literature/D__Literature_tempfiles_153568coa.pdf	http://www.tocris.com/literature/D__Literature_tempfiles_153568msds.pdf
T03-H14	2020	Ch 55	10mM DMSO solution														2020	#REF!	http://www.tocris.com/literature/D__Literature_tempfiles_118567coa.pdf	http://www.tocris.com/literature/D__Literature_tempfiles_118567msds.pdf
T03-G15	2021	LE 135	10mM DMSO solution														2021	#REF!	http://www.tocris.com/literature/D__Literature_tempfiles_125394coa.pdf	http://www.tocris.com/literature/D__Literature_tempfiles_125394msds.pdf
T03-H15	2022	SR 202	10mM DMSO solution														2022	#REF!	http://www.tocris.com/literature/D__Literature_tempfiles_128264coa.pdf	http://www.tocris.com/literature/D__Literature_tempfiles_128264msds.pdf
T03-G16	2023	Medetomidine hydrochloride	10mM DMSO solution														2023	#REF!	http://www.tocris.com/literature/D__Literature_tempfiles_119443coa.pdf	http://www.tocris.com/literature/D__Literature_tempfiles_119443msds.pdf
T03-H16	2025	Cinalukast	10mM DMSO solution														2025	#REF!	http://www.tocris.com/literature/D__Literature_tempfiles_125336coa.pdf	http://www.tocris.com/literature/D__Literature_tempfiles_125336msds.pdf
T03-G17	2037	SDZ 205-557 hydrochloride	10mM DMSO solution														2037	#REF!	http://www.tocris.com/literature/D__Literature_tempfiles_148251coa.pdf	http://www.tocris.com/literature/D__Literature_tempfiles_148251msds.pdf
T03-H17	2039	CI 898 trihydrochloride	10mM DMSO solution														2039	#REF!	http://www.tocris.com/literature/D__Literature_tempfiles_166257coa.pdf	http://www.tocris.com/literature/D__Literature_tempfiles_166257msds.pdf
T03-G18	2072	Aminopurvalanol A	10mM DMSO solution														2072	#REF!	http://www.tocris.com/literature/D__Literature_tempfiles_110270coa.pdf	http://www.tocris.com/literature/D__Literature_tempfiles_110270msds.pdf
T03-H18	2073	(R)-(-)-Apomorphine hydrochloride	10mM DMSO solution														2073	#REF!	http://www.tocris.com/literature/D__Literature_tempfiles_167579coa.pdf	http://www.tocris.com/literature/D__Literature_tempfiles_167579msds.pdf
#N/A	Empty Tube																Empty Tube	#REF!
#N/A	Empty Tube																Empty Tube	#REF!
T03-I14	2074	SKF 83959 hydrobromide	10mM DMSO solution														2074	#REF!	http://www.tocris.com/literature/D__Literature_tempfiles_107477coa.pdf	http://www.tocris.com/literature/D__Literature_tempfiles_107477msds.pdf
T03-J14	2076	Y-26763	10mM DMSO solution														2076	#REF!	http://www.tocris.com/literature/D__Literature_tempfiles_131405coa.pdf	http://www.tocris.com/literature/D__Literature_tempfiles_131405msds.pdf
T03-I15	2077	Y-27152	10mM DMSO solution														2077	#REF!	http://www.tocris.com/literature/D__Literature_tempfiles_129554coa.pdf	http://www.tocris.com/literature/D__Literature_tempfiles_129554msds.pdf
T03-J15	2078	UBP 296	10mM DMSO solution														2078	#REF!	http://www.tocris.com/literature/D__Literature_tempfiles_112660coa.pdf	http://www.tocris.com/literature/D__Literature_tempfiles_112660msds.pdf
T03-I16	2079	UBP 302	10mM DMSO solution														2079	#REF!	http://www.tocris.com/literature/D__Literature_tempfiles_120420coa.pdf	http://www.tocris.com/literature/D__Literature_tempfiles_120420msds.pdf
T03-J16	3037	SU 5416	10mM DMSO solution														3037	#REF!	http://www.tocris.com/literature/D__Literature_tempfiles_213804coa.pdf	http://www.tocris.com/literature/D__Literature_tempfiles_213804msds.pdf
T03-I17	2086	GTP 14564	10mM DMSO solution														2086	#REF!	http://www.tocris.com/literature/D__Literature_tempfiles_162695coa.pdf	http://www.tocris.com/literature/D__Literature_tempfiles_162695msds.pdf
T03-J17	2088	DMNB	10mM DMSO solution														2088	#REF!	http://www.tocris.com/literature/D__Literature_tempfiles_119487coa.pdf	http://www.tocris.com/literature/D__Literature_tempfiles_119487msds.pdf
T03-I18	2089	RS 102895 hydrochloride	10mM DMSO solution														2089	#REF!	http://www.tocris.com/literature/D__Literature_tempfiles_142982coa.pdf	http://www.tocris.com/literature/D__Literature_tempfiles_142982msds.pdf
T03-J18	2095	PNU 37883 hydrochloride	10mM DMSO solution														2095	#REF!	http://www.tocris.com/literature/D__Literature_tempfiles_140347coa.pdf	http://www.tocris.com/literature/D__Literature_tempfiles_140347msds.pdf
#N/A	Empty Tube																Empty Tube	#REF!
#N/A	Empty Tube																Empty Tube	#REF!
T03-K14	2096	DAU 5884 hydrochloride	10mM DMSO solution														2096	#REF!	http://www.tocris.com/literature/D__Literature_tempfiles_141797coa.pdf	http://www.tocris.com/literature/D__Literature_tempfiles_141797msds.pdf
T03-L14	2097	SKI II	10mM DMSO solution														2097	#REF!	http://www.tocris.com/literature/D__Literature_tempfiles_139439coa.pdf	http://www.tocris.com/literature/D__Literature_tempfiles_139439msds.pdf
T03-K15	2098	Apoptosis Activator 2	10mM DMSO solution														2098	#REF!	http://www.tocris.com/literature/D__Literature_tempfiles_110892coa.pdf	http://www.tocris.com/literature/D__Literature_tempfiles_110892msds.pdf
T03-L15	2132	Amisulpride	10mM DMSO solution														2132	#REF!	http://www.tocris.com/literature/D__Literature_tempfiles_138215coa.pdf	http://www.tocris.com/literature/D__Literature_tempfiles_138215msds.pdf
T03-K16	2137	2,3-DCPE hydrochloride	10mM DMSO solution														2137	#REF!	http://www.tocris.com/literature/D__Literature_tempfiles_115154coa.pdf	http://www.tocris.com/literature/D__Literature_tempfiles_115154msds.pdf
T03-L16	2139	Lylamine hydrochloride	10mM DMSO solution														2139	#REF!	http://www.tocris.com/literature/D__Literature_tempfiles_126628coa.pdf	http://www.tocris.com/literature/D__Literature_tempfiles_126628msds.pdf
T03-K17	2141	Paroxetine maleate	10mM DMSO solution														2141	#REF!	http://www.tocris.com/literature/D__Literature_tempfiles_114609coa.pdf	http://www.tocris.com/literature/D__Literature_tempfiles_114609msds.pdf
T03-L17	2143	SCS	10mM DMSO solution														2143	#REF!	http://www.tocris.com/literature/D__Literature_tempfiles_111701coa.pdf	http://www.tocris.com/literature/D__Literature_tempfiles_111701msds.pdf
T03-K18	2147	Nicorandil	10mM DMSO solution														2147	#REF!	http://www.tocris.com/literature/D__Literature_tempfiles_120439coa.pdf	http://www.tocris.com/literature/D__Literature_tempfiles_120439msds.pdf
T03-L18	2148	(±)-McN 5652	10mM DMSO solution														2148	#REF!	http://www.tocris.com/literature/D__Literature_tempfiles_163039coa.pdf	http://www.tocris.com/literature/D__Literature_tempfiles_163039msds.pdf
#N/A	Empty Tube																Empty Tube	#REF!
#N/A	Empty Tube																Empty Tube	#REF!
T03-M14	2150	nTZDpa	10mM DMSO solution														2150	#REF!	http://www.tocris.com/literature/D__Literature_tempfiles_128248coa.pdf	http://www.tocris.com/literature/D__Literature_tempfiles_128248msds.pdf
T03-N14	2151	API-2	10mM DMSO solution														2151	#REF!	http://www.tocris.com/literature/D__Literature_tempfiles_148611coa.pdf	http://www.tocris.com/literature/D__Literature_tempfiles_148611msds.pdf
T03-M15	2152	NSC 625987	10mM DMSO solution														2152	#REF!	http://www.tocris.com/literature/D__Literature_tempfiles_167321coa.pdf	http://www.tocris.com/literature/D__Literature_tempfiles_167321msds.pdf
T03-N15	2154	ZD 2079 hydrochloride	10mM DMSO solution														2154	#REF!	http://www.tocris.com/literature/D__Literature_tempfiles_115794coa.pdf	http://www.tocris.com/literature/D__Literature_tempfiles_115794msds.pdf
T03-M16	2155	NTNCB hydrochloride	10mM DMSO solution														2155	#REF!	http://www.tocris.com/literature/D__Literature_tempfiles_152626coa.pdf	http://www.tocris.com/literature/D__Literature_tempfiles_152626msds.pdf
T03-N16	2156	Embelin	10mM DMSO solution														2156	#REF!	http://www.tocris.com/literature/D__Literature_tempfiles_115241coa.pdf	http://www.tocris.com/literature/D__Literature_tempfiles_115241msds.pdf
T03-M17	2160	Bax channel blocker	10mM DMSO solution														2160	#REF!	http://www.tocris.com/literature/D__Literature_tempfiles_120428coa.pdf	http://www.tocris.com/literature/D__Literature_tempfiles_120428msds.pdf
T03-N17	2161	NSC 23766	10mM DMSO solution														2161	#REF!	http://www.tocris.com/literature/D__Literature_tempfiles_142085coa.pdf	http://www.tocris.com/literature/D__Literature_tempfiles_142085msds.pdf
T03-M18	2162	INCA-6	10mM DMSO solution														2162	#REF!	http://www.tocris.com/literature/D__Literature_tempfiles_131842coa.pdf	http://www.tocris.com/literature/D__Literature_tempfiles_131842msds.pdf
T03-N18	2172	AZ 10417808	10mM DMSO solution														2172	#REF!	http://www.tocris.com/literature/D__Literature_tempfiles_133502coa.pdf	http://www.tocris.com/literature/D__Literature_tempfiles_133502msds.pdf
#N/A	Empty Tube																Empty Tube	#REF!
#N/A	Empty Tube																Empty Tube	#REF!
T03-O14	2173	WAY 629 hydrochloride	10mM DMSO solution														2173	#REF!	http://www.tocris.com/literature/D__Literature_tempfiles_126364coa.pdf	http://www.tocris.com/literature/D__Literature_tempfiles_126364msds.pdf
T03-P14	2175	Tetrabenazine	10mM DMSO solution														2175	#REF!	http://www.tocris.com/literature/D__Literature_tempfiles_133403coa.pdf	http://www.tocris.com/literature/D__Literature_tempfiles_133403msds.pdf
T03-O15	2176	BVT 948	10mM DMSO solution														2176	#REF!	http://www.tocris.com/literature/D__Literature_tempfiles_133092coa.pdf	http://www.tocris.com/literature/D__Literature_tempfiles_133092msds.pdf
T03-P15	2183	ZK 164015	10mM DMSO solution														2183	#REF!	http://www.tocris.com/literature/D__Literature_tempfiles_124891coa.pdf	http://www.tocris.com/literature/D__Literature_tempfiles_124891msds.pdf
T03-O16	2184	SN-6	10mM DMSO solution														2184	#REF!	http://www.tocris.com/literature/D__Literature_tempfiles_124897coa.pdf	http://www.tocris.com/literature/D__Literature_tempfiles_124897msds.pdf
T03-P16	2186	CMPD-1	10mM DMSO solution														2186	#REF!	http://www.tocris.com/literature/D__Literature_tempfiles_143651coa.pdf	http://www.tocris.com/literature/D__Literature_tempfiles_143651msds.pdf
T03-O17	2190	SR 27897	10mM DMSO solution														2190	#REF!	http://www.tocris.com/literature/D__Literature_tempfiles_173104coa.pdf	http://www.tocris.com/literature/D__Literature_tempfiles_173104msds.pdf
T03-P17	2191	S-Trityl-L-cysteine	10mM DMSO solution														2191	#REF!	http://www.tocris.com/literature/D__Literature_tempfiles_124636coa.pdf	http://www.tocris.com/literature/D__Literature_tempfiles_124636msds.pdf
T03-O18	2192	4-HQN	10mM DMSO solution														2192	#REF!	http://www.tocris.com/literature/D__Literature_tempfiles_125594coa.pdf	http://www.tocris.com/literature/D__Literature_tempfiles_125594msds.pdf
T03-P18	2193	Carmoxirole hydrochloride	10mM DMSO solution														2193	#REF!	http://www.tocris.com/literature/D__Literature_tempfiles_140882coa.pdf	http://www.tocris.com/literature/D__Literature_tempfiles_140882msds.pdf
#N/A	Empty Tube																Empty Tube	#REF!
#N/A	Empty Tube																Empty Tube	#REF!
T03-A20	2194	R 59-022	10mM DMSO solution														2194	#REF!	http://www.tocris.com/literature/D__Literature_tempfiles_129710coa.pdf	http://www.tocris.com/literature/D__Literature_tempfiles_129710msds.pdf
T03-B20	2195	Eliprodil	10mM DMSO solution														2195	#REF!	http://www.tocris.com/literature/D__Literature_tempfiles_132347coa.pdf	http://www.tocris.com/literature/D__Literature_tempfiles_132347msds.pdf
T03-A21	2196	3-MATIDA	10mM DMSO solution														2196	#REF!	http://www.tocris.com/literature/D__Literature_tempfiles_134320coa.pdf	http://www.tocris.com/literature/D__Literature_tempfiles_134320msds.pdf
T03-B21	2197	L 755507	10mM DMSO solution														2197	#REF!	http://www.tocris.com/literature/D__Literature_tempfiles_142102coa.pdf	http://www.tocris.com/literature/D__Literature_tempfiles_142102msds.pdf
T03-A22	2198	Mibefradil dihydrochloride	10mM DMSO solution														2198	#REF!	http://www.tocris.com/literature/D__Literature_tempfiles_158282coa.pdf	http://www.tocris.com/literature/D__Literature_tempfiles_158282msds.pdf
T03-B22	2199	CGP 71683 hydrochloride	10mM DMSO solution														2199	#REF!	http://www.tocris.com/literature/D__Literature_tempfiles_137875coa.pdf	http://www.tocris.com/literature/D__Literature_tempfiles_137875msds.pdf
T03-A23	2200	PD 160170	10mM DMSO solution														2200	#REF!	http://www.tocris.com/literature/D__Literature_tempfiles_141579coa.pdf	http://www.tocris.com/literature/D__Literature_tempfiles_141579msds.pdf
T03-B23	2201	PNU 22394 hydrochloride	10mM DMSO solution														2201	#REF!	http://www.tocris.com/literature/D__Literature_tempfiles_131430coa.pdf	http://www.tocris.com/literature/D__Literature_tempfiles_131430msds.pdf
T03-A24	2202	Zatebradine hydrochloride	10mM DMSO solution														2202	#REF!	http://www.tocris.com/literature/D__Literature_tempfiles_137484coa.pdf	http://www.tocris.com/literature/D__Literature_tempfiles_137484msds.pdf
T03-B24	2203	PALDA	10mM DMSO solution														2203	#REF!	http://www.tocris.com/literature/D__Literature_tempfiles_146327coa.pdf	http://www.tocris.com/literature/D__Literature_tempfiles_146327msds.pdf
#N/A	Empty Tube																Empty Tube	#REF!
#N/A	Empty Tube																Empty Tube	#REF!
T03-C20	2208	LY255283	10mM DMSO solution														2208	#REF!	http://www.tocris.com/literature/D__Literature_tempfiles_139433coa.pdf	http://www.tocris.com/literature/D__Literature_tempfiles_139433msds.pdf
T03-D20	2213	N20C hydrochloride	10mM DMSO solution														2213	#REF!	http://www.tocris.com/literature/D__Literature_tempfiles_129302coa.pdf	http://www.tocris.com/literature/D__Literature_tempfiles_129302msds.pdf
T03-C21	2214	ABT 724 trihydrochloride	10mM DMSO solution														2214	#REF!	http://www.tocris.com/literature/D__Literature_tempfiles_129306coa.pdf	http://www.tocris.com/literature/D__Literature_tempfiles_129306msds.pdf
T03-D21	2227	CI 976	10mM DMSO solution														2227	#REF!	http://www.tocris.com/literature/D__Literature_tempfiles_134863coa.pdf	http://www.tocris.com/literature/D__Literature_tempfiles_134863msds.pdf
T03-C22	2228	Leflunomide	10mM DMSO solution														2228	#REF!	http://www.tocris.com/literature/D__Literature_tempfiles_133386coa.pdf	http://www.tocris.com/literature/D__Literature_tempfiles_133386msds.pdf
T03-D22	2229	GW 0742	10mM DMSO solution														2229	#REF!	http://www.tocris.com/literature/D__Literature_tempfiles_142489coa.pdf	http://www.tocris.com/literature/D__Literature_tempfiles_142489msds.pdf
T03-C23	2237	BRL 50481	10mM DMSO solution														2237	#REF!	http://www.tocris.com/literature/D__Literature_tempfiles_135599coa.pdf	http://www.tocris.com/literature/D__Literature_tempfiles_135599msds.pdf
T03-D23	2238	GW 441756	10mM DMSO solution														2238	#REF!	http://www.tocris.com/literature/D__Literature_tempfiles_140080coa.pdf	http://www.tocris.com/literature/D__Literature_tempfiles_140080msds.pdf
T03-C24	2239	GW 583340 dihydrochloride	10mM DMSO solution														2239	#REF!	http://www.tocris.com/literature/D__Literature_tempfiles_154267coa.pdf	http://www.tocris.com/literature/D__Literature_tempfiles_154267msds.pdf
T03-D24	2241	DMAB-anabaseine dihydrochloride	10mM DMSO solution														2241	#REF!	http://www.tocris.com/literature/D__Literature_tempfiles_138288coa.pdf	http://www.tocris.com/literature/D__Literature_tempfiles_138288msds.pdf
#N/A	Empty Tube																Empty Tube	#REF!
#N/A	Empty Tube																Empty Tube	#REF!
T03-E20	2242	Octopamine hydrochloride	10mM DMSO solution														2242	#REF!	http://www.tocris.com/literature/D__Literature_tempfiles_132927coa.pdf	http://www.tocris.com/literature/D__Literature_tempfiles_132927msds.pdf
T03-F20	2251	Cisplatin	10mM DMSO solution														2251	#REF!	http://www.tocris.com/literature/D__Literature_tempfiles_136025coa.pdf	http://www.tocris.com/literature/D__Literature_tempfiles_136025msds.pdf
T03-E21	2252	Doxorubicin hydrochloride	10mM DMSO solution														2252	#REF!	http://www.tocris.com/literature/D__Literature_tempfiles_138213coa.pdf	http://www.tocris.com/literature/D__Literature_tempfiles_138213msds.pdf
T03-F21	2254	ACDPP hydrochloride	10mM DMSO solution														2254	#REF!	http://www.tocris.com/literature/D__Literature_tempfiles_140249coa.pdf	http://www.tocris.com/literature/D__Literature_tempfiles_140249msds.pdf
T03-E22	2255	CGS 9343B	10mM DMSO solution														2255	#REF!	http://www.tocris.com/literature/D__Literature_tempfiles_165640coa.pdf	http://www.tocris.com/literature/D__Literature_tempfiles_165640msds.pdf
T03-F22	2261	L-692,585	10mM DMSO solution														2261	#REF!	http://www.tocris.com/literature/D__Literature_tempfiles_164295coa.pdf	http://www.tocris.com/literature/D__Literature_tempfiles_164295msds.pdf
T03-E23	2266	DY131	10mM DMSO solution														2266	#REF!	http://www.tocris.com/literature/D__Literature_tempfiles_134594coa.pdf	http://www.tocris.com/literature/D__Literature_tempfiles_134594msds.pdf
T03-F23	2268	NNC 55-0396 dihydrochloride	10mM DMSO solution														2268	#REF!	http://www.tocris.com/literature/D__Literature_tempfiles_158822coa.pdf	http://www.tocris.com/literature/D__Literature_tempfiles_158822msds.pdf
T03-E24	2270	SCH 58261	10mM DMSO solution														2270	#REF!	http://www.tocris.com/literature/D__Literature_tempfiles_178929coa.pdf	http://www.tocris.com/literature/D__Literature_tempfiles_178929msds.pdf
T03-F24	2271	GW 6471	10mM DMSO solution														2271	#REF!	http://www.tocris.com/literature/D__Literature_tempfiles_144760coa.pdf	http://www.tocris.com/literature/D__Literature_tempfiles_144760msds.pdf
#N/A	Empty Tube																Empty Tube	#REF!
#N/A	Empty Tube																Empty Tube	#REF!
T03-G20	2272	Ro 08-2750	10mM DMSO solution														2272	#REF!	http://www.tocris.com/literature/D__Literature_tempfiles_161492coa.pdf	http://www.tocris.com/literature/D__Literature_tempfiles_161492msds.pdf
T03-H20	2275	TBB	10mM DMSO solution														2275	#REF!	http://www.tocris.com/literature/D__Literature_tempfiles_145735coa.pdf	http://www.tocris.com/literature/D__Literature_tempfiles_145735msds.pdf
T03-G21	2276	FPL 55712	10mM DMSO solution														2276	#REF!	http://www.tocris.com/literature/D__Literature_tempfiles_156680coa.pdf	http://www.tocris.com/literature/D__Literature_tempfiles_156680msds.pdf
T03-H21	2280	Raloxifene hydrochloride	10mM DMSO solution														2280	#REF!	http://www.tocris.com/literature/D__Literature_tempfiles_139682coa.pdf	http://www.tocris.com/literature/D__Literature_tempfiles_139682msds.pdf
T03-G22	2281	2'-MeCCPA	10mM DMSO solution														2281	#REF!	http://www.tocris.com/literature/D__Literature_tempfiles_149463coa.pdf	http://www.tocris.com/literature/D__Literature_tempfiles_149463msds.pdf
T03-H22	2282	Moxonidine hydrochloride	10mM DMSO solution														2282	#REF!	http://www.tocris.com/literature/D__Literature_tempfiles_139921coa.pdf	http://www.tocris.com/literature/D__Literature_tempfiles_139921msds.pdf
T03-G23	2284	SEW 2871	10mM DMSO solution														2284	#REF!	http://www.tocris.com/literature/D__Literature_tempfiles_139919coa.pdf	http://www.tocris.com/literature/D__Literature_tempfiles_139919msds.pdf
T03-H23	2288	O-1918	10mM DMSO solution														2288	#REF!	http://www.tocris.com/literature/D__Literature_tempfiles_169545coa.pdf	http://www.tocris.com/literature/D__Literature_tempfiles_169545msds.pdf
T03-G24	2289	Lamotrigine isethionate	10mM DMSO solution														2289	#REF!	http://www.tocris.com/literature/D__Literature_tempfiles_140253coa.pdf	http://www.tocris.com/literature/D__Literature_tempfiles_140253msds.pdf
T03-H24	2291	1,2,3,4,5,6-Hexabromocyclohexane	10mM DMSO solution														2291	#REF!	http://www.tocris.com/literature/D__Literature_tempfiles_148746coa.pdf	http://www.tocris.com/literature/D__Literature_tempfiles_148746msds.pdf
#N/A	Empty Tube																Empty Tube	#REF!
#N/A	Empty Tube																Empty Tube	#REF!
T03-I20	2292	AQ-RA 741	10mM DMSO solution														2292	#REF!	http://www.tocris.com/literature/D__Literature_tempfiles_144489coa.pdf	http://www.tocris.com/literature/D__Literature_tempfiles_144489msds.pdf
T03-J20	2293	Zebularine	10mM DMSO solution														2293	#REF!	http://www.tocris.com/literature/D__Literature_tempfiles_162262coa.pdf	http://www.tocris.com/literature/D__Literature_tempfiles_162262msds.pdf
T03-I21	2294	Cordycepin	10mM DMSO solution														2294	#REF!	http://www.tocris.com/literature/D__Literature_tempfiles_140320coa.pdf	http://www.tocris.com/literature/D__Literature_tempfiles_140320msds.pdf
T03-J21	2295	(±)-Cloprostenol sodium salt	10mM DMSO solution														2295	#REF!	http://www.tocris.com/literature/D__Literature_tempfiles_141334coa.pdf	http://www.tocris.com/literature/D__Literature_tempfiles_141334msds.pdf
T03-I22	2296	Prostaglandin E2	10mM DMSO solution														2296	#REF!	http://www.tocris.com/literature/D__Literature_tempfiles_148725coa.pdf	http://www.tocris.com/literature/D__Literature_tempfiles_148725msds.pdf
T03-J22	2299	SCH 39166 hydrobromide	10mM DMSO solution														2299	#REF!	http://www.tocris.com/literature/D__Literature_tempfiles_145755coa.pdf	http://www.tocris.com/literature/D__Literature_tempfiles_145755msds.pdf
T03-I23	2301	T 0070907	10mM DMSO solution														2301	#REF!	http://www.tocris.com/literature/D__Literature_tempfiles_141560coa.pdf	http://www.tocris.com/literature/D__Literature_tempfiles_141560msds.pdf
T03-J23	2303	PNU 282987	10mM DMSO solution														2303	#REF!	http://www.tocris.com/literature/D__Literature_tempfiles_143559coa.pdf	http://www.tocris.com/literature/D__Literature_tempfiles_143559msds.pdf
T03-I24	2304	Devazepide	10mM DMSO solution														2304	#REF!	http://www.tocris.com/literature/D__Literature_tempfiles_156314coa.pdf	http://www.tocris.com/literature/D__Literature_tempfiles_156314msds.pdf
T03-J24	2308	Tabimorelin	10mM DMSO solution														2308	#REF!	http://www.tocris.com/literature/D__Literature_tempfiles_152054coa.pdf	http://www.tocris.com/literature/D__Literature_tempfiles_152054msds.pdf
#N/A	Empty Tube																Empty Tube	#REF!
#N/A	Empty Tube																Empty Tube	#REF!
T03-K20	2309	SR 142948	10mM DMSO solution														2309	#REF!	http://www.tocris.com/literature/D__Literature_tempfiles_158209coa.pdf	http://www.tocris.com/literature/D__Literature_tempfiles_158209msds.pdf
T03-L20	2310	SR 49059	10mM DMSO solution														2310	#REF!	http://www.tocris.com/literature/D__Literature_tempfiles_153203coa.pdf	http://www.tocris.com/literature/D__Literature_tempfiles_153203msds.pdf
T03-K21	2311	L-168,049	10mM DMSO solution														2311	#REF!	http://www.tocris.com/literature/D__Literature_tempfiles_144810coa.pdf	http://www.tocris.com/literature/D__Literature_tempfiles_144810msds.pdf
T03-L21	2312	DNQX disodium salt	10mM DMSO solution														2312	#REF!	http://www.tocris.com/literature/D__Literature_tempfiles_141460coa.pdf	http://www.tocris.com/literature/D__Literature_tempfiles_141460msds.pdf
T03-K22	2313	QX 314 chloride	10mM DMSO solution														2313	#REF!	http://www.tocris.com/literature/D__Literature_tempfiles_142756coa.pdf	http://www.tocris.com/literature/D__Literature_tempfiles_142756msds.pdf
T03-L22	2314	LOE 908 hydrochloride	10mM DMSO solution														2314	#REF!	http://www.tocris.com/literature/D__Literature_tempfiles_165622coa.pdf	http://www.tocris.com/literature/D__Literature_tempfiles_165622msds.pdf
T03-K23	2315	Immethridine dihydrobromide	10mM DMSO solution														2315	#REF!	http://www.tocris.com/literature/D__Literature_tempfiles_150278coa.pdf	http://www.tocris.com/literature/D__Literature_tempfiles_150278msds.pdf
T03-L23	2316	AMG 9810	10mM DMSO solution														2316	#REF!	http://www.tocris.com/literature/D__Literature_tempfiles_141215coa.pdf	http://www.tocris.com/literature/D__Literature_tempfiles_141215msds.pdf
T03-K24	2318	Pravastatin sodium salt	10mM DMSO solution														2318	#REF!	http://www.tocris.com/literature/D__Literature_tempfiles_142285coa.pdf	http://www.tocris.com/literature/D__Literature_tempfiles_142285msds.pdf
T03-L24	2322	BTS 54-505	10mM DMSO solution														2322	#REF!	http://www.tocris.com/literature/D__Literature_tempfiles_152922coa.pdf	http://www.tocris.com/literature/D__Literature_tempfiles_152922msds.pdf
#N/A	Empty Tube																Empty Tube	#REF!
#N/A	Empty Tube																Empty Tube	#REF!
T03-M20	2324	Necrostatin-1	10mM DMSO solution														2324	#REF!	http://www.tocris.com/literature/D__Literature_tempfiles_146027coa.pdf	http://www.tocris.com/literature/D__Literature_tempfiles_146027msds.pdf
T03-N20	No tube																2327	#REF!	http://www.tocris.com/literature/D__Literature_tempfiles_164007coa.pdf	http://www.tocris.com/literature/D__Literature_tempfiles_164007msds.pdf
T03-M21	2329	Ro 10-5824	10mM DMSO solution														2329	#REF!	http://www.tocris.com/literature/D__Literature_tempfiles_149371coa.pdf	http://www.tocris.com/literature/D__Literature_tempfiles_149371msds.pdf
T03-N21	2330	DMP 543	10mM DMSO solution														2330	#REF!	http://www.tocris.com/literature/D__Literature_tempfiles_145143coa.pdf	http://www.tocris.com/literature/D__Literature_tempfiles_145143msds.pdf
T03-M22	2333	JNJ 16259685	10mM DMSO solution														2333	#REF!	http://www.tocris.com/literature/D__Literature_tempfiles_159392coa.pdf	http://www.tocris.com/literature/D__Literature_tempfiles_159392msds.pdf
T03-N22	2337	Trequinsin hydrochloride	10mM DMSO solution														2337	#REF!	http://www.tocris.com/literature/D__Literature_tempfiles_148068coa.pdf	http://www.tocris.com/literature/D__Literature_tempfiles_148068msds.pdf
T03-M23	2339	WEB 2086	10mM DMSO solution														2339	#REF!	http://www.tocris.com/literature/D__Literature_tempfiles_149134coa.pdf	http://www.tocris.com/literature/D__Literature_tempfiles_149134msds.pdf
T03-N23	2342	4-Methylhistamine dihydrochloride	10mM DMSO solution														2342	#REF!	http://www.tocris.com/literature/D__Literature_tempfiles_146032coa.pdf	http://www.tocris.com/literature/D__Literature_tempfiles_146032msds.pdf
T03-M24	2344	CGH 2466 dihydrochloride	10mM DMSO solution														2344	#REF!	http://www.tocris.com/literature/D__Literature_tempfiles_148748coa.pdf	http://www.tocris.com/literature/D__Literature_tempfiles_148748msds.pdf
T03-N24	2345	ZK 200775	10mM DMSO solution														2345	#REF!	http://www.tocris.com/literature/D__Literature_tempfiles_154905coa.pdf	http://www.tocris.com/literature/D__Literature_tempfiles_154905msds.pdf
#N/A	Empty Tube																Empty Tube	#REF!
#N/A	Empty Tube																Empty Tube	#REF!
T03-O20	2347	Salubrinal	10mM DMSO solution														2347	#REF!	http://www.tocris.com/literature/D__Literature_tempfiles_154784coa.pdf	http://www.tocris.com/literature/D__Literature_tempfiles_154784msds.pdf
T03-P20	2348	Gavestinel	10mM DMSO solution														2348	#REF!	http://www.tocris.com/literature/D__Literature_tempfiles_149736coa.pdf	http://www.tocris.com/literature/D__Literature_tempfiles_149736msds.pdf
T03-O21	2372	ABT 702 dihydrochloride	10mM DMSO solution														2372	#REF!	http://www.tocris.com/literature/D__Literature_tempfiles_152370coa.pdf	http://www.tocris.com/literature/D__Literature_tempfiles_152370msds.pdf
T03-P21	2373	T 0901317	10mM DMSO solution														2373	#REF!	http://www.tocris.com/literature/D__Literature_tempfiles_153918coa.pdf	http://www.tocris.com/literature/D__Literature_tempfiles_153918msds.pdf
T03-O22	2374	GW 405833	10mM DMSO solution														2374	#REF!	http://www.tocris.com/literature/D__Literature_tempfiles_163516coa.pdf	http://www.tocris.com/literature/D__Literature_tempfiles_163516msds.pdf
T03-P22	2382	EMD 386088 hydrochloride	10mM DMSO solution														2382	#REF!	http://www.tocris.com/literature/D__Literature_tempfiles_162879coa.pdf	http://www.tocris.com/literature/D__Literature_tempfiles_162879msds.pdf
T03-O23	2385	AMN 082 dihydrochloride	10mM DMSO solution														2385	#REF!	http://www.tocris.com/literature/D__Literature_tempfiles_146268coa.pdf	http://www.tocris.com/literature/D__Literature_tempfiles_146268msds.pdf
T03-P23	2386	Fenobam	10mM DMSO solution														2386	#REF!	http://www.tocris.com/literature/D__Literature_tempfiles_147464coa.pdf	http://www.tocris.com/literature/D__Literature_tempfiles_147464msds.pdf
T03-O24	2387	LY 320135	10mM DMSO solution														2387	#REF!	http://www.tocris.com/literature/D__Literature_tempfiles_152151coa.pdf	http://www.tocris.com/literature/D__Literature_tempfiles_152151msds.pdf
T03-P24	2390	MPMQ hydrochloride	10mM DMSO solution														2390	#REF!	http://www.tocris.com/literature/D__Literature_tempfiles_153684coa.pdf	http://www.tocris.com/literature/D__Literature_tempfiles_153684msds.pdf
#N/A	Empty Tube																Empty Tube	#REF!
#N/A	Empty Tube																Empty Tube	#REF!
T04-A02	2392	JTE 013	10mM DMSO solution														2392	#REF!	http://www.tocris.com/literature/D__Literature_tempfiles_153550coa.pdf	http://www.tocris.com/literature/D__Literature_tempfiles_153550msds.pdf
T04-B02	2394	SDZ NKT 343	10mM DMSO solution														2394	#REF!	http://www.tocris.com/literature/D__Literature_tempfiles_154010coa.pdf	http://www.tocris.com/literature/D__Literature_tempfiles_154010msds.pdf
T04-A03	2395	Sertraline hydrochloride	10mM DMSO solution														2395	#REF!	http://www.tocris.com/literature/D__Literature_tempfiles_148509coa.pdf	http://www.tocris.com/literature/D__Literature_tempfiles_148509msds.pdf
T04-B03	2396	Glimepiride	10mM DMSO solution														2396	#REF!	http://www.tocris.com/literature/D__Literature_tempfiles_150018coa.pdf	http://www.tocris.com/literature/D__Literature_tempfiles_150018msds.pdf
T04-A04	2397	Eplerenone	10mM DMSO solution														2397	#REF!	http://www.tocris.com/literature/D__Literature_tempfiles_154006coa.pdf	http://www.tocris.com/literature/D__Literature_tempfiles_154006msds.pdf
T04-B04	2400	FK 888	10mM DMSO solution														2400	#REF!	http://www.tocris.com/literature/D__Literature_tempfiles_156691coa.pdf	http://www.tocris.com/literature/D__Literature_tempfiles_156691msds.pdf
T04-A05	2403	MRS 3777 hemioxalate	10mM DMSO solution														2403	#REF!	http://www.tocris.com/literature/D__Literature_tempfiles_165659coa.pdf	http://www.tocris.com/literature/D__Literature_tempfiles_165659msds.pdf
T04-B05	2404	Ambroxol hydrochloride	10mM DMSO solution														2404	#REF!	http://www.tocris.com/literature/D__Literature_tempfiles_150866coa.pdf	http://www.tocris.com/literature/D__Literature_tempfiles_150866msds.pdf
T04-A06	2408	Ro 90-7501	10mM DMSO solution														2408	#REF!	http://www.tocris.com/literature/D__Literature_tempfiles_157025coa.pdf	http://www.tocris.com/literature/D__Literature_tempfiles_157025msds.pdf
T04-B06	2759	B-HT 920	10mM DMSO solution														2759	#REF!	http://www.tocris.com/literature/D__Literature_tempfiles_180115coa.pdf	http://www.tocris.com/literature/D__Literature_tempfiles_180115msds.pdf
#N/A	Empty Tube																Empty Tube	#REF!
#N/A	Empty Tube																Empty Tube	#REF!
T04-C02	2415	HA 1100 hydrochloride	10mM DMSO solution														2415	#REF!	http://www.tocris.com/literature/D__Literature_tempfiles_156757coa.pdf	http://www.tocris.com/literature/D__Literature_tempfiles_156757msds.pdf
T04-D02	2416	BIBX 1382 dihydrochloride	10mM DMSO solution														2416	#REF!	http://www.tocris.com/literature/D__Literature_tempfiles_157305coa.pdf	http://www.tocris.com/literature/D__Literature_tempfiles_157305msds.pdf
T04-C03	2417	BIBU 1361 dihydrochloride	10mM DMSO solution														2417	#REF!	http://www.tocris.com/literature/D__Literature_tempfiles_160142coa.pdf	http://www.tocris.com/literature/D__Literature_tempfiles_160142msds.pdf
T04-D03	2418	LY 303511	10mM DMSO solution														2418	#REF!	http://www.tocris.com/literature/D__Literature_tempfiles_164005coa.pdf	http://www.tocris.com/literature/D__Literature_tempfiles_164005msds.pdf
T04-C04	2421	Scriptaid	10mM DMSO solution														2421	#REF!	http://www.tocris.com/literature/D__Literature_tempfiles_153843coa.pdf	http://www.tocris.com/literature/D__Literature_tempfiles_153843msds.pdf
T04-D04	2429	Fexofenadine hydrochloride	10mM DMSO solution														2429	#REF!	http://www.tocris.com/literature/D__Literature_tempfiles_152595coa.pdf	http://www.tocris.com/literature/D__Literature_tempfiles_152595msds.pdf
T04-C05	2435	CCT 018159	10mM DMSO solution														2435	#REF!	http://www.tocris.com/literature/D__Literature_tempfiles_165822coa.pdf	http://www.tocris.com/literature/D__Literature_tempfiles_165822msds.pdf
T04-D05	2436	AC 55649	10mM DMSO solution														2436	#REF!	http://www.tocris.com/literature/D__Literature_tempfiles_160997coa.pdf	http://www.tocris.com/literature/D__Literature_tempfiles_160997msds.pdf
T04-C06	2438	TMPH hydrochloride	10mM DMSO solution														2438	#REF!	http://www.tocris.com/literature/D__Literature_tempfiles_154223coa.pdf	http://www.tocris.com/literature/D__Literature_tempfiles_154223msds.pdf
T04-D06	2440	NNC 26-9100	10mM DMSO solution														2440	#REF!	http://www.tocris.com/literature/D__Literature_tempfiles_162849coa.pdf	http://www.tocris.com/literature/D__Literature_tempfiles_162849msds.pdf
#N/A	Empty Tube																Empty Tube	#REF!
#N/A	Empty Tube																Empty Tube	#REF!
T04-E02	2441	JNJ 10191584 maleate	10mM DMSO solution														2441	#REF!	http://www.tocris.com/literature/D__Literature_tempfiles_153172coa.pdf	http://www.tocris.com/literature/D__Literature_tempfiles_153172msds.pdf
T04-F02	2442	CGP 53353	10mM DMSO solution														2442	#REF!	http://www.tocris.com/literature/D__Literature_tempfiles_154215coa.pdf	http://www.tocris.com/literature/D__Literature_tempfiles_154215msds.pdf
T04-E03	2443	RITA	10mM DMSO solution														2443	#REF!	http://www.tocris.com/literature/D__Literature_tempfiles_161498coa.pdf	http://www.tocris.com/literature/D__Literature_tempfiles_161498msds.pdf
T04-F03	2447	YM 298198, Desmethyl-	10mM DMSO solution														2447	#REF!	http://www.tocris.com/literature/D__Literature_tempfiles_153225coa.pdf	http://www.tocris.com/literature/D__Literature_tempfiles_153225msds.pdf
T04-E04	2448	YM 298198 hydrochloride	10mM DMSO solution														2448	#REF!	http://www.tocris.com/literature/D__Literature_tempfiles_155350coa.pdf	http://www.tocris.com/literature/D__Literature_tempfiles_155350msds.pdf
T04-F04	2451	LY 344864 hydrochloride	10mM DMSO solution														2451	#REF!	http://www.tocris.com/literature/D__Literature_tempfiles_170382coa.pdf	http://www.tocris.com/literature/D__Literature_tempfiles_170382msds.pdf
T04-E05	2452	LY 2183240	10mM DMSO solution														2452	#REF!	http://www.tocris.com/literature/D__Literature_tempfiles_157075coa.pdf	http://www.tocris.com/literature/D__Literature_tempfiles_157075msds.pdf
T04-F05	2456	Co 101244 hydrochloride	10mM DMSO solution														2456	#REF!	http://www.tocris.com/literature/D__Literature_tempfiles_156312coa.pdf	http://www.tocris.com/literature/D__Literature_tempfiles_156312msds.pdf
T04-E06	2457	Arcyriaflavin A	10mM DMSO solution														2457	#REF!	http://www.tocris.com/literature/D__Literature_tempfiles_157562coa.pdf	http://www.tocris.com/literature/D__Literature_tempfiles_157562msds.pdf
T04-F06	2458	ZM 447439	10mM DMSO solution														2458	#REF!	http://www.tocris.com/literature/D__Literature_tempfiles_159122coa.pdf	http://www.tocris.com/literature/D__Literature_tempfiles_159122msds.pdf
#N/A	Empty Tube																Empty Tube	#REF!
#N/A	Empty Tube																Empty Tube	#REF!
T04-G02	2459	Tropisetron hydrochloride	10mM DMSO solution														2459	#REF!	http://www.tocris.com/literature/D__Literature_tempfiles_158263coa.pdf	http://www.tocris.com/literature/D__Literature_tempfiles_158263msds.pdf
T04-H02	2460	Lazabemide hydrochloride	10mM DMSO solution														2460	#REF!	http://www.tocris.com/literature/D__Literature_tempfiles_169952coa.pdf	http://www.tocris.com/literature/D__Literature_tempfiles_169952msds.pdf
T04-G03	2463	SCH 442416	10mM DMSO solution														2463	#REF!	http://www.tocris.com/literature/D__Literature_tempfiles_159250coa.pdf	http://www.tocris.com/literature/D__Literature_tempfiles_159250msds.pdf
T04-H03	2465	SDZ WAG 994	10mM DMSO solution														2465	#REF!	http://www.tocris.com/literature/D__Literature_tempfiles_172177coa.pdf	http://www.tocris.com/literature/D__Literature_tempfiles_172177msds.pdf
T04-G04	2466	UK 14,304 tartrate	10mM DMSO solution														2466	#REF!	http://www.tocris.com/literature/D__Literature_tempfiles_155488coa.pdf	http://www.tocris.com/literature/D__Literature_tempfiles_155488msds.pdf
T04-H04	2467	CGS 20625	10mM DMSO solution														2467	#REF!	http://www.tocris.com/literature/D__Literature_tempfiles_158955coa.pdf	http://www.tocris.com/literature/D__Literature_tempfiles_158955msds.pdf
T04-G05	2469	IBC 293	10mM DMSO solution														2469	#REF!	http://www.tocris.com/literature/D__Literature_tempfiles_156587coa.pdf	http://www.tocris.com/literature/D__Literature_tempfiles_156587msds.pdf
T04-H05	2470	Nimesulide	10mM DMSO solution														2470	#REF!	http://www.tocris.com/literature/D__Literature_tempfiles_155560coa.pdf	http://www.tocris.com/literature/D__Literature_tempfiles_155560msds.pdf
T04-G06	2471	ER 27319 maleate	10mM DMSO solution														2471	#REF!	http://www.tocris.com/literature/D__Literature_tempfiles_159497coa.pdf	http://www.tocris.com/literature/D__Literature_tempfiles_159497msds.pdf
T04-H06	2473	GW 4064	10mM DMSO solution														2473	#REF!	http://www.tocris.com/literature/D__Literature_tempfiles_170209coa.pdf	http://www.tocris.com/literature/D__Literature_tempfiles_170209msds.pdf
#N/A	Empty Tube																Empty Tube	#REF!
#N/A	Empty Tube																Empty Tube	#REF!
T04-I02	2474	GW 3965 hydrochloride	10mM DMSO solution														2474	#REF!	http://www.tocris.com/literature/D__Literature_tempfiles_161936coa.pdf	http://www.tocris.com/literature/D__Literature_tempfiles_161936msds.pdf
T04-J02	2475	ZM 323881 hydrochloride	10mM DMSO solution														2475	#REF!	http://www.tocris.com/literature/D__Literature_tempfiles_159878coa.pdf	http://www.tocris.com/literature/D__Literature_tempfiles_159878msds.pdf
T04-I03	2476	SR 11302	10mM DMSO solution														2476	#REF!	http://www.tocris.com/literature/D__Literature_tempfiles_166283coa.pdf	http://www.tocris.com/literature/D__Literature_tempfiles_166283msds.pdf
T04-J03	2477	Proxyfan maleate	10mM DMSO solution														2477	#REF!	http://www.tocris.com/literature/D__Literature_tempfiles_164284coa.pdf	http://www.tocris.com/literature/D__Literature_tempfiles_164284msds.pdf
T04-I04	2478	2-Pyridylethylamine dihydrochloride	10mM DMSO solution														2478	#REF!	http://www.tocris.com/literature/D__Literature_tempfiles_158253coa.pdf	http://www.tocris.com/literature/D__Literature_tempfiles_158253msds.pdf
T04-J04	2479	JTE 907	10mM DMSO solution														2479	#REF!	http://www.tocris.com/literature/D__Literature_tempfiles_158395coa.pdf	http://www.tocris.com/literature/D__Literature_tempfiles_158395msds.pdf
T04-I05	2481	JTC 801	10mM DMSO solution														2481	#REF!	http://www.tocris.com/literature/D__Literature_tempfiles_173689coa.pdf	http://www.tocris.com/literature/D__Literature_tempfiles_173689msds.pdf
T04-J05	2483	Costunolide	10mM DMSO solution														2483	#REF!	http://www.tocris.com/literature/D__Literature_tempfiles_159936coa.pdf	http://www.tocris.com/literature/D__Literature_tempfiles_159936msds.pdf
T04-I06	2484	(±)-AC 7954 hydrochloride	10mM DMSO solution														2484	#REF!	http://www.tocris.com/literature/D__Literature_tempfiles_167616coa.pdf	http://www.tocris.com/literature/D__Literature_tempfiles_167616msds.pdf
T04-J06	2490	(+/-)-Clopidogrel hydrochloride	10mM DMSO solution														2490	#REF!	http://www.tocris.com/literature/D__Literature_tempfiles_161919coa.pdf	http://www.tocris.com/literature/D__Literature_tempfiles_161919msds.pdf
#N/A	Empty Tube																Empty Tube	#REF!
#N/A	Empty Tube																Empty Tube	#REF!
T04-K02	2491	Xaliproden hydrochloride	10mM DMSO solution														2491	#REF!	http://www.tocris.com/literature/D__Literature_tempfiles_160571coa.pdf	http://www.tocris.com/literature/D__Literature_tempfiles_160571msds.pdf
T04-L02	2492	MNITMT	10mM DMSO solution														2492	#REF!	http://www.tocris.com/literature/D__Literature_tempfiles_160681coa.pdf	http://www.tocris.com/literature/D__Literature_tempfiles_160681msds.pdf
T04-K03	2493	VUF 5681 dihydrobromide	10mM DMSO solution														2493	#REF!	http://www.tocris.com/literature/D__Literature_tempfiles_160577coa.pdf	http://www.tocris.com/literature/D__Literature_tempfiles_160577msds.pdf
T04-L03	2494	VUF 8430 dihydrobromide	10mM DMSO solution														2494	#REF!	http://www.tocris.com/literature/D__Literature_tempfiles_160575coa.pdf	http://www.tocris.com/literature/D__Literature_tempfiles_160575msds.pdf
T04-K04	2495	Melperone hydrochloride	10mM DMSO solution														2495	#REF!	http://www.tocris.com/literature/D__Literature_tempfiles_172252coa.pdf	http://www.tocris.com/literature/D__Literature_tempfiles_172252msds.pdf
T04-L04	2496	DR 2313	10mM DMSO solution														2496	#REF!	http://www.tocris.com/literature/D__Literature_tempfiles_160581coa.pdf	http://www.tocris.com/literature/D__Literature_tempfiles_160581msds.pdf
T04-K05	2498	PNU 120596	10mM DMSO solution														2498	#REF!	http://www.tocris.com/literature/D__Literature_tempfiles_160848coa.pdf	http://www.tocris.com/literature/D__Literature_tempfiles_160848msds.pdf
T04-L05	2499	ZM 306416 hydrochloride	10mM DMSO solution														2499	#REF!	http://www.tocris.com/literature/D__Literature_tempfiles_159876coa.pdf	http://www.tocris.com/literature/D__Literature_tempfiles_159876msds.pdf
T04-K06	2500	BAY 59-3074	10mM DMSO solution														2500	#REF!	http://www.tocris.com/literature/D__Literature_tempfiles_162720coa.pdf	http://www.tocris.com/literature/D__Literature_tempfiles_162720msds.pdf
T04-L06	No tube																2501	#REF!	http://www.tocris.com/literature/D__Literature_tempfiles_162757coa.pdf	http://www.tocris.com/literature/D__Literature_tempfiles_162757msds.pdf
#N/A	Empty Tube																Empty Tube	#REF!
#N/A	Empty Tube																Empty Tube	#REF!
T04-M02	2503	(-)-Bicuculline methiodide	10mM DMSO solution														2503	#REF!	http://www.tocris.com/literature/D__Literature_tempfiles_166501coa.pdf	http://www.tocris.com/literature/D__Literature_tempfiles_166501msds.pdf
T04-N02	2504	Irsogladine maleate	10mM DMSO solution														2504	#REF!	http://www.tocris.com/literature/D__Literature_tempfiles_163651coa.pdf	http://www.tocris.com/literature/D__Literature_tempfiles_163651msds.pdf
T04-M03	2506	SSR 69071	10mM DMSO solution														2506	#REF!	http://www.tocris.com/literature/D__Literature_tempfiles_165638coa.pdf	http://www.tocris.com/literature/D__Literature_tempfiles_165638msds.pdf
T04-N03	2507	J 104129 fumarate	10mM DMSO solution														2507	#REF!	http://www.tocris.com/literature/D__Literature_tempfiles_175325coa.pdf	http://www.tocris.com/literature/D__Literature_tempfiles_175325msds.pdf
T04-M04	2508	Trap 101	10mM DMSO solution														2508	#REF!	http://www.tocris.com/literature/D__Literature_tempfiles_178014coa.pdf	http://www.tocris.com/literature/D__Literature_tempfiles_178014msds.pdf
T04-N04	2510	Talniflumate	10mM DMSO solution														2510	#REF!	http://www.tocris.com/literature/D__Literature_tempfiles_162749coa.pdf	http://www.tocris.com/literature/D__Literature_tempfiles_162749msds.pdf
T04-M05	2513	Acyclovir	10mM DMSO solution														2513	#REF!	http://www.tocris.com/literature/D__Literature_tempfiles_161568coa.pdf	http://www.tocris.com/literature/D__Literature_tempfiles_161568msds.pdf
T04-N05	2514	L 161982	10mM DMSO solution														2514	#REF!	http://www.tocris.com/literature/D__Literature_tempfiles_172474coa.pdf	http://www.tocris.com/literature/D__Literature_tempfiles_172474msds.pdf
T04-M06	2517	RS 504393	10mM DMSO solution														2517	#REF!	http://www.tocris.com/literature/D__Literature_tempfiles_165653coa.pdf	http://www.tocris.com/literature/D__Literature_tempfiles_165653msds.pdf
T04-N06	2519	T 98475	10mM DMSO solution														2519	#REF!	http://www.tocris.com/literature/D__Literature_tempfiles_179289coa.pdf	http://www.tocris.com/literature/D__Literature_tempfiles_179289msds.pdf
#N/A	Empty Tube																Empty Tube	#REF!
#N/A	Empty Tube																Empty Tube	#REF!
T04-O02	2520	PD 166793	10mM DMSO solution														2520	#REF!	http://www.tocris.com/literature/D__Literature_tempfiles_162434coa.pdf	http://www.tocris.com/literature/D__Literature_tempfiles_162434msds.pdf
T04-P02	2521	NSC 3852	10mM DMSO solution														2521	#REF!	http://www.tocris.com/literature/D__Literature_tempfiles_165283coa.pdf	http://www.tocris.com/literature/D__Literature_tempfiles_165283msds.pdf
T04-O03	2524	A 205804	10mM DMSO solution														2524	#REF!	http://www.tocris.com/literature/D__Literature_tempfiles_167876coa.pdf	http://www.tocris.com/literature/D__Literature_tempfiles_167876msds.pdf
T04-P03	2531	Ganaxolone	10mM DMSO solution														2531	#REF!	http://www.tocris.com/literature/D__Literature_tempfiles_166234coa.pdf	http://www.tocris.com/literature/D__Literature_tempfiles_166234msds.pdf
T04-O04	2533	DPO-1	10mM DMSO solution														2533	#REF!	http://www.tocris.com/literature/D__Literature_tempfiles_167924coa.pdf	http://www.tocris.com/literature/D__Literature_tempfiles_167924msds.pdf
T04-P04	2536	Domperidone	10mM DMSO solution														2536	#REF!	http://www.tocris.com/literature/D__Literature_tempfiles_164483coa.pdf	http://www.tocris.com/literature/D__Literature_tempfiles_164483msds.pdf
T04-O05	2539	IKK 16	10mM DMSO solution														2539	#REF!	http://www.tocris.com/literature/D__Literature_tempfiles_177090coa.pdf	http://www.tocris.com/literature/D__Literature_tempfiles_177090msds.pdf
T04-P05	2542	Ki 8751	10mM DMSO solution														2542	#REF!	http://www.tocris.com/literature/D__Literature_tempfiles_172470coa.pdf	http://www.tocris.com/literature/D__Literature_tempfiles_172470msds.pdf
T04-O06	2545	Lofepramine	10mM DMSO solution														2545	#REF!	http://www.tocris.com/literature/D__Literature_tempfiles_166230coa.pdf	http://www.tocris.com/literature/D__Literature_tempfiles_166230msds.pdf
T04-P06	2547	6-Hydroxydopamine hydrochloride	10mM DMSO solution														2547	#REF!	http://www.tocris.com/literature/D__Literature_tempfiles_164479coa.pdf	http://www.tocris.com/literature/D__Literature_tempfiles_164479msds.pdf
#N/A	Empty Tube																Empty Tube	#REF!
#N/A	Empty Tube																Empty Tube	#REF!
T04-A08	2550	SUN-B 8155	10mM DMSO solution														2550	#REF!	http://www.tocris.com/literature/D__Literature_tempfiles_171692coa.pdf	http://www.tocris.com/literature/D__Literature_tempfiles_171692msds.pdf
T04-B08	2554	CD 1530	10mM DMSO solution														2554	#REF!	http://www.tocris.com/literature/D__Literature_tempfiles_169788coa.pdf	http://www.tocris.com/literature/D__Literature_tempfiles_169788msds.pdf
T04-A09	2558	10-DEBC hydrochloride	10mM DMSO solution														2558	#REF!	http://www.tocris.com/literature/D__Literature_tempfiles_167034coa.pdf	http://www.tocris.com/literature/D__Literature_tempfiles_167034msds.pdf
T04-B09	2559	TPCA-1	10mM DMSO solution														2559	#REF!	http://www.tocris.com/literature/D__Literature_tempfiles_218855coa.pdf	http://www.tocris.com/literature/D__Literature_tempfiles_218855msds.pdf
T04-A10	2560	SB 218078	10mM DMSO solution														2560	#REF!	http://www.tocris.com/literature/D__Literature_tempfiles_177264coa.pdf	http://www.tocris.com/literature/D__Literature_tempfiles_177264msds.pdf
T04-B10	2561	Calmidazolium chloride	10mM DMSO solution														2561	#REF!	http://www.tocris.com/literature/D__Literature_tempfiles_168897coa.pdf	http://www.tocris.com/literature/D__Literature_tempfiles_168897msds.pdf
T04-A11	2563	Fexaramine	10mM DMSO solution														2563	#REF!	http://www.tocris.com/literature/D__Literature_tempfiles_168895coa.pdf	http://www.tocris.com/literature/D__Literature_tempfiles_168895msds.pdf
T04-B11	No tube																2565	#REF!	http://www.tocris.com/literature/D__Literature_tempfiles_166728coa.pdf	http://www.tocris.com/literature/D__Literature_tempfiles_166728msds.pdf
T04-A12	2571	Amlodipine besylate	10mM DMSO solution														2571	#REF!	http://www.tocris.com/literature/D__Literature_tempfiles_166228coa.pdf	http://www.tocris.com/literature/D__Literature_tempfiles_166228msds.pdf
T04-B12	2573	PSB 069	10mM DMSO solution														2573	#REF!	http://www.tocris.com/literature/D__Literature_tempfiles_171451coa.pdf	http://www.tocris.com/literature/D__Literature_tempfiles_171451msds.pdf
#N/A	Empty Tube																Empty Tube	#REF!
#N/A	Empty Tube																Empty Tube	#REF!
T04-C08	2574	PSB 06126	10mM DMSO solution														2574	#REF!	http://www.tocris.com/literature/D__Literature_tempfiles_170628coa.pdf	http://www.tocris.com/literature/D__Literature_tempfiles_170628msds.pdf
T04-D08	2577	Cetirizine dihydrochloride	10mM DMSO solution														2577	#REF!	http://www.tocris.com/literature/D__Literature_tempfiles_166438coa.pdf	http://www.tocris.com/literature/D__Literature_tempfiles_166438msds.pdf
T04-C09	2578	Benazepril hydrochloride	10mM DMSO solution														2578	#REF!	http://www.tocris.com/literature/D__Literature_tempfiles_166448coa.pdf	http://www.tocris.com/literature/D__Literature_tempfiles_166448msds.pdf
T04-D09	2579	Zamifenacin fumarate	10mM DMSO solution														2579	#REF!	http://www.tocris.com/literature/D__Literature_tempfiles_170215coa.pdf	http://www.tocris.com/literature/D__Literature_tempfiles_170215msds.pdf
T04-C10	2580	Tenidap	10mM DMSO solution														2580	#REF!	http://www.tocris.com/literature/D__Literature_tempfiles_168479coa.pdf	http://www.tocris.com/literature/D__Literature_tempfiles_168479msds.pdf
T04-D10	2581	PAC 1	10mM DMSO solution														2581	#REF!	http://www.tocris.com/literature/D__Literature_tempfiles_168265coa.pdf	http://www.tocris.com/literature/D__Literature_tempfiles_168265msds.pdf
T04-C11	2582	Lansoprazole	10mM DMSO solution														2582	#REF!	http://www.tocris.com/literature/D__Literature_tempfiles_168447coa.pdf	http://www.tocris.com/literature/D__Literature_tempfiles_168447msds.pdf
T04-D11	2583	Omeprazole	10mM DMSO solution														2583	#REF!	http://www.tocris.com/literature/D__Literature_tempfiles_168435coa.pdf	http://www.tocris.com/literature/D__Literature_tempfiles_168435msds.pdf
T04-C12	2586	CFM 1571 hydrochloride	10mM DMSO solution														2586	#REF!	http://www.tocris.com/literature/D__Literature_tempfiles_171632coa.pdf	http://www.tocris.com/literature/D__Literature_tempfiles_171632msds.pdf
T04-D12	2591	TCS 359	10mM DMSO solution														2591	#REF!	http://www.tocris.com/literature/D__Literature_tempfiles_173102coa.pdf	http://www.tocris.com/literature/D__Literature_tempfiles_173102msds.pdf
#N/A	Empty Tube																Empty Tube	#REF!
#N/A	Empty Tube																Empty Tube	#REF!
T04-E08	2592	TCB2	10mM DMSO solution														2592	#REF!	http://www.tocris.com/literature/D__Literature_tempfiles_172472coa.pdf	http://www.tocris.com/literature/D__Literature_tempfiles_172472msds.pdf
T04-F08	2596	Mexiletine hydrochloride	10mM DMSO solution														2596	#REF!	http://www.tocris.com/literature/D__Literature_tempfiles_167970coa.pdf	http://www.tocris.com/literature/D__Literature_tempfiles_167970msds.pdf
T04-E09	2600	Clofarabine	10mM DMSO solution														2600	#REF!	http://www.tocris.com/literature/D__Literature_tempfiles_168277coa.pdf	http://www.tocris.com/literature/D__Literature_tempfiles_168277msds.pdf
T04-F09	2605	PD 198306	10mM DMSO solution														2605	#REF!	http://www.tocris.com/literature/D__Literature_tempfiles_177054coa.pdf	http://www.tocris.com/literature/D__Literature_tempfiles_177054msds.pdf
T04-E10	2609	Ryuvidine	10mM DMSO solution														2609	#REF!	http://www.tocris.com/literature/D__Literature_tempfiles_174846coa.pdf	http://www.tocris.com/literature/D__Literature_tempfiles_174846msds.pdf
T04-F10	2611	IMD 0354	10mM DMSO solution														2611	#REF!	http://www.tocris.com/literature/D__Literature_tempfiles_171694coa.pdf	http://www.tocris.com/literature/D__Literature_tempfiles_171694msds.pdf
T04-E11	2615	PD 158780	10mM DMSO solution														2615	#REF!	http://www.tocris.com/literature/D__Literature_tempfiles_173767coa.pdf	http://www.tocris.com/literature/D__Literature_tempfiles_173767msds.pdf
T04-F11	2622	ARP 101	10mM DMSO solution														2622	#REF!	http://www.tocris.com/literature/D__Literature_tempfiles_173675coa.pdf	http://www.tocris.com/literature/D__Literature_tempfiles_173675msds.pdf
T04-E12	2623	Oxaliplatin	10mM DMSO solution														2623	#REF!	http://www.tocris.com/literature/D__Literature_tempfiles_169191coa.pdf	http://www.tocris.com/literature/D__Literature_tempfiles_169191msds.pdf
T04-F12	2625	Zonisamide	10mM DMSO solution														2625	#REF!	http://www.tocris.com/literature/D__Literature_tempfiles_169093coa.pdf	http://www.tocris.com/literature/D__Literature_tempfiles_169093msds.pdf
#N/A	Empty Tube																Empty Tube	#REF!
#N/A	Empty Tube																Empty Tube	#REF!
T04-G08	2626	Carboplatin	10mM DMSO solution														2626	#REF!	http://www.tocris.com/literature/D__Literature_tempfiles_169189coa.pdf	http://www.tocris.com/literature/D__Literature_tempfiles_169189msds.pdf
T04-H08	2629	Cilnidipine	10mM DMSO solution														2629	#REF!	http://www.tocris.com/literature/D__Literature_tempfiles_169728coa.pdf	http://www.tocris.com/literature/D__Literature_tempfiles_169728msds.pdf
T04-G09	2632	CL 82198 hydrochloride	10mM DMSO solution														2632	#REF!	http://www.tocris.com/literature/D__Literature_tempfiles_176382coa.pdf	http://www.tocris.com/literature/D__Literature_tempfiles_176382msds.pdf
T04-H09	2633	WAY 170523	10mM DMSO solution														2633	#REF!	http://www.tocris.com/literature/D__Literature_tempfiles_177334coa.pdf	http://www.tocris.com/literature/D__Literature_tempfiles_177334msds.pdf
T04-G10	2634	DAPT	10mM DMSO solution														2634	#REF!	http://www.tocris.com/literature/D__Literature_tempfiles_172647coa.pdf	http://www.tocris.com/literature/D__Literature_tempfiles_172647msds.pdf
T04-H10	2635	NGB 2904	10mM DMSO solution														2635	#REF!	http://www.tocris.com/literature/D__Literature_tempfiles_177370coa.pdf	http://www.tocris.com/literature/D__Literature_tempfiles_177370msds.pdf
T04-G11	2636	Ivachtin	10mM DMSO solution														2636	#REF!	http://www.tocris.com/literature/D__Literature_tempfiles_178923coa.pdf	http://www.tocris.com/literature/D__Literature_tempfiles_178923msds.pdf
T04-H11	2638	ST 91	10mM DMSO solution														2638	#REF!	http://www.tocris.com/literature/D__Literature_tempfiles_177503coa.pdf	http://www.tocris.com/literature/D__Literature_tempfiles_177503msds.pdf
T04-G12	2639	CGK 733	10mM DMSO solution														2639	#REF!	http://www.tocris.com/literature/D__Literature_tempfiles_176143coa.pdf	http://www.tocris.com/literature/D__Literature_tempfiles_176143msds.pdf
T04-H12	2641	L 368899 hydrochloride	10mM DMSO solution														2641	#REF!	http://www.tocris.com/literature/D__Literature_tempfiles_174247coa.pdf	http://www.tocris.com/literature/D__Literature_tempfiles_174247msds.pdf
#N/A	Empty Tube																Empty Tube	#REF!
#N/A	Empty Tube																Empty Tube	#REF!
T04-I08	2642	Co 102862	10mM DMSO solution														2642	#REF!	http://www.tocris.com/literature/D__Literature_tempfiles_170585coa.pdf	http://www.tocris.com/literature/D__Literature_tempfiles_170585msds.pdf
T04-J08	2645	Fananserin	10mM DMSO solution														2645	#REF!	http://www.tocris.com/literature/D__Literature_tempfiles_172897coa.pdf	http://www.tocris.com/literature/D__Literature_tempfiles_172897msds.pdf
T04-I09	2647	NSC 632839 hydrochloride	10mM DMSO solution														2647	#REF!	http://www.tocris.com/literature/D__Literature_tempfiles_174061coa.pdf	http://www.tocris.com/literature/D__Literature_tempfiles_174061msds.pdf
T04-J09	2649	GW 9508	10mM DMSO solution														2649	#REF!	http://www.tocris.com/literature/D__Literature_tempfiles_174226coa.pdf	http://www.tocris.com/literature/D__Literature_tempfiles_174226msds.pdf
T04-I10	2651	AEG 3482	10mM DMSO solution														2651	#REF!	http://www.tocris.com/literature/D__Literature_tempfiles_176451coa.pdf	http://www.tocris.com/literature/D__Literature_tempfiles_176451msds.pdf
T04-J10	2652	WAY 213613	10mM DMSO solution														2652	#REF!	http://www.tocris.com/literature/D__Literature_tempfiles_175541coa.pdf	http://www.tocris.com/literature/D__Literature_tempfiles_175541msds.pdf
T04-I11	2653	Pifithrin- μ	10mM DMSO solution														2653	#REF!	http://www.tocris.com/literature/D__Literature_tempfiles_174069coa.pdf	http://www.tocris.com/literature/D__Literature_tempfiles_174069msds.pdf
T04-J11	2654	Compound W	10mM DMSO solution														2654	#REF!	http://www.tocris.com/literature/D__Literature_tempfiles_170011coa.pdf	http://www.tocris.com/literature/D__Literature_tempfiles_170011msds.pdf
T04-I12	2655	Naproxen sodium	10mM DMSO solution														2655	#REF!	http://www.tocris.com/literature/D__Literature_tempfiles_170013coa.pdf	http://www.tocris.com/literature/D__Literature_tempfiles_170013msds.pdf
T04-J12	2657	JX 401	10mM DMSO solution														2657	#REF!	http://www.tocris.com/literature/D__Literature_tempfiles_171512coa.pdf	http://www.tocris.com/literature/D__Literature_tempfiles_171512msds.pdf
#N/A	Empty Tube																Empty Tube	#REF!
#N/A	Empty Tube																Empty Tube	#REF!
T04-K08	2661	UCL 2077	10mM DMSO solution														2661	#REF!	http://www.tocris.com/literature/D__Literature_tempfiles_173777coa.pdf	http://www.tocris.com/literature/D__Literature_tempfiles_173777msds.pdf
T04-L08	2662	PHTPP	10mM DMSO solution														2662	#REF!	http://www.tocris.com/literature/D__Literature_tempfiles_176481coa.pdf	http://www.tocris.com/literature/D__Literature_tempfiles_176481msds.pdf
T04-K09	2664	Cabergoline	10mM DMSO solution														2664	#REF!	http://www.tocris.com/literature/D__Literature_tempfiles_175608coa.pdf	http://www.tocris.com/literature/D__Literature_tempfiles_175608msds.pdf
T04-L09	2665	BMS 191011	10mM DMSO solution														2665	#REF!	http://www.tocris.com/literature/D__Literature_tempfiles_178740coa.pdf	http://www.tocris.com/literature/D__Literature_tempfiles_178740msds.pdf
T04-K10	2764	GP 1a	10mM DMSO solution														2764	#REF!	http://www.tocris.com/literature/D__Literature_tempfiles_180247coa.pdf	http://www.tocris.com/literature/D__Literature_tempfiles_180247msds.pdf
T04-L10	2668	Artemisinin	10mM DMSO solution														2668	#REF!	http://www.tocris.com/literature/D__Literature_tempfiles_172710coa.pdf	http://www.tocris.com/literature/D__Literature_tempfiles_172710msds.pdf
T04-K11	2669	TC 1	10mM DMSO solution														2669	#REF!	http://www.tocris.com/literature/D__Literature_tempfiles_179726coa.pdf	http://www.tocris.com/literature/D__Literature_tempfiles_179726msds.pdf
T04-L11	2671	Budesonide	10mM DMSO solution														2671	#REF!	http://www.tocris.com/literature/D__Literature_tempfiles_173523coa.pdf	http://www.tocris.com/literature/D__Literature_tempfiles_173523msds.pdf
T04-K12	2673	Acarbose	10mM DMSO solution														2673	#REF!	http://www.tocris.com/literature/D__Literature_tempfiles_175319coa.pdf	http://www.tocris.com/literature/D__Literature_tempfiles_175319msds.pdf
T04-L12	2676	Y 134	10mM DMSO solution														2676	#REF!	http://www.tocris.com/literature/D__Literature_tempfiles_177212coa.pdf	http://www.tocris.com/literature/D__Literature_tempfiles_177212msds.pdf
#N/A	Empty Tube																Empty Tube	#REF!
#N/A	Empty Tube																Empty Tube	#REF!
T04-M08	2677	JLK 6	10mM DMSO solution														2677	#REF!	http://www.tocris.com/literature/D__Literature_tempfiles_176137coa.pdf	http://www.tocris.com/literature/D__Literature_tempfiles_176137msds.pdf
T04-N08	2678	GP 2a	10mM DMSO solution														2678	#REF!	http://www.tocris.com/literature/D__Literature_tempfiles_177046coa.pdf	http://www.tocris.com/literature/D__Literature_tempfiles_177046msds.pdf
T04-M09	2682	4-Phenylbutyrate, sodium salt	10mM DMSO solution														2682	#REF!	http://www.tocris.com/literature/D__Literature_tempfiles_172895coa.pdf	http://www.tocris.com/literature/D__Literature_tempfiles_172895msds.pdf
T04-N09	2684	SN 38	10mM DMSO solution														2684	#REF!	http://www.tocris.com/literature/D__Literature_tempfiles_177207coa.pdf	http://www.tocris.com/literature/D__Literature_tempfiles_177207msds.pdf
T04-M10	2685	Carvedilol	10mM DMSO solution														2685	#REF!	http://www.tocris.com/literature/D__Literature_tempfiles_173740coa.pdf	http://www.tocris.com/literature/D__Literature_tempfiles_173740msds.pdf
T04-N10	2687	Pentylenetetrazole	10mM DMSO solution														2687	#REF!	http://www.tocris.com/literature/D__Literature_tempfiles_173282coa.pdf	http://www.tocris.com/literature/D__Literature_tempfiles_173282msds.pdf
T04-M11	2688	CPT 11	10mM DMSO solution														2688	#REF!	http://www.tocris.com/literature/D__Literature_tempfiles_173839coa.pdf	http://www.tocris.com/literature/D__Literature_tempfiles_173839msds.pdf
T04-N11	2691	Moexipril hydrochloride	10mM DMSO solution														2691	#REF!	http://www.tocris.com/literature/D__Literature_tempfiles_176116coa.pdf	http://www.tocris.com/literature/D__Literature_tempfiles_176116msds.pdf
T04-M12	2693	PHA 665752	10mM DMSO solution														2693	#REF!	http://www.tocris.com/literature/D__Literature_tempfiles_212942coa.pdf	http://www.tocris.com/literature/D__Literature_tempfiles_212942msds.pdf
T04-N12	2694	PD 407824	10mM DMSO solution														2694	#REF!	http://www.tocris.com/literature/D__Literature_tempfiles_174803coa.pdf	http://www.tocris.com/literature/D__Literature_tempfiles_174803msds.pdf
#N/A	Empty Tube																Empty Tube	#REF!
#N/A	Empty Tube																Empty Tube	#REF!
T04-O08	2700	Calcipotriol	10mM DMSO solution														2700	#REF!	http://www.tocris.com/literature/D__Literature_tempfiles_176690coa.pdf	http://www.tocris.com/literature/D__Literature_tempfiles_176690msds.pdf
T04-P08	2706	Temozolomide	10mM DMSO solution														2706	#REF!	http://www.tocris.com/literature/D__Literature_tempfiles_176112coa.pdf	http://www.tocris.com/literature/D__Literature_tempfiles_176112msds.pdf
T04-O09	2709	Cilastatin sodium	10mM DMSO solution														2709	#REF!	http://www.tocris.com/literature/D__Literature_tempfiles_177209coa.pdf	http://www.tocris.com/literature/D__Literature_tempfiles_177209msds.pdf
T04-P09	2718	LY 364947	10mM DMSO solution														2718	#REF!	http://www.tocris.com/literature/D__Literature_tempfiles_179029coa.pdf	http://www.tocris.com/literature/D__Literature_tempfiles_179029msds.pdf
T04-O10	2725	SB 225002	10mM DMSO solution														2725	#REF!	http://www.tocris.com/literature/D__Literature_tempfiles_179736coa.pdf	http://www.tocris.com/literature/D__Literature_tempfiles_179736msds.pdf
T04-P10	2731	CGP 57380	10mM DMSO solution														2731	#REF!	http://www.tocris.com/literature/D__Literature_tempfiles_178633coa.pdf	http://www.tocris.com/literature/D__Literature_tempfiles_178633msds.pdf
T04-O11	2742	Reserpine	10mM DMSO solution														2742	#REF!	http://www.tocris.com/literature/D__Literature_tempfiles_178229coa.pdf	http://www.tocris.com/literature/D__Literature_tempfiles_178229msds.pdf
T04-P11	2743	Caffeic acid phenethyl ester	10mM DMSO solution														2743	#REF!	http://www.tocris.com/literature/D__Literature_tempfiles_179583coa.pdf	http://www.tocris.com/literature/D__Literature_tempfiles_179583msds.pdf
T04-O12	2748	KF 38789	10mM DMSO solution														2748	#REF!	http://www.tocris.com/literature/D__Literature_tempfiles_179581coa.pdf	http://www.tocris.com/literature/D__Literature_tempfiles_179581msds.pdf
T04-P12	2755	DCA	10mM DMSO solution														2755	#REF!	http://www.tocris.com/literature/D__Literature_tempfiles_178825coa.pdf	http://www.tocris.com/literature/D__Literature_tempfiles_178825msds.pdf
#N/A	Empty Tube																Empty Tube	#REF!

## Sheet: Sheet1
	Well	Plate	384 code	Plate Number	Plate Location	96 code	384 code	Cat.No	Batch Specific Product Name	Brief Description	Batch	Concentration / Solvent	Download Material Safety and Data Sheet (MSDS)	Primary Category	Secondary Category	Tertiary Category
Tocris UP	A - 18	1	T01-A18	1	G06	T96-1-G06	T01-M04	0414	AG 490	EGFR-kinase inhibitor. Also JAK2, JAK3 inhibitor	2	10mM DMSO solution	MSDS for 0414/2	Enzyme-Linked Receptors	Receptor Tyrosine Kinases (RTKs)	EGFR
	B - 17	1	T01-B17	2	C09	T96-2-C09	T01-F11	0493	AG 18	EGFR/PDGFR-kinase inhibitor	1	10mM DMSO solution	MSDS for 0493/1	Enzyme-Linked Receptors	Receptor Tyrosine Kinases (RTKs)	EGFR
	E - 15	1	T01-E15	2	D02	T96-2-D02	T01-G08	0497	AG 99	EGFR-kinase inhibitor	1	10mM DMSO solution	MSDS for 0497/1	Enzyme-Linked Receptors	Receptor Tyrosine Kinases (RTKs)	EGFR
	F - 11	1	T01-F11	2	G10	T96-2-G10	T01-M12	0579	Tyrphostin B44, (+) enantiomer	EGFR-kinase inhibitor	1	10mM DMSO solution	MSDS for 0579/1	Enzyme-Linked Receptors	Receptor Tyrosine Kinases (RTKs)	EGFR
	M - 4	1	T01-M04	3	A09	T96-3-A09	T01-B17	0618	AG 555	Potent EGFR-kinase inhibitor	1	10mM DMSO solution	MSDS for 0618/1	Enzyme-Linked Receptors	Receptor Tyrosine Kinases (RTKs)	EGFR
	M - 12	1	T01-M12	3	A10	T96-3-A10	T01-A18	0619	AG 494	Potent EGFR-kinase inhibitor	2	10mM DMSO solution	MSDS for 0619/2	Enzyme-Linked Receptors	Receptor Tyrosine Kinases (RTKs)	EGFR
	C - 12	2	T02-C12	3	C04	T96-3-C04	T01-E15	0645	2-(1-Thienyl)ethyl 3,4-dihydroxybenzylidenecyanoacetate	5-, 12-, 15-Lipoxygenase inhibitor	1	10mM DMSO solution	MSDS for 0645/1	Enzymes	Oxygenases/Oxidases	Lipoxygenase
	F - 17	2	T02-F17	6	B02	T96-6-B02	T02-C08	1044	NBQX disodium salt	More water soluble form of NBQX (Cat. No. 0373)	18	10mM DMSO solution	MSDS for 1044/18	Ion Channels	Ligand-gated Ion Channels	Glutamate (Ionotropic) Receptors
	H - 20	2	T02-H20	6	B10	T96-6-B10	T02-C12	1054	GR 55562 dihydrochloride	5-HT1B antagonist	6	10mM DMSO solution	MSDS for 1054/6	7TM Receptors	5-HT Receptors	5-HT1 Receptors
	C - 6	3	T03-C06	6	F07	T96-6-F07	T02-L10	1110	Genistein	EGFR kinase inhibitor. Also estrogen and PPARγ ligand	3	10mM DMSO solution	MSDS for 1110/3	Enzyme-Linked Receptors	Receptor Tyrosine Kinases (RTKs)	EGFR
	F - 3	3	T03-F03	6	G10	T96-6-G10	T02-M12	1130	LY 294002 hydrochloride	Selective PI 3-kinase inhibitor	3	10mM DMSO solution	MSDS for 1130/3	Cellular Processes	Signal Transduction	Inositol and cAMP Signaling
	F - 7	1	T01-F07	7	B03	T96-7-B03	T02-D14	1214	SIB 1893	mGlu5 antagonist and positive allosteric modulator at mGlu4	1	10mM DMSO solution	MSDS for 1214/1	7TM Receptors	Glutamate (Metabotropic) Receptors	Group I mGlu Receptors
	G - 8	1	T01-G08	7	C09	T96-7-C09	T02-F17	1235	Cyclopiazonic Acid	Inhibitor of SERCA ATPase	6	10mM DMSO solution	MSDS for 1235/6	Cellular Processes	Signal Transduction	Calcium Signaling
	C - 8	2	T02-C08	7	E10	T96-7-E10	T02-I18	1264	SB 202190	Potent, selective inhibitor of p38 MAPK	2	10mM DMSO solution	MSDS for 1264/2	Enzymes	Kinases	MAPK
	D - 14	2	T02-D14	8	D03	T96-8-D03	T02-H20	1405	(-)-Terreic acid	Selective inhibitor of BTK	1	10mM DMSO solution	MSDS for 1405/1	Enzymes	Kinases	Brutons Tyrosine Kinase (BTK)
	I - 18	2	T02-I18	9	B07	T96-9-B07	T03-D04	1544	(±)-Bay K 8644	Ca2+-channel activator (L-type)	2	10mM DMSO solution	MSDS for 1544/2	Ion Channels	Calcium Channels	Voltage-gated Calcium Channels
	L - 10	2	T02-L10	9	B09	T96-9-B09	T03-D05	1546	(S)-(-)-Bay K 8644	Ca2+-channel activator (L-type)	3	10mM DMSO solution	MSDS for 1546/3	Ion Channels	Calcium Channels	Voltage-gated Calcium Channels
	M - 12	2	T02-M12	9	B10	T96-9-B10	T03-C06	1547	NSC 95397	Selective Cdc25 dual specificity phosphatase inhibitor	1	10mM DMSO solution	MSDS for 1547/1	Enzymes	Phosphatases	Cdc25 Phosphatase
	D - 4	3	T03-D04	9	C05	T96-9-C05	T03-F03	1554	Piceatannol	Inhibits TNF-induced NF-κB activation	1	10mM DMSO solution	MSDS for 1554/1	Cellular Processes	Signal Transduction	Cytokine and NF-kB Signaling
	D - 5	3	T03-D05	9	E03	T96-9-E03	T03-J02	1616	SB 216763	Potent, selective GSK-3 inhibitor	2	10mM DMSO solution	MSDS for 1616/2	Enzymes	Kinases	Glycogen Synthase Kinase
	D - 16	3	T03-D16	10	H02	T96-10-H02	T03-O08	1955	Ritanserin	Potent 5-HT2 antagonist	1	10mM DMSO solution	MSDS for 1955/1	7TM Receptors	5-HT Receptors	5-HT2 Receptors
	H - 17	3	T03-H17	11	B07	T96-11-B07	T03-D16	1999	Linopirdine dihydrochloride	KCNQ channel blocker	1	10mM DMSO solution	MSDS for 1999/1	Ion Channels	Potassium Channels	Voltage-Gated Potassium Channels
	J - 2	3	T03-J02	11	D09	T96-11-D09	T03-H17	2039	CI 898 trihydrochloride	Dihydrofolate reductase inhibitor	1	10mM DMSO solution	MSDS for 2039/1	Enzymes	Reductases	Dihydrofolate Reductase
	O - 8	3	T03-O08
			384 code	Plate Number	Plate Location	96 code	384 code	Cat.No	Batch Specific Product Name	Brief Description	Batch	Concentration / Solvent	Download Material Safety and Data Sheet (MSDS)	Primary Category	Secondary Category	Tertiary Category
Tocris down	I - 11	3	T03-I11	1	G09	T96-1-G09	T01-N05	0420	GBR 13069 dihydrochloride	Potent dopamine uptake inhibitor	3	10mM DMSO solution	MSDS for 0420/3	Transporters	Neurotransmitter Transporters	Dopamine Transporters
	M - 18	3	T03-M18	1	G10	T96-1-G10	T01-M06	0421	GBR 12909 dihydrochloride	Selective DA uptake inhibitor. Also σ ligand	4	10mM DMSO solution	MSDS for 0421/4	Transporters	Neurotransmitter Transporters	Dopamine Transporters
	B - 12	3	T03-B12	2	D04	T96-2-D04	T01-G09	3093	Dorsomorphin dihydrochloride	Potent and selective AMPK inhibitor	1	10mM DMSO solution	MSDS for 3093/1	Enzymes	Kinases	AMPK
	E - 17	2	T02-E17	3	G05	T96-3-G05	T01-N15	0727	Pyrrolidinedithiocarbamate ammonium	Inhibits NF-κB, prevents increase in NOS mRNA	1	10mM DMSO solution	MSDS for 0727/1	Cellular Processes	Signal Transduction	Cytokine and NF-kB Signaling
	G - 9	2	T02-G09	5	E09	T96-5-E09	T02-J05	0970	Cycloheximide	Inhibitor of protein synthesis	4	10mM DMSO solution	MSDS for 0970/4	Cellular Processes	Cell Metabolism	DNA, RNA and Protein Synthesis
	H - 24	2	T02-H24	5	E10	T96-5-E10	T02-I06	0985	RS 17053 hydrochloride	α1A antagonist	1	10mM DMSO solution	MSDS for 0985/1	7TM Receptors	Adrenergic Receptors	Alpha-1 Receptors
	D - 9	3	T03-D09	5	F06	T96-5-F06	T02-K04	0991	RS 39604 hydrochloride	5-HT4 antagonist	2	10mM DMSO solution	MSDS for 0991/2	7TM Receptors	5-HT Receptors	5-HT4 Receptors
	K - 16	2	T02-K16	6	D04	T96-6-D04	T02-G09	1076	Ouabain	Na+,K+-ATPase inhibitor	4	10mM DMSO solution	MSDS for 1076/4	Enzymes	ATPases/GTPases	ATPase
	C - 8	3	T03-C08	6	E10	T96-6-E10	T02-I12	1101	Cyclosporin A	Calcineurin inhibitor	3	10mM DMSO solution	MSDS for 1101/3	Enzymes	Phosphatases	Protein Phosphatase
	M - 6	1	T01-M06	6	F03	T96-6-F03	T02-L08	1104	2-Cl-IB-MECA	Highly selective A3 agonist	6	10mM DMSO solution	MSDS for 1104/6	7TM Receptors	Adenosine Receptors	A3 Receptors
	N - 6	3	T03-N06	7	C06	T96-7-C06	T02-E16	1232	Wortmannin	Potent, irreversible inhibitor of PI 3-kinase. Also inhibitor of PLK1	6	10mM DMSO solution	MSDS for 1232/6	Cellular Processes	Signal Transduction	Inositol and cAMP Signaling
	J - 5	2	T02-J05	7	C08	T96-7-C08	T02-E17	1234	A23187, free acid	Calcium ionophore	2	10mM DMSO solution	MSDS for 1234/2	Cellular Processes	Signal Transduction	Calcium Signaling
	L - 20	2	T02-L20	7	F06	T96-7-F06	T02-K16	1290	Anisomycin	Protein synthesis inhibitor	5	10mM DMSO solution	MSDS for 1290/5	Cellular Processes	Cell Metabolism	DNA, RNA and Protein Synthesis
	L - 2	3	T03-L02	8	A10	T96-8-A10	T02-A24	1375	SB 228357	5-HT2C/2B antagonist/inverse agonist	1	10mM DMSO solution	MSDS for 1375/1	7TM Receptors	5-HT Receptors	5-HT2 Receptors
	I - 10	3	T03-I10	8	D06	T96-8-D06	T02-G22	1410	SDM25N hydrochloride	Potent, selective non-peptide δ antagonist	1	10mM DMSO solution	MSDS for 1410/1	7TM Receptors	Opioid Receptors	Delta Receptors
	N - 15	1	T01-N15	8	D11	T96-8-D11	T02-H24	1416	Homoharringtonine	Inhibitor of protein synthesis. Antileukemic agent	1	10mM DMSO solution	MSDS for 1416/1	Cellular Processes	Cell Metabolism	DNA, RNA and Protein Synthesis
	G - 5	3	T03-G05	8	F03	T96-8-F03	T02-L20	1442	BMY 45778	Non-prostanoid prostacyclin IP receptor partial agonist	1	10mM DMSO solution	MSDS for 1442/1	7TM Receptors	Prostanoid Receptors
	O - 15	3	T03-O15	9	D08	T96-9-D08	T03-G05	1610	Rottlerin	Reported PKCδ inhibitor	2	10mM DMSO solution	MSDS for 1610/2	Enzymes	Kinases	Protein Kinase C
	E - 12	3	T03-E12	9	F03	T96-9-F03	T03-L02	1641	OLDA	Potent, selective endogenous TRPV1 agonist	2	10mM DMSO solution	MSDS for 1641/2	Ion Channels	Transient Receptor Potential Channels	TRPV
	G - 9	1	T01-G09	9	G11	T96-9-G11	T03-N06	1677	GW 7647	Highly selective, potent PPARα agonist. Orally active	1	10mM DMSO solution	MSDS for 1677/1	Nuclear Receptors	PPAR Receptors	PPARalpha Receptors
	M - 10	3	T03-M10	10	A11	T96-10-A11	T03-B12	1743	Bay 11-7085	Irreversible inhibitor of TNF-α-induced IκBα phosphorylation	1	10mM DMSO solution	MSDS for 1743/1	Cellular Processes	Signal Transduction	Cytokine and NF-kB Signaling
	A - 14	3	T03-A14	10	B02	T96-10-B02	T03-C08	1744	Bay 11-7821	Irreversible inhibitor of TNF-α-induced IκBα phosphorylation	1	10mM DMSO solution	MSDS for 1744/1	Cellular Processes	Signal Transduction	Cytokine and NF-kB Signaling
	K - 16	3	T03-K16	10	B05	T96-10-B05	T03-D09	1748	MG 132	Proteasome and calpain inhibitor. Inhibits NF-κB activation	1	10mM DMSO solution	MSDS for 1748/1	Enzymes	Proteases	Calpain
	G - 22	2	T02-G22	10	C10	T96-10-C10	T03-E12	1778	Ro 106-9920	Inhibitor of NF-κB activation	1	10mM DMSO solution	MSDS for 1778/1	Cellular Processes	Signal Transduction	Cytokine and NF-kB Signaling
	K - 4	2	T02-K04	10	E06	T96-10-E06	T03-I10	1814	N-ArachidonylGABA	Inhibits pain in vivo	1	10mM DMSO solution	MSDS for 1814/1	Ion Channels	Ligand-gated Ion Channels	GABAA and GABAC Receptors
	A - 24	2	T02-A24	10	E08	T96-10-E08	T03-I11	1819	Demethylasterriquinone B1	Selective insulin RTK activator	2	10mM DMSO solution	MSDS for 1819/2	Enzyme-Linked Receptors	Receptor Tyrosine Kinases (RTKs)	Insulin and insulin-like
	E - 16	2	T02-E16	10	G06	T96-10-G06	T03-M10	1941	m-3M3FBS	Phospholipase C activator	1	10mM DMSO solution	MSDS for 1941/1	Enzymes	Esterases	Phospholipase
	G - 18	3	T03-G18	11	A02	T96-11-A02	T03-A14	1965	Simvastatin	HMG-CoA reductase inhibitor	2	10mM DMSO solution	MSDS for 1965/2	Enzymes	Reductases	HMG-CoA Reductase
	L - 8	2	T02-L08	11	C03	T96-11-C03	T03-F14	2006	Paxilline	Potent blocker of BKCa channels	1	10mM DMSO solution	MSDS for 2006/1	Ion Channels	Potassium Channels	Ca2+-Activated Potassium Channels
	I - 12	2	T02-I12	11	D10	T96-11-D10	T03-G18	2072	Aminopurvalanol A	Cyclin-dependent kinase inhibitor	1	10mM DMSO solution	MSDS for 2072/1	Enzymes	Kinases	Cyclin-dependent Kinase
	N - 5	1	T01-N05	11	F06	T96-11-F06	T03-K16	2137	2,3-DCPE hydrochloride	Selectively induces cancer cell apoptosis	1	10mM DMSO solution	MSDS for 2137/1	Cellular Processes	Apoptosis	Apoptosis Inducers
	I - 6	2	T02-I06	11	G10	T96-11-G10	T03-M18	2162	INCA-6	Inhibitor of calcineurin-substrate association	1	10mM DMSO solution	MSDS for 2162/1	Enzymes	Phosphatases	Protein Phosphatase
	F - 14	3	T03-F14	11	H04	T96-11-H04	T03-O15	2176	BVT 948	Non-competitive protein tyrosine phosphatase inhibitor; enhances insulin signaling	2	10mM DMSO solution	MSDS for 2176/2	Enzymes	Phosphatases	Protein Tyrosine Phosphatase
